# Supplementary material for: Integrating fragment-based screening with targeted protein degradation and genetic rescue to explore eIF4E function
Source: Nat Commun. 2024 Nov 20;15:10037. doi: 10.1038/s41467-024-54356-1 (PMC11868579; doi:10.1038/s41467-024-54356-1)
Supplement: Supplementary file 3 — Supplementary Data 1 [file 41467_2024_54356_MOESM3_ESM.xlsx]

## Sheet: SUPPLEMENTARY DATA 1 
eIF4E protein constructs evaluated prior to fragment screening. H6 = his-tag (6 histidines). TEV = Tobacco etch virus protease cleavage sequence. Throm = Thrombin cleavable sequence. GST = glutathione S-transferase. Peptide relates to variations of the canonical 4E-BP1 sequence. G5 – glycine linker. Cox – only co-crystals obtained in crystallisation experiments. Apo – no ligand observed in crysta…
