# Supplementary material for: Integrating fragment-based screening with targeted protein degradation and genetic rescue to explore eIF4E function
Source: Nat Commun. 2024 Nov 20;15:10037. doi: 10.1038/s41467-024-54356-1 (PMC11868579; doi:10.1038/s41467-024-54356-1)
Supplement: Supplementary file 5 — Supplementary Data 3 [file 41467_2024_54356_MOESM5_ESM.xlsx]

## Sheet: SUPPLEMENTARY DATA 3
Sequence conservation comparison of representative eIF4E orthologs compared to human. Values are quoted for the entire sequence (global) and each of the three binding sites described in the manuscript (Cap-site, PPI site and site 2).
Entry	Mnemonic species identifier	Species	Global	Cap Site	PPI Site	Site 2
0	MACMU	Rhesus macaque	1	1	1	1
5	ICTTR	Squirrel	1	1	1	1
10	CALJA	Marmoset	1	1	1	1
15	MOUSE	Mouse	0.99	1	1	1
20	HORSE	Horse	0.99	1	1	1
25	MONDO	Opossum	0.98	1	1	1
30	ALLMI	Alligator	0.98	1	1	1
35	TAEGU	Zebra finch	0.98	1	1	1
40	FULGA	Northern fulmar	0.98	1	1	1
45	EGRGA	Little egret	0.98	1	1	1
50	APTFO	Emperor Penguin	0.98	1	1	1
55	CHICK	Chicken	0.98	1	1	1
60	BOIIR	Brown tree snake	0.97	1	1	1
65	OPHHA	King Cobra	0.97	1	1	1
70	LITCT	American Bullfrog	0.94	1	0.95	0.95
75	ORENI	Nile Tilapia	0.91	1	0.89	0.95
80	LARCR	Large yellow croaker	0.89	1	0.89	0.95
85	NOTKU	Beira killifish	0.88	1	0.89	0.95
90	ASTMX	Blind cave fish	0.89	1	0.95	1
95	SALSA	Atlantic Salmon	0.86	1	0.89	0.95
100	MERNU	Bee-eater	0.81	1	0.79	0.8
105	APAVI	Bar-tailed trogon	0.76	0.95	0.58	0.8
110	PAPAN	Olive baboon	0.76	0.95	0.79	0.8
115	CHEMY	Green sea-turtle	0.82	0.8	1	0.7
