# Supplementary material for: Integrating fragment-based screening with targeted protein degradation and genetic rescue to explore eIF4E function
Source: Nat Commun. 2024 Nov 20;15:10037. doi: 10.1038/s41467-024-54356-1 (PMC11868579; doi:10.1038/s41467-024-54356-1)
Supplement: Supplementary file 6 — Supplementary Data 4 [file 41467_2024_54356_MOESM6_ESM.xlsx]

## Sheet: SUPPLEMENTARY DATA 4
Sequence conservation comparison of the complete list of eIF4E orthologs compared to human which was used to generate the data in the OrthoCons analysis (Supplementary Fig. 5). Values are quoted for the entire sequence (global) and each of the three binding sites described in the manuscript (Cap-site, PPI site and site 2).
Entry	Mnemonic species identifier	Global	Cap Site	PPI Site	Site 2
0	MACMU	1	1	1	1
1	PANTR	1	1	1	1
2	MACFA	1	1	1	1
3	CHLSB	1	1	1	1
4	DIPOR	1	1	1	1
5	ICTTR	1	1	1	1
6	CASCN	1	1	1	1
7	BUBBU	1	1	1	1
8	SHEEP	1	1	1	1
9	MUSPF	1	1	1	1
10	CALJA	1	1	1	1
11	FELCA	1	1	1	1
12	AILME	1	1	1	1
13	TARSY	1	1	1	1
14	BOVIN	0.99	1	1	0.95
15	MOUSE	0.99	1	1	1
16	RAT	0.99	1	1	1
17	LOXAF	0.99	1	1	1
18	RABIT	0.99	1	1	1
19	PIG	0.99	1	1	1
20	HORSE	0.99	1	1	1
21	CAVPO	0.99	1	1	1
22	SARHA	0.98	1	1	1
23	CANLF	0.99	1	1	1
24	NEOVI	0.99	1	1	1
25	MONDO	0.98	1	1	1
26	OTOGA	0.98	0.95	1	0.95
27	ANOCA	0.99	1	1	1
28	FUKDA	0.99	1	1	1
29	ALLSI	0.98	1	1	1
30	ALLMI	0.98	1	1	1
31	DRYPU	0.99	1	1	1
32	AMAAE	0.98	1	1	1
33	9PASE	0.98	1	1	1
34	FICAL	0.98	1	1	1
35	TAEGU	0.98	1	1	1
36	MYOLU	0.98	1	1	1
37	PATFA	0.98	1	1	1
38	9PASS	0.98	1	1	1
39	STRCA	0.98	1	1	1
40	FULGA	0.98	1	1	1
41	COLST	0.98	1	1	1
42	9AVES	0.98	1	1	1
43	PHACA	0.98	1	1	1
44	OPIHO	0.98	1	1	1
45	EGRGA	0.98	1	1	1
46	CHAVO	0.98	1	1	1
47	PYGAD	0.98	1	1	1
48	TYTAL	0.98	1	1	1
49	CORBR	0.98	1	1	1
50	APTFO	0.98	1	1	1
51	CALAN	0.98	1	1	1
52	TINGU	0.98	1	1	1
53	BUCRH	0.98	1	1	1
54	NIPNI	0.98	1	1	1
55	CHICK	0.98	1	1	1
56	PELSI	0.97	1	1	1
57	ANAPL	0.98	1	1	1
58	MELGA	0.98	1	1	1
59	CALSU	0.98	1	1	1
60	BOIIR	0.97	1	1	1
61	DASNO	0.98	1	1	1
62	AGKCO	0.97	1	1	1
63	CROAD	0.97	1	1	1
64	CROHD	0.97	1	1	1
65	OPHHA	0.97	1	1	1
66	MICFL	0.97	1	1	1
67	9SAUR	0.97	1	1	1
68	LATCH	0.95	1	0.95	1
69	9CETA	1	1	1	1
70	LITCT	0.94	1	0.95	0.95
71	XENTR	0.94	1	0.95	1
72	NOMLE	0.95	1	1	0.95
73	XENLA	0.94	1	0.95	1
74	LEPOC	0.92	1	0.95	0.95
75	ORENI	0.91	1	0.89	0.95
76	9TELE	0.9	1	0.89	0.95
77	XIPMA	0.9	1	0.89	0.95
78	POEFO	0.9	1	0.89	0.95
79	PONAB	0.94	1	0.79	1
80	LARCR	0.89	1	0.89	0.95
81	FUNHE	0.9	0.95	0.89	0.95
82	NOTFU	0.88	1	0.89	0.95
83	CLABA	0.89	1	0.89	1
84	DANRE	0.91	1	0.95	1
85	NOTKU	0.88	1	0.89	0.95
86	CALMI	0.88	1	0.95	0.95
87	GASAC	0.88	1	0.84	0.95
88	ORYLA	0.88	1	0.84	0.9
89	TAKRU	0.88	0.95	0.84	0.95
90	ASTMX	0.89	1	0.95	1
91	ONCMY	0.88	1	0.89	0.95
92	ICTPU	0.88	1	0.95	0.9
93	OSMMO	0.86	1	0.89	0.95
94	TETNG	0.9	1	0.89	1
95	SALSA	0.86	1	0.89	0.95
96	GORGO	0.85	0.85	0.95	1
97	ORNAN	0.84	0.85	0.95	1
98	MYOBR	0.83	0.8	0.95	1
99	LEPDC	0.82	1	0.79	0.8
100	MERNU	0.81	1	0.79	0.8
101	COLVI	0.81	1	0.74	0.8
102	NESNO	0.8	1	0.63	0.8
103	ANGAN	0.77	0.9	0.95	0.85
104	CAMFR	0.82	0.8	0.74	0.85
105	APAVI	0.76	0.95	0.58	0.8
106	ANOFI	0.76	0.9	0.84	0.8
107	PTEAL	0.82	0.8	0.74	0.85
108	ICTFU	0.77	0.9	0.95	0.85
109	CARIC	0.79	1	0.79	0.55
110	PAPAN	0.76	0.95	0.79	0.8
111	CRIGR	0.81	0.85	0.74	0.85
112	CEREH	0.78	0.75	0.84	0.85
113	9PIPI	0.77	0.8	1	0.95
114	TUPCH	0.82	0.95	0.89	0.95
115	CHEMY	0.82	0.8	1	0.7
