# Supplementary material for: Integrating fragment-based screening with targeted protein degradation and genetic rescue to explore eIF4E function
Source: Nat Commun. 2024 Nov 20;15:10037. doi: 10.1038/s41467-024-54356-1 (PMC11868579; doi:10.1038/s41467-024-54356-1)
Supplement: Supplementary file 7 — Supplementary Data 5 [file 41467_2024_54356_MOESM7_ESM.xlsx]

## Sheet: SUPPLEMENTARY DATA 5
	Proteomes were analysed using data-independent acquisition following 72 hr exposure of the four H1299 eIF4E-dTAG clones (C2-2, C3-1, N2-1 and N3-2) to 500 nM dTAGV-1 or H1299 parent cells transfected with 1 microg eIF4E siRNA using Lipofectamine 3000 transfection reagent. Normalised signal intensities are reported.
GENE SYMBOL	H1299 C2-2 dTAG CLONE CON	H1299 C3-1 dTAG CLONE CON	H1299 N2-1 dTAG CLONE CON	H1299 N3-2 dTAG CLONE CON	H1299 C2-2 dTAG CLONE 500nM dTAG-v1	H1299 C3-1 dTAG CLONE 500nM dTAG-v1	H1299 N2-1 dTAG CLONE 500nM dTAG-v1	H1299 N3-2 dTAG CLONE 500nM dTAG-v1	H1299 PARENT CON REP1	H1299 PARENT CON REP2	H1299 PARENT CON REP3	H1299 PARENT eIF4E siRNA 72H REP1	H1299 PARENT eIF4E siRNA 72H REP2	H1299 PARENT eIF4E siRNA 72H REP3
A2M	16.1645	16.4306	16.3151	14.93	17.2562	17.3169	17.0295	16.4651	16.8128	15.4276	15.8155	16.7949	17.319	17.5391
AAAS	16.5575	16.1743	15.8979	14.9361	16.2296	15.9762	15.914	15.6815	15.9723	14.8976	12.942	15.9391	15.6573	15.8336
AAAS	19.4256	18.7858	18.7784	18.4651	19.2514	18.9949	19.0832	18.655	18.7419	18.6679	18.8336	18.6999	18.8149	18.9411
AACS	16.393	15.9831	15.7373	16.1075	16.2285	16.1504	15.4961	16.0414	16.5656	16.5919	16.411	16.2813	16.0982	15.7483
AAGAB	15.2933	15.5216	15.4224	15.7096	14.3752	15.3197	15.1718	15.9594	16.1281	15.7018	15.4706	15.3224	15.2624	15.4434
AAK1	15.8105	15.9365	15.9646	17.0237	15.9299	16.1689	15.9047	17.0663	16.6771	16.5722	16.3311	16.7757	16.4007	16.0033
AAK1	15.254	17.4528	17.5743	18.2522	17.7841	17.6915	17.088	18.1814	17.787	16.2781	16.4493	17.9997	16.2469	17.7461
AAMDC	15.4887	15.5156	15.4545	16.302	15.2831	15.0408	14.5683	16.1349	16.3559	16.093	15.8135	16.1988	15.5443	14.8621
AAMP	12.1941	13.4122	12.4333	13.9164	12.9163	13.9986	13.6284	14.2742	14.0933	14.08	14.24	14.92	14.4978	14.0401
AAR2	17.619	17.7505	17.96	17.9193	17.7354	18.1119	18.3041	18.0518	17.9065	18.2676	18.1259	17.9514	18.2548	18.2296
AARS1	19.3515	20.359	19.8441	20.2912	18.9539	19.6644	19.0279	19.8141	20.5127	20.3121	19.9808	20.2046	19.5457	19.4073
AARS2	18.4405	18.4754	18.6901	18.0245	18.4932	18.5544	18.5369	17.9448	18.4764	18.4858	18.6196	18.4164	18.3497	18.2267
AARSD1	17.0865	17.3794	17.0265	17.3218	16.9163	17.5571	17.1488	17.4083	17.0939	17.3634	17.1382	17.3903	17.1085	16.9979
AASDHPPT	16.5248	17.5657	16.63	17.2951	16.8633	17.5123	16.8657	17.3832	17.3079	17.294	17.2165	17.3583	17.0387	16.8173
AASS	17.5904	16.7258	17.33	16.6065	16.8418	15.9377	17.0864	15.7639	17.001	16.9304	16.8477	16.4932	16.7509	16.3924
AATF	18.0761	18.7636	18.4836	17.7693	18.6333	19.3341	18.8732	18.4131	18.0946	17.7923	18.1125	18.2744	18.5717	18.9954
ABCB1	16.5657	16.847	16.858	16.4448	16.762	17.196	17.1754	16.8861	16.5533	16.7861	16.6221	16.445	16.5509	16.6017
ABCB10	15.6212	15.7982	15.9606	15.4671	15.282	15.3353	15.2548	15.6149	15.8003	15.543	15.6594	15.7223	15.6146	15.7256
ABCB7	19.112	18.3491	18.5887	17.6582	18.9177	18.5175	18.6601	17.6842	18.5274	18.7658	18.5925	18.7271	18.7608	18.7878
ABCB8	17.17	17.3507	17.0917	16.5282	17.1259	17.3783	17.3366	16.8406	17.039	16.9675	16.8137	17.2174	17.1561	17.1154
ABCC1	17.4186	16.7046	17.02	16.6008	16.706	16.4669	17.0308	16.4532	16.2799	16.2589	16.1393	16.5706	16.3914	16.3594
ABCC4	16.5705	17.9737	17.9074	16.6503	16.5699	17.5749	17.7256	16.5889	16.9887	16.8526	17.0823	16.9364	17.4732	16.9387
ABCD1	14.836	14.6659	15.0042	14.8724	15.3403	15.2066	15.429	15.4602	16.5559	16.4376	16.4594	16.6685	16.5079	16.6914
ABCD3	17.6371	17.5664	17.2281	17.5623	17.4683	17.2315	17.2256	17.108	17.6655	17.6599	17.8229	17.7219	17.6289	17.8185
ABCE1	17.9324	18.8202	18.3341	18.8032	18.6109	18.9361	18.4649	19.1348	18.5115	18.6107	18.4865	18.7231	18.4312	18.446
ABCF1	18.8333	19.4783	19.2218	19.2174	18.9552	19.2999	19.2441	19.3105	19.593	19.7893	19.7343	19.4255	19.3212	19.3032
ABCF2	18.7828	19.3802	19.0708	19.1254	18.915	19.3934	18.9203	19.0637	18.8652	19.0874	18.9739	19.0281	18.7829	19.1447
ABCF3	16.7508	16.9118	17.1392	17.7116	17.2345	17.1201	17.3659	17.8051	17.6084	17.4945	17.5454	17.7262	17.4407	17.3967
ABHD10	20.2557	19.5461	20.0409	19.2885	20.0429	19.2687	19.8392	19.2817	19.0964	19.1813	19.0707	19.1445	19.4204	19.4199
ABHD11	20.5713	20.317	20.1624	19.6104	20.6246	20.2719	20.3791	19.8954	19.2806	19.1708	19.2583	19.3308	19.4457	19.3321
ABHD12	16.8236	16.0973	16.2256	16.2273	16.128	15.1456	15.8969	16.5586	16.2365	16.4221	16.0548	16.4892	16.0566	15.7907
ABHD14A-ACY1	15.9714	16.3536	15.769	14.3959	15.9109	13.9822	16.3464	16.3119	15.7313	15.641	14.2344	16.5201	16.5269	15.8403
ABHD14A-ACY1	15.8641	16.6844	16.1397	16.7952	16.1627	16.2212	15.6765	17.0761	17.2511	16.7247	16.0257	17.0144	16.3245	15.5279
ABHD14B	15.998	17.4522	16.6686	17.5582	15.7355	16.9913	16.3343	17.0274	17.4291	17.3523	17.1253	17.4598	17.1528	16.8619
ABHD16A	18.1712	17.6954	17.8897	17.7111	17.9207	17.3877	17.8426	17.646	18.1348	18.0631	17.9597	17.9699	17.9587	17.8442
ABHD17A	14.1561	14.3122	14.5911	14.7116	14.3928	14.9022	14.382	15.9539	14.4258	13.9174	13.7352	13.9519	13.8376	13.5533
ABHD17B	14.2853	15.5799	15.076	14.1946	14.0587	14.5114	14.2608	14.9419	15.5913	15.2991	15.1984	14.5393	15.2229	14.807
ABHD5	13.945	14.5366	13.9745	13.9591	14.1226	14.3981	13.8698	14.5155	14.0158	13.7527	13.6226	14.1285	13.6735	13.9806
ABHD6	15.4155	14.8841	14.848	15.1183	15.4102	15.0666	15.0061	15.5543	14.6037	14.0527	14.6507	14.514	14.2198	14.1346
ABI1	16.5024	17.1025	16.8046	17.6365	17.0421	16.954	17.0589	17.3901	17.3659	17.2367	17.1674	17.5276	17.1914	16.9566
ABI2	15.2493	15.3297	15.6122	16.3372	15.2203	15.2123	15.7279	15.9734	16.0085	15.6042	15.9598	16.0893	15.5725	15.5284
ABR	16.6343	17.5372	17.7095	18.4461	16.6402	17.0693	17.4547	17.9052	17.9227	18.018	17.515	17.8108	17.6163	17.2502
ABRACL	15.0056	16.0702	16.2117	16.7008	16.1523	15.8033	15.128	16.4273	17.0471	17.0048	16.508	16.7705	16.2024	15.6877
ABRAXAS1	14.4455	14.9136	15.1058	15.2064	15.0382	14.4942	15.5346	15.3086	14.6066	15.1208	14.7558	14.5092	15.0789	15.2732
ABRAXAS2	15.195	15.5896	15.6147	15.8992	15.4367	15.9524	15.8896	15.933	15.7344	15.9374	15.7735	15.5898	15.3493	14.372
ABT1	17.9924	17.8403	17.6922	16.7622	18.3293	18.0855	17.84	17.4433	18.0931	17.8157	18.2431	18.3489	18.4618	18.9568
ACAA1	18.6108	18.6656	18.5808	18.5329	18.4863	18.3916	18.4561	18.3098	18.4052	18.2854	18.3796	18.7149	18.7922	18.8273
ACAA2	20.7089	20.2563	20.487	20.1006	20.5305	20.2986	20.6847	19.9271	20.1351	20.2967	20.023	20.0281	20.2881	20.1558
ACACA	17.9247	18.4162	18.3291	18.8331	17.9116	18.0842	18.2317	18.657	18.6359	18.534	18.4027	18.6914	18.272	17.8534
ACAD10	18.1723	17.9109	17.9118	17.603	17.9411	17.8104	17.8082	17.121	17.4361	17.7761	17.4117	17.3689	17.5105	17.4197
ACAD11	16.7957	16.6853	15.6258	16.4269	16.6718	16.5973	15.8782	16.8855	15.6325	16.3683	15.9712	16.0896	16.5714	16.9209
ACAD8	15.6272	16.7374	17.054	16.5082	15.846	17.0455	17.1804	16.5627	16.4256	16.6414	16.4386	16.0092	16.4857	16.2143
ACAD9	20.855	20.4457	20.4036	20.1697	21.0318	20.3952	20.2279	20.3865	20.2986	20.0216	20.166	20.3245	20.3106	20.3319
ACADM	21.0477	20.1921	20.9772	20.4155	21.6186	20.9765	21.5242	20.9679	21.1526	21.2649	20.9838	21.1545	21.4169	21.1081
ACADSB	19.1468	19.4345	19.2289	18.9685	19.0591	18.9881	19.3178	18.6561	18.783	18.5623	18.5015	18.7652	18.8	18.7762
ACADVL	22.4019	21.3033	21.5763	21.2316	21.634	20.4766	21.1337	20.8613	21.4611	21.2218	21.1234	21.3655	21.1273	20.7823
ACAP2	15.9068	16.2628	15.8843	17.0339	16.1602	15.7086	17.0073	17.0406	16.9782	17.8167	16.8926	16.86	16.9933	15.708
ACAT1	18.8065	18.8457	18.4929	18.9353	18.8035	18.9402	18.972	18.4235	18.3541	18.5093	18.4951	18.8214	18.887	18.9295
ACAT1	21.9063	22.0121	21.7739	21.6939	21.7976	22.0296	22.0093	21.6807	21.6289	21.5835	21.6072	21.7363	22.022	22.0623
ACAT2	20.4205	20.4649	19.8834	20.914	20.2548	20.1326	19.8027	20.6215	20.4741	20.4157	20.2761	20.4269	19.945	19.6009
ACBD3	18.4884	18.2252	18.403	18.0839	18.1532	18.2224	18.3606	18.2464	18.4601	18.7487	18.4322	18.32	18.5819	18.433
ACBD5	16.8314	16.9809	16.9029	16.8477	17.4253	17.2474	17.2196	17.2772	17.2531	17.1343	17.3923	17.4097	17.7694	17.6567
ACBD6	13.2166	14.1183	13.8542	14.0447	13.9407	15.0494	14.2588	14.8792	13.9028	13.5732	14.0823	13.761	13.9454	13.86
ACLY variant protein	20.3313	20.0197	20.0369	20.52	19.6269	19.4849	19.5292	20.1344	20.1938	20.3601	20.1202	20.128	19.9957	19.6926
ACO1	16.9699	16.7789	17.0316	17.993	16.8416	16.3962	16.725	17.7519	17.4293	17.4394	17.1269	17.3051	16.8866	16.3877
ACO2	21.838	21.0678	21.4107	21.2912	21.38	21.1592	21.5129	21.3504	21.4706	21.6017	21.3756	21.3683	21.5426	21.5071
ACOT1	19.6999	19.5091	19.5428	19.6359	19.6025	19.3718	20.088	19.7685	19.5335	19.6936	19.5649	19.5694	19.6397	19.5261
ACOT13	20.7901	20.7654	20.7105	20.5397	20.7906	20.913	20.8056	20.9695	20.7946	20.9613	20.852	20.8377	21.3581	21.1517
ACOT2	15.0398	17.317	17.3481	18.1748	17.1025	16.7636	17.2705	17.9442	16.9163	16.9988	17.5091	17.4548	16.7382	17.5645
ACOT7	19.6707	19.3373	19.7018	20.2642	19.7223	19.2454	19.5102	20.1178	20.8412	20.8045	20.6134	20.8645	20.9037	20.6016
ACOT8	17.7826	16.9413	17.6016	17.7763	17.5681	16.8376	17.9699	17.3371	17.2584	17.271	17.6801	17.7382	17.9805	17.9071
ACOT9	19.9109	18.8836	19.4516	19.3945	19.9513	19.1542	19.8036	19.5049	19.6209	19.8729	19.8495	19.8444	20.2308	20.3233
ACOX1	16.9908	17.335	17.2909	17.1369	16.7242	17.1992	17.3201	17.0379	17.7264	17.1849	17.351	17.7234	17.636	17.3134
ACOX3	17.6246	17.9378	17.3015	17.4351	17.7563	18.0412	17.776	17.9429	17.6422	17.6312	17.7512	17.8421	18.012	18.0702
ACP1	18.2287	18.1188	17.9364	18.8865	18.1532	18.3741	18.0596	18.6134	18.8601	18.8607	18.6828	18.9588	18.6781	18.4603
ACP2	16.9609	16.1818	17.2422	16.7188	16.524	16.1174	16.8883	16.5295	16.5868	16.9279	16.6243	16.6141	16.7266	16.5142
ACP6	15.9575	16.2395	15.6801	15.6873	15.7962	15.94	16.0195	15.8254	15.6708	15.6147	15.7598	15.7537	15.8837	15.8875
ACSF2	17.0588	18.043	18.1525	17.3731	16.5494	17.4659	18.1628	16.9287	17.369	17.5784	17.4351	17.2091	17.2319	17.0218
ACSF3	18.2341	18.3111	18.4069	18.2694	18.3522	18.5973	18.7503	18.6142	17.9687	17.9507	17.7182	17.8969	18.1741	18.2268
ACSL1	18.3494	18.571	18.3178	18.3629	18.2747	18.552	18.6654	18.3073	18.3124	18.2964	18.1769	18.3964	18.3846	18.3661
ACSL3	20.1227	19.8461	19.6109	19.2383	20.1884	19.8379	19.9286	19.7095	20.1032	20.1989	20.0481	19.9655	20.2228	20.0564
ACSL4	19.7025	18.9843	18.8838	18.7939	19.3462	19.0272	19.1932	19.0119	19.316	19.5695	19.4022	19.26	19.5037	19.4696
ACSS2	17.5767	16.8827	17.1392	18.2816	16.4289	15.3315	16.453	17.6485	17.2044	17.7605	17.0409	16.8875	16.5569	15.7504
ACSS3	15.4034	15.7624	16.3234	15.5768	14.6638	14.8623	15.6114	15.1748	14.3259	13.6125	13.6822	14.2406	13.6057	13.749
ACT	18.6083	18.7924	18.7188	19.2159	18.7562	18.2655	18.9323	18.7527	18.7677	19.0145	19.1948	18.8543	18.8413	18.8605
ACT	16.0162	16.4789	16.4494	16.9243	16.5031	16.0471	16.5924	16.6799	16.4137	16.9389	16.7734	16.6725	16.5533	16.607
ACTB	14.8734	15.87	16.066	16.2517	15.9358	15.8955	15.0023	16.5712	16.3021	15.6401	15.8385	16.2259	15.6293	15.3255
ACTB	NA	NA	NA	NA	NA	NA	NA	NA	NA	NA	NA	NA	NA	NA
ACTBL2	22.4094	22.3884	22.7582	22.379	22.2475	19.2927	22.0736	22.6371	22.879	22.8869	22.6699	22.4328	18.1771	22.4685
ACTG1	NA	NA	NA	NA	NA	NA	NA	NA	NA	NA	NA	NA	NA	NA
ACTL6A	19.1709	18.8729	19.1947	18.9642	19.4969	19.3023	19.2713	19.1876	19.2311	18.9319	18.9682	19.1575	18.9481	19.0742
ACTN1	15.83	14.7631	15.4565	16.3102	16.0116	14.8722	15.2879	15.8696	14.6414	14.7085	14.9623	15.4443	14.2305	14.7665
ACTN1	NA	NA	NA	NA	NA	NA	NA	NA	NA	NA	NA	NA	NA	NA
ACTN4	NA	22.8352	NA	NA	NA	22.6856	NA	NA	23.1081	NA	NA	23.2108	23.2302	23.088
ACTR10	16.9745	17.539	17.1467	17.7712	17.0396	17.0594	17.028	17.6505	17.4549	17.3887	17.1991	17.5055	17.2929	17.185
ACTR1A	19.4523	19.9387	19.6211	20.4512	19.5132	19.824	19.5455	20.1653	19.9971	19.8323	19.9523	19.9756	19.7732	19.6686
ACTR1B	14.6615	15.9723	14.9129	16.5671	14.3417	14.3451	14.8459	16.1014	15.4662	15.8876	14.8307	15.4304	15.2868	14.7822
ACTR2	19.7401	19.3676	19.4373	20.0022	19.3609	19.1073	19.3977	19.7199	20.1674	20.1579	20.0769	20.2695	19.9244	19.5823
ACTR3	19.4282	19.1954	19.1661	19.7332	19.1163	18.9318	19.0103	19.451	19.9345	19.9663	19.9007	19.9138	19.7609	19.5047
ACTR5	15.3005	16.4496	15.3638	16.0564	16.4199	17.1641	16.6686	16.5032	16.1392	15.1891	16.1944	16.1371	16.2783	16.4548
ACTR6	14.6905	15.2506	15.7422	15.3389	15.2237	16.0454	15.8077	15.7825	15.6085	15.9177	15.5765	15.6304	16.016	15.8134
ACTR8	14.5957	15.2503	15.3397	14.8955	15.5976	15.9928	15.3284	15.1422	14.3965	14.6288	14.3935	14.9371	15.2659	14.7565
ACVR1	16.4534	16.119	16.2543	15.5602	14.8876	15.2201	15.4372	15.2827	14.1886	13.9033	14.4472	14.1878	14.7688	14.4847
ACYP1	16.2044	16.7004	16.4986	17.2732	16.4588	16.5133	16.4981	17.0554	17.2058	16.9932	16.5788	17.2125	16.7365	16.2118
ACYP2	13.0694	12.6595	12.7597	13.8808	12.7962	12.4742	12.6191	13.4741	12.6678	13.136	13.1124	12.5596	12.4981	12.2665
ADA	15.2514	15.887	15.2526	15.6947	14.8477	15.8541	15.4077	15.3967	15.6825	15.4545	15.6025	15.3251	15.4292	15.1491
ADAM10	18.3036	17.8333	18.0167	17.5961	17.7064	17.4497	17.7716	17.3943	18.0395	18.1297	17.9198	17.9574	18.0146	17.7279
ADAM15	13.6416	13.8985	14.14	13.8742	13.4314	12.656	13.3243	14.4475	15.2637	14.2481	14.2565	14.5015	13.7881	13.9608
ADAM17	16.4646	15.9582	15.9467	16.7028	16.0475	17.0083	16.7994	17.053	16.1116	16.6147	16.7403	16.8848	16.7092	16.3047
ADAM22	15.355	15.5585	15.3131	14.4717	14.6667	14.8122	15.0388	14.5084	15.5882	15.5378	15.5991	15.1928	15.0731	14.7785
ADAM9	17.8343	17.2828	17.0218	17.3843	17.6474	17.5534	17.5407	17.5182	17.7249	17.986	18.0114	17.6662	17.7626	17.7415
ADAR	14.0246	14.4992	15.1868	14.0851	14.6266	14.8857	14.8558	14.9439	15.3832	15.3138	14.7017	15.2561	15.926	15.2086
ADARB1	14.9249	14.1757	15.1851	10.5459	14.2259	13.826	13.4087	14.1204	14.7463	14.3879	13.91	13.7415	14.0687	14.2487
ADAT2	11.792	14.3158	13.4006	14.0487	12.702	14.1809	14.7416	14.0059	14.3635	13.6148	13.6862	14.1075	14.4005	14.4626
ADCK1	14.527	14.5915	13.6493	13.5548	14.627	15.7401	14.7691	14.6851	13.7428	13.7278	13.5343	14.8577	14.9698	15.2049
ADCY3	14.4174	14.9887	14.6418	14.4745	14.7642	14.1189	15.0152	14.0413	14.8377	14.9601	14.8631	14.5596	14.3676	14.7349
ADCY6	14.076	14.2224	13.5069	13.9754	14.0929	15.0289	13.647	13.4338	13.5038	14.1005	13.4271	13.49	13.7859	13.7217
ADD1	18.7882	18.75	18.9186	18.4797	18.4979	18.6963	18.8419	18.428	18.5393	18.7501	18.4379	18.3742	18.3437	18.2272
ADD2	16.226	16.9552	16.6238	16.5387	16.4348	16.8402	16.5828	16.5798	15.9618	16.2093	15.887	16.1465	16.3696	15.2685
ADD3	17.9848	17.8486	17.8661	17.1509	17.799	17.2071	18.0022	16.8489	17.302	17.3478	17.4192	17.0875	17.0966	17.0286
Adenylyl cyclase-associated protein	13.5542	14.2745	14.5902	15.3841	13.8224	14.0062	13.8237	15.62	15.454	15.1969	14.4445	15.2364	14.7513	13.8507
ADFP	17.2202	18.3569	18.5753	18.3225	17.6397	18.2971	18.5349	18.5478	18.0935	18.3652	18.0589	18.0288	18.2404	18.0107
ADGRG6	15.0633	14.5339	13.9011	13.7036	15.2529	14.5518	14.4553	14.6243	14.1668	14.7962	14.8963	14.3348	13.8575	14.2902
ADGRL2	15.9284	14.4453	14.5428	14.1587	15.7341	15.0931	14.9747	14.493	15.4488	15.2641	15.2404	15.3515	15.6055	15.517
ADGRV1	20.3593	20.4126	20.3961	19.8359	20.1461	20.154	19.8982	19.7741	19.3854	19.4354	19.4637	19.3444	19.7543	19.7816
ADH5	18.88	19.3637	18.9819	18.9236	19.1703	19.324	19.1702	18.8793	19.636	19.7308	19.4493	19.587	19.398	18.8583
ADI1	16.8753	16.4824	16.4439	17.1604	16.5916	16.4447	15.7404	16.8427	17.3547	17.2454	17.4323	17.1789	16.6763	16.1568
ADIK	14.027	14.4804	14.336	14.5641	14.04	14.4196	14.5539	14.5609	14.3652	14.4069	14.7695	14.5209	14.6582	14.7258
ADK	17.6325	17.9206	17.5331	18.4223	17.3819	17.6403	17.6114	18.1906	17.4849	17.4466	17.3101	17.5165	17.3025	16.9528
ADNP	16.814	17.1497	17.1832	16.7683	17.228	17.6273	17.5458	17.1462	17.2953	17.2849	17.1555	17.3396	17.2406	17.2984
ADNP2	14.6318	14.4939	14.5468	13.7878	14.1302	15.838	15.4354	15.0646	14.5344	13.4131	14.1924	14.4217	14.058	13.7918
ADPGK	17.1107	16.7678	16.7569	16.8061	17.0816	16.5174	16.7096	16.605	17.2111	16.9913	17.1789	16.9781	16.873	16.8835
ADPRHL2	16.5611	16.6445	16.9757	17.3513	16.8011	16.9516	16.8455	17.3531	17.0185	17.0564	16.8626	17.143	17.1319	16.7192
ADRBK1	14.7969	14.5434	14.5464	15.408	14.1056	14.6959	14.0172	15.1875	15.2162	14.9696	14.4442	15.4261	14.479	14.3842
ADSL	16.7668	16.8353	16.8977	17.4713	16.7962	16.8672	16.6605	17.2485	17.5928	17.7411	17.4193	17.2628	17.3352	17.2778
ADSS2	17.3787	17.8433	17.1936	18.0535	17.373	17.7539	17.0376	18.0433	18.2767	18.2282	18.2334	18.3203	18.1447	17.8522
AFAP1	17.5222	15.5403	16.2601	16.0987	16.2274	14.1151	15.5583	15.3722	16.1299	16.4578	16.333	16.5086	17.1075	16.6378
AFDN	19.1157	18.7141	18.5571	18.4348	18.6352	18.7142	18.8102	18.3001	18.5073	18.7458	18.5763	18.5992	18.6186	18.4676
AFF4	16.4471	16.0893	16.4984	16.0378	16.2728	16.1139	16.5785	16.3756	17.0231	15.5975	16.6843	16.4463	16.1255	15.9946
AFG1L	17.0064	17.0247	16.9068	16.761	16.809	16.8629	16.9959	16.6608	17.0115	16.8946	16.6654	16.8205	16.9339	16.7578
AFG3L2	19.6601	19.4096	19.6715	19.3273	19.7461	19.6212	19.7523	19.6147	19.0523	19.1793	19.0867	19.0292	19.179	19.3017
AGA	15.1732	15.7978	15.8719	15.5082	15.3324	14.3171	14.6286	15.7844	15.9723	14.7838	14.3278	15.9803	15.8742	15.6411
AGAP1	14.2242	14.1881	15.2721	15.0287	13.9435	14.6987	14.7849	15.3662	13.7119	14.2314	14.0916	15.0692	14.8683	13.8046
AGAP3	14.7393	15.3146	15.4382	15.9163	15.1096	14.9741	15.5084	15.7311	15.1266	15.7176	15.4163	15.4308	15.2506	15.0626
AGFG1	17.3467	16.9788	18.2935	18.17	17.6034	17.8165	17.635	18.2002	18.0287	18.0718	17.9311	17.9852	17.0148	17.5408
AGK	19.9187	19.7976	19.9121	19.278	19.9124	20.0124	19.8384	19.6315	19.5282	19.4368	19.4377	19.4191	19.6586	19.6555
AGL	16.7995	17.0986	17.0977	17.7698	16.9877	16.9899	17.18	18.1407	17.2341	17.2259	16.7792	17.2833	16.9454	16.6552
AGO1	14.5217	15.1349	15.5928	15.2635	14.882	14.4162	14.2686	14.9884	16.3623	15.4811	15.8127	15.0601	15.6362	14.9377
AGO2	16.6008	17.2554	16.9698	17.5166	16.0133	16.265	16.4421	17.1561	17.4418	17.6765	17.458	17.1795	17.296	17.002
AGPAT1	18.546	17.7313	17.8016	17.9681	17.766	17.203	17.7697	17.2151	18.4727	18.5632	18.4542	18.4333	18.3673	18.354
AGPAT2	15.4531	13.9572	15.181	15.273	15.0867	13.5804	15.2065	15.2575	14.7426	15.4992	15.065	14.6589	15.3098	14.6101
AGPAT3	16.3405	15.3911	15.9305	14.7437	15.1517	14.8713	15.8836	14.803	15.6877	15.7461	15.3215	14.6705	15.8207	15.0495
AGPAT5	17.043	16.6252	16.5858	16.4681	17.4459	17.2103	17.0209	18.0013	16.6382	16.9536	17.0068	17.3702	18.0857	17.9113
AGPS	19.0685	19.2508	18.748	18.7605	19.025	19.0276	18.9565	18.3928	18.9497	19.0556	19.2281	19.0613	19.2122	19.5755
AHCTF1	18.5216	18.3151	18.2882	18.7753	18.6885	18.2612	18.5716	18.9199	18.4425	18.5352	18.5315	18.574	18.8175	18.6233
AHCY	21.0795	22.1902	21.5072	21.8267	20.9923	21.7024	21.3831	21.6427	21.4522	21.5519	21.4086	21.5517	21.1629	20.896
AHCY	14.9844	15.6833	14.5164	15.6258	14.5738	15.1707	14.6563	14.5774	14.6977	14.7738	14.9947	15.3055	14.123	14.5
AHCYL1	16.526	16.5545	16.1308	16.2939	16.116	15.9566	15.4256	16.4281	15.9042	15.4647	15.6054	15.4656	15.1191	14.0272
AHCYL2	17.116	17.4428	17.1047	17.2655	16.4681	16.8111	15.8145	16.9778	17.1029	16.3705	16.3949	16.6162	15.8001	14.7698
AHDC1	17.3919	16.8119	17.1867	17.3108	16.6763	17.2697	16.888	17.7569	17.2708	17.5995	17.4458	17.2217	17.4288	17.0732
AHNAK	22.1099	22.1914	22.9772	22.988	22.5667	22.1873	22.8098	23.1075	22.619	22.8394	22.5715	22.3995	22.3492	22.1374
AHNAK2	20.7544	20.1616	21.4452	22.4872	21.6598	20.2275	22.136	22.9143	21.415	21.6563	21.3862	21.5225	21.7285	21.6028
AHSA1	18.9428	19.8903	19.2505	19.6614	19.1806	19.7769	18.9875	19.9314	19.9417	19.3063	19.8083	20.1358	19.9315	19.9121
AIDA	15.7653	15.0867	15.8166	15.695	15.7813	15.0214	15.6661	15.6781	15.9707	15.9332	15.9545	15.5999	15.8077	15.3278
AIFM1	20.8469	20.6307	20.95	20.4156	20.7916	20.8387	20.8892	20.7218	20.6751	20.9542	20.7437	20.641	20.978	21.0373
AIFM2	15.8818	14.9509	15.4775	15.0307	16.1775	15.6797	15.907	16.0231	15.303	15.9506	15.2877	15.3455	15.4964	15.7574
AIG1	14.001	14.1381	14.3248	13.9847	13.8614	13.1855	14.404	13.7265	13.9596	15.325	14.3325	13.7859	13.9511	14.187
AIMP1	18.7668	19.4609	19.2007	19.2211	19.1082	19.2353	19.2683	19.357	19.2503	19.3137	19.0879	19.2028	19.0807	18.8105
AIMP2	17.8506	18.5173	18.4505	18.54	17.5138	18.2813	18.0094	18.8272	18.5964	18.5269	18.3663	18.6218	18.2216	17.9562
AIP	17.0401	17.7912	17.7105	17.9724	16.6486	17.0501	17.461	17.5928	17.8318	17.7461	17.5087	17.5973	17.4787	17.2686
AJUBA	14.8176	14.9235	14.2217	14.6605	15.2607	15.2009	14.3886	15.1296	14.2494	14.7447	14.1499	14.2458	14.1162	14.2101
AK1	18.1931	17.72	18.4536	19.9824	17.7502	17.1058	17.7526	18.9909	19.7124	19.7053	19.3893	19.7564	19.1805	18.9913
AK2	22.2208	22.0883	22.6791	22.0023	21.9739	21.6535	22.5855	21.7299	21.6442	21.6588	21.7139	21.6017	21.8284	21.8667
AK3	19.6711	19.2075	19.8111	19.8584	19.7053	19.2557	20.0536	19.8338	19.6275	19.8314	19.6121	19.5778	19.7186	19.7586
AK4	20.8734	19.7776	20.253	19.4568	20.5597	19.8218	20.4505	19.4952	20.2967	20.1913	20.2016	20.3651	20.573	20.3481
AK6	14.248	14.2861	13.5993	13.8668	13.5685	13.761	13.6695	13.692	14.1384	14.3347	14.4954	14.4975	13.8261	14.3507
AKAP1	16.0042	16.873	16.6208	16.6584	16.4	17.3751	17.011	16.8341	16.7202	16.7009	16.5711	17.123	16.8409	16.8949
AKAP10	14.6215	15.5316	15.317	15.6794	15.236	16.1808	15.9232	15.655	15.5302	14.614	15.2751	15.7825	15.1599	15.3815
AKAP11	15.428	16.332	15.8949	16.0374	14.997	15.6266	16.0202	16.1493	15.7089	15.5519	15.4342	15.6059	15.1464	15.5939
AKAP12	19.3701	17.9499	18.5548	20.2508	19.6795	18.6316	18.6688	20.7279	19.9101	19.7201	19.6242	20.1653	20.4734	20.0952
AKAP13	15.8662	15.851	15.0164	16.1791	15.2712	15.3401	15.3259	16.2343	15.4162	16.1563	15.946	15.4355	15.1721	15.1437
AKAP17A	17.21	17.7041	17.3741	16.7078	16.9372	18.0502	17.7187	17.1331	17.7781	17.6113	17.6603	17.7768	17.9836	17.9707
AKAP8	17.9802	18.0143	18.3675	17.7805	18.3198	18.5534	18.3848	17.4978	18.3996	15.9628	18.3101	18.2483	17.029	18.2221
AKAP8L	19.1717	18.9202	19.1486	18.736	19.6333	19.7751	19.7123	19.3293	18.6228	18.5076	18.6018	18.9664	19.3605	19.3839
AKAP9	13.2842	14.5438	16.3041	16.0353	15.8064	16.3793	16.8363	16.333	15.9716	15.6342	16.524	16.0374	16.6969	15.9354
AKR1A1	17.6095	17.6208	17.5406	18.7299	17.4638	17.5642	17.3301	18.5593	17.6875	17.6609	17.4529	17.8913	17.8399	17.3794
AKR1B1	18.6275	19.4379	19.019	19.7791	18.6415	18.7365	18.9767	19.2503	19.4752	19.3827	19.1677	19.2094	18.8998	18.3705
AKR7A2	19.0331	18.6954	18.7291	19.1295	18.5936	18.0433	18.3432	18.799	19.0881	19.195	18.966	18.9079	18.8596	18.7449
AKT1	16.1002	16.5651	16.0814	17.6099	15.4842	15.9298	16.0693	16.7076	16.8717	16.8797	16.3687	16.4783	16.1169	15.4137
AKT1S1	15.4608	16.3026	16.1804	16.3406	15.3983	15.8202	15.6143	16.1753	16.3928	15.9501	15.9076	16.2949	15.711	15.5344
AKT2	14.528	15.7618	15.3635	16.0991	15.3495	15.2987	14.9297	16.0413	15.8628	16.0779	15.1919	14.9923	15.4635	15.3863
AKT3	12.8384	13.006	12.5882	13.804	12.5174	11.5236	12.3507	13.2451	13.6904	13.0923	13.906	13.7759	13.2269	12.8416
ALAD	15.2089	14.5553	14.3395	15.3691	14.9374	13.7029	15.1686	15.8497	15.609	15.6518	15.1181	15.3104	15.7993	14.5069
ALAS1	14.4064	15.116	15.1542	14.5319	13.9392	14.8161	14.1185	14.3618	15.2331	14.0696	14.3311	15.2003	14.6041	14.5659
ALB	19.7916	18.9323	19.4714	18.7423	20.2699	19.5741	19.9893	19.2928	19.28	19.3541	19.3143	19.5523	19.697	19.6989
ALCAM	16.8206	15.6932	16	16.1652	16.4632	15.404	15.7079	16.1057	16.6999	17.2584	16.8592	16.4972	16.6976	16.509
ALDH16A1	15.6699	16.1362	16.2578	16.5103	15.4795	15.1631	15.6839	16.0192	16.2405	16.3655	16.0083	15.9807	15.5926	15.454
ALDH18A1	20.9945	20.7912	20.3579	19.9166	21.0498	21.2321	20.5759	20.2687	20.253	20.2495	20.4742	20.2286	20.4326	20.6792
ALDH1B1	17.6996	17.4267	17.9975	17.284	17.8176	17.9009	18.316	17.7879	17.3912	17.6368	17.4843	17.4501	17.9746	17.7826
ALDH2	15.8391	16.6227	15.2763	14.7767	15.2579	15.9784	15.0733	14.6976	16.5648	16.5476	16.1468	16.4033	16.2158	16.1597
ALDH3A2	19.4481	19.7489	19.767	19.5032	19.6653	19.6757	20.0937	19.6703	19.542	19.7421	19.752	19.3913	19.5984	19.5795
ALDH3B1	16.2705	16.7769	17.119	17.0143	16.2169	16.2691	17.1867	17.2063	16.6828	16.545	15.7494	16.3605	16.2125	16.0146
ALDH4A1	19.4109	19.0111	19.4357	19.2773	18.9298	18.4242	19.1508	18.976	18.7516	18.8715	18.6813	18.8843	19.2136	19.0299
ALDH5A1	16.757	17.5639	16.5291	17.4303	16.6537	17.485	16.7157	17.3185	17.6294	17.7928	17.5297	17.6077	17.9325	17.7022
ALDH6A1	19.1502	18.5747	19.3028	18.6018	18.6803	18.1667	19.1525	18.4312	17.8145	17.9942	17.5976	17.7809	17.9994	17.7314
ALDH9A1	19.0992	18.4726	18.6553	18.7207	18.6075	18.319	18.5087	18.5153	18.6897	18.5568	18.5557	18.9666	19.0412	18.8318
ALDOA	22.6068	22.4956	22.2034	23.218	22.1073	21.9209	21.9895	22.6583	NA	NA	23.2026	NA	22.7148	22.3214
ALG1	17.4125	16.7684	17.0684	16.7499	16.7956	16.799	16.8609	16.9332	16.8634	17.5394	17.4089	17.1898	17.7621	17.7555
ALG10	18.2415	18.2944	18.0739	17.779	17.8402	18.1694	17.8969	17.946	18.1799	18.6181	18.4304	18.0251	18.0941	18.1794
ALG11	15.3523	16.5175	16.3734	15.3978	16.2096	16.7757	16.735	15.4174	15.2319	15.0566	15.4003	15.5804	15.7825	15.4654
ALG12	15.5121	15.256	14.1403	15.3187	15.5576	15.6802	15.8293	15.7474	15.5461	15.3415	15.3555	15.0736	15.6429	15.7244
ALG13	14.0261	13.621	14.5521	14.0826	14.4721	14.7799	15.0109	14.7496	14.6784	14.5404	14.9326	14.9646	15.0253	15.0018
ALG2	17.7744	17.4572	17.5343	17.7782	17.6936	17.5629	17.4521	17.759	17.4752	17.1516	17.2677	17.467	17.3756	17.6793
ALG3	16.8299	15.6649	15.8463	15.2496	16.2207	15.2913	15.2814	15.4657	15.7892	16.0009	15.9346	15.6632	16.0207	15.6684
ALG5	19.2176	19.0137	18.9478	18.5768	18.829	18.9457	18.9721	18.2856	17.6842	17.9681	17.9511	17.612	17.8625	17.838
ALG6	17.8778	17.6231	17.6063	17.1143	18.0833	17.7718	17.7411	17.358	17.5989	17.8437	17.6922	17.6248	17.7711	17.6834
ALG8	15.7783	15.4458	15.6717	14.9686	15.7682	15.4195	15.3834	15.075	15.6775	16.512	16.0935	15.6801	16.0449	15.7499
ALG9	16.8589	17.3217	16.5945	16.8725	16.8781	17.143	16.8519	16.9061	16.4935	16.4237	16.3439	16.4651	16.4514	16.3567
ALKBH2	12.7509	13.7304	14.1367	12.9073	13.608	14.51	14.0668	13.4736	14.5551	14.4122	14.5672	14.4985	14.8336	15.0371
ALKBH5	17.519	17.5167	17.5911	17.4127	17.7445	17.4784	17.784	17.6931	17.4627	17.6373	17.3369	17.4938	17.477	17.4865
ALKBH6	14.9425	15.3648	15.3701	15.1558	15.1375	15.4273	15.2361	14.9652	15.506	15.5992	16.1611	15.6865	15.9682	15.402
ALKBH7	15.0251	15.2283	13.6744	13.8256	13.7268	13.9937	14.614	13.5844	15.2676	15.4819	15.3782	15.1246	15.5336	15.1021
ALS2	14.1752	14.4037	12.9436	14.5961	14.6508	15.2467	13.4562	15.2541	15.2225	14.9995	13.9298	14.5351	14.5142	14.5578
ALYREF	22.4898	22.5781	22.6983	21.8292	22.2707	22.7208	22.8041	22.22	22.3918	22.4863	22.5791	22.3899	22.6656	23.0365
AMBRA1	12.3688	14.0814	13.7417	13.7427	14.3271	14.8673	14.5818	14.1367	12.1043	12.2116	12.608	12.42	12.5696	14.3654
AMFR	17.372	15.8081	15.11	14.952	15.5941	14.7971	14.6218	14.8279	16.1662	15.9668	15.7088	15.2714	15.3729	15.0054
AMMECR1L	11.4767	13.0279	12.8847	13.9529	12.824	13.2567	13.2753	13.4276	13.1386	13.2958	12.4956	12.9905	13.2198	13.5485
AMN1	13.9706	14.2889	13.563	14.0968	14.0393	13.9064	13.7111	14.1529	14.6145	14.7862	14.7008	14.3729	13.8796	12.8521
AMOTL2	13.5552	14.1703	14.3383	13.9628	14.4338	13.6533	14.5491	13.8791	14.6433	14.559	14.6968	14.3896	14.5916	14.297
AMPD2	16.2763	16.7289	16.4073	17.0444	16.7718	16.8216	16.62	17.2436	17.2335	17.1284	16.8751	17.4433	17.0472	16.6792
ANAPC1	15.8141	16.6538	16.6168	16.5319	16.3601	17.2161	16.9159	16.77	16.7927	17.0938	16.9442	16.694	16.8679	16.9956
ANAPC10	14.161	14.2966	14.079	13.8776	14.2619	14.7456	14.7001	14.4229	14.5215	14.4722	14.8323	14.6066	15.2686	14.4564
ANAPC13	14.5503	14.2378	15.2035	15.4245	14.7409	15.5106	15.7062	15.6069	15.7524	15.4575	15.5901	14.653	15.0414	16.0268
ANAPC16	11.4808	12.233	12.0911	11.7977	11.6339	12.7089	12.2021	11.9065	12.662	13.7189	12.8051	12.4396	12.5098	12.6768
ANAPC2	16.7104	16.8828	16.9342	16.6354	16.6385	16.9984	16.8572	16.7884	17.1247	16.7155	17.0716	17.0045	16.9102	17.052
ANAPC4	15.6622	15.5983	16.1523	15.8428	15.301	16.3565	16.2024	16.474	16.5112	15.2461	16.5569	16.4004	16.2174	16.4749
ANAPC5	15.3161	15.8296	16.0679	15.987	15.6289	16.3296	16.1494	16.1558	16.0575	16.6715	16.1466	16.3915	16.5242	16.3816
ANAPC7	16.9443	17.0821	17.2996	16.9399	17.4066	17.9379	17.5339	17.0457	17.4697	17.7234	17.8449	17.6387	17.8397	17.7038
ANGEL1	16.3193	16.1064	15.8526	15.8365	14.6714	15.8052	14.7794	15.6002	15.8126	15.3697	16.09	15.8591	15.9136	16.2355
ANK2	18.1524	18.1271	17.9928	17.8683	18.0555	18.069	17.9468	17.9223	17.7029	17.9446	17.9362	17.6636	17.8107	18.0149
ANKFY1	16.8197	16.6568	17.1993	16.7091	16.8435	17.0999	17.0971	16.9294	17.1336	17.1366	16.8707	17.1321	17.0839	16.9101
ANKHD1	16.7413	17.5873	17.6049	17.8604	17.3644	17.6221	17.6995	17.8468	17.9362	17.8488	17.7361	17.7191	17.569	17.5811
ANKIB1	12.2594	12.9387	12.9878	13.7113	12.9821	14.4497	14.805	15.5433	13.3961	14.535	13.2553	13.0067	13.4876	13.7051
ANKLE2	15.8814	15.6353	15.8891	14.7344	15.6492	14.6299	15.9548	15.7784	15.6421	14.5978	15.9163	15.7528	15.6923	15.7086
ANKMY2	14.3187	13.9278	13.6512	14.4856	13.7621	13.641	13.9463	14.246	14.6855	14.6278	14.1284	14.4458	13.9359	14.1298
ANKRD17	15.7205	16.5469	16.3095	16.6642	16.1188	16.0894	16.1092	16.5641	16.762	15.1057	16.2718	16.4479	16.4665	15.9603
ANKRD27	15.4403	15.1672	15.1148	15.8564	14.4277	15.4853	15.464	16.5986	14.5064	12.9453	15.7767	13.937	15.44	14.809
ANKRD28	15.1076	15.4031	15.7968	16.1099	15.3845	16.235	15.775	16.2234	15.6747	15.2484	15.398	15.6633	14.9106	14.9825
ANKS1A	14.3414	14.7756	14.5311	14.9851	14.2922	14.6251	14.4992	14.7722	14.9921	15.1227	15.2137	15.2882	14.4926	14.4888
ANKZF1	14.1567	15.777	14.9196	15.6308	15.0427	15.3677	14.7482	15.5562	15.0291	14.9702	14.3914	14.7744	14.3946	14.228
ANLN	17.8085	16.7519	16.7592	16.3782	17.4451	15.8991	16.0045	14.8954	15.4055	15.5226	16.0178	15.445	15.5914	15.4696
ANO10	17.8831	17.2054	17.2979	17.121	17.455	17.053	17.2075	17.116	17.3122	17.1782	17.2594	17.1816	17.1057	16.9823
ANO6	16.8923	16.873	16.6117	15.9003	16.5251	16.2377	16.3158	16.1742	16.7047	17.2129	16.9312	16.4747	17.0875	16.3779
ANP32A	20.5236	20.959	21.1187	22.0274	21.0349	20.8355	20.8728	21.904	21.5764	21.4905	20.9579	21.5174	21.3648	20.589
ANP32B	19.4497	20.2719	20.1133	20.8886	19.6631	19.8017	19.7394	20.8362	20.7047	20.9106	20.4946	20.4361	20.5243	20.1301
ANP32E	18.0547	18.702	18.775	19.1991	18.5369	18.7807	18.6741	19.1721	19.6597	19.6825	19.148	18.8401	18.5504	18.0122
ANTXR1	14.0253	12.7123	13.8439	13.7196	12.9416	11.956	13.2662	13.5811	13.3918	14.2344	13.7636	13.0056	12.7151	12.6522
ANTXR2	18.5434	18.6972	18.8407	17.976	18.3406	18.6911	19.168	18.2855	17.9615	18.2001	18.2857	17.81	17.9257	17.6918
ANXA1	22.3826	22.1447	22.377	NA	22.2599	21.4528	22.0222	NA	21.9619	22.0992	22.1012	21.9664	21.9432	21.8068
ANXA11	16.6425	17.0709	17.0463	18.4254	16.3753	16.8651	16.9264	18.1549	18.021	18.37	17.7701	18.0914	17.8294	17.3747
ANXA2	NA	22.651	NA	NA	NA	22.6466	23.0714	NA	NA	NA	NA	NA	NA	NA
ANXA4	18.7954	18.8249	18.805	20.5342	19.0323	18.8986	18.989	20.3531	18.9909	19.0451	18.8211	19.2355	18.9558	18.5097
ANXA5	21.0058	20.8443	20.7897	21.5877	20.8638	20.9378	20.7637	21.5601	21.349	21.2192	21.0502	21.3484	21.0095	20.8554
ANXA6	19.3206	19.88	19.6045	19.9458	19.1448	19.4997	19.2574	19.5428	20.2834	20.1346	19.9794	20.0453	19.4869	19.3094
ANXA7	18.7816	18.9609	18.9045	19.6468	19.0217	18.8458	18.6088	19.6459	18.5542	18.7403	18.5055	18.5846	18.458	18.31
AP1B1	18.3322	18.4332	18.3988	18.5612	18.2909	18.208	18.3737	18.9103	18.4488	18.198	18.0173	18.5838	18.1841	17.7288
AP1G1	18.4102	19.056	19.0485	19.1473	18.8436	18.8182	19.1114	19.2124	19.1141	19.2803	18.9039	18.9526	19.0359	18.4797
AP1M1	18.7169	18.9589	18.8962	19.0068	18.6664	18.4507	18.8623	18.984	19.0014	19.1859	18.895	18.7535	18.811	18.5929
AP1S1	17.1964	17.2374	17.2553	16.9251	16.9587	16.8733	17.2411	17.1112	17.2718	17.2324	17.0174	16.8519	16.7413	16.7844
AP1S2	16.5767	16.6296	16.4969	16.3232	16.7631	16.629	16.7789	16.5192	17.2625	17.652	17.242	17.2808	17.293	17.0913
AP1S3	11.5713	11.0265	10.8657	11.0098	11.7368	12.0417	12.1746	11.7736	13.1635	12.0189	11.643	11.7793	11.7099	12.3498
AP2A1	19.4494	19.0913	19.3475	19.0788	19.0833	18.4226	18.6782	18.7472	19.0976	18.8863	18.8322	19.2201	19.0715	18.8881
AP2A2	18.7978	18.047	18.4703	18.4981	18.2496	17.7953	18.137	18.5924	18.414	18.5457	18.2533	18.254	18.3937	18.2486
AP2B1	20.4195	20.0484	20.1001	20.3443	20.0073	19.6322	20.0165	20.1605	20.0801	20.1771	20.1647	20.0725	20.042	19.8784
AP2M1	19.2561	18.8122	19.1364	18.8471	18.9464	18.2428	18.435	18.6869	18.9922	18.8731	18.6699	18.8331	18.8437	18.7632
AP2S1	18.5178	17.7526	18.1154	17.9254	17.7846	17.0265	17.7157	17.6275	17.8387	18.1731	18.0312	17.9033	17.943	17.7374
AP3B1	18.0737	18.2782	18.5146	19.2754	17.8201	17.7067	18.1235	18.8055	18.7909	18.0399	18.579	18.5635	17.7952	17.5274
AP3D1	17.5576	18.0678	18.1177	18.5473	17.4667	17.5099	17.6899	18.2761	18.2749	18.3004	17.9478	18.1084	17.8925	17.613
AP3M1	17.6185	17.9761	18.2155	18.6385	17.8115	17.4819	17.8645	18.6602	18.4096	18.4662	18.0003	18.4298	17.9989	17.4067
AP3M2	15.8309	16.1264	15.9285	17.4066	15.4456	17.0484	15.7234	16.0607	16.082	15.9552	15.6414	16.6944	15.6427	14.9829
AP3S1	17.4578	17.588	17.7511	18.3125	17.2347	16.9551	17.3819	17.8946	18.1381	18.1912	17.8497	17.9852	17.5427	17.2535
AP4B1	14.2352	14.5163	14.8362	15.5654	15.3987	14.4829	15.1199	15.6446	15.002	15.4466	14.8225	15.8009	15.4518	15.1528
AP4S1	13.4055	14.5939	14.5422	15.2261	13.9478	15.1867	14.7492	15.5641	14.359	14.8401	14.4932	14.6589	14.5916	13.9832
AP5B1	15.1386	14.9414	15.6255	14.8046	15.247	15.5459	16.0518	15.9815	15.6937	15.9704	15.6398	15.7908	15.8818	15.7796
AP5M1	13.388	13.1635	14.0069	13.7414	13.5275	14.0577	14.4699	14.4463	14.1753	13.2803	13.8021	14.2011	14.3247	13.9283
AP5S1	12.7846	13.0763	14.9554	13.8417	13.0541	12.9537	13.2779	13.3301	15.0093	14.0507	14.7925	14.8715	14.809	13.1562
AP5Z1	14.2989	15.3344	15.9526	15.3011	14.9177	15.6323	15.9497	16.2964	16.2117	16.6744	16.1732	16.2286	16.3855	16.2275
APBB2	17.0194	16.5326	16.1972	17.0198	16.1873	15.6085	16.2914	16.6104	16.581	16.6954	16.4619	16.8392	16.5237	16.253
APEH	18.0997	19.0027	18.7759	18.9312	17.8809	18.7412	18.4982	18.795	19.0945	19.0521	18.5722	19.0919	18.4625	18.1007
APEX1	19.2	19.9258	20.1271	20.5768	19.681	19.6798	19.979	20.5868	20.2658	20.5228	20.0608	19.7042	20.0947	19.7565
APH1B	15.3864	14.4383	14.8565	14.7731	15.2271	14.5119	14.927	14.5884	14.7671	13.4598	14.0944	14.0975	14.7266	14.7322
API5	20.7166	20.3395	20.6765	20.6466	20.6615	20.6287	21.0045	20.8637	20.516	20.7805	20.6863	20.506	20.6896	20.7739
APIP	14.7731	15.6124	14.4211	16.2584	14.5637	15.4396	14.5943	16.1213	16.1189	16.0559	14.2433	16.1537	14.9456	15.1437
APLP2	17.4262	17.7793	16.8033	17.6164	16.9811	17.1042	16.3815	17.346	18.6233	18.7617	18.3363	18.8556	18.8238	18.6114
APMAP	20.8998	20.1203	20.2666	20.042	20.4822	20.0916	20.4434	19.9698	20.1076	20.1482	20.1346	20.0669	20.2849	20.0967
APOA1	15.3587	15.4527	15.6962	15.1723	17.0933	16.46	16.3245	15.5765	15.8959	15.1912	15.6987	15.9754	16.3421	16.3005
APOB	13.8559	13.3006	13.2622	12.4473	14.999	13.6911	14.9888	13.0137	14.5349	14.6558	15.8506	15.204	15.8006	16.3973
APOBEC3C	14.909	14.1981	14.7416	14.948	14.3825	14.0422	14.4433	14.937	16.5751	16.7032	16.4776	16.8418	16.2063	15.9554
APOC3	16.1937	15.9969	16.2933	15.6565	17.6615	17.1829	17.0952	16.3733	16.7144	16.3361	16.4483	16.5995	16.9832	17.2094
APOE	15.4192	15.5677	15.7159	14.7481	14.9958	14.5384	15.8398	14.7879	16.1913	16.3632	16.1358	16.3899	16.717	16.5465
APOL2	15.0575	13.1209	13.5662	13.4179	16.026	14.8665	15.134	14.5127	15.321	15.2877	15.6874	15.5249	15.3429	15.3928
APOO	18.8128	18.6547	18.8071	18.5188	19.2484	18.9952	18.9475	18.9395	19.0356	18.853	18.9472	19.1366	19.2369	19.2337
APOOL	18.518	17.9555	18.2992	18.0103	18.0954	17.3181	18.005	17.8816	18.0296	18.0974	18.1233	17.5108	17.4594	17.2834
APP	18.2995	17.4456	16.9772	17.7265	17.0703	16.2987	16.4217	17.1025	17.8256	17.8586	17.567	17.7105	17.8339	17.7171
APPL1	17.5794	17.8237	17.5341	18.1603	17.388	16.9888	17.6527	17.758	17.982	18.1835	17.9574	17.6371	17.7642	17.3534
APPL2	15.1496	16.0128	15.6269	16.0461	15.0244	15.3963	15.5681	15.7513	16.2319	16.5966	16.2513	15.7737	15.8743	15.3867
APRT	19.7494	20.6502	19.8965	20.6418	19.351	20.0945	19.5531	20.3667	20.5984	20.5084	20.2376	20.7667	20.4349	20.0109
APTX	14.2365	13.2567	14.485	14.2411	14.8319	13.7668	14.7598	14.5164	14.4981	14.8872	14.5791	14.4943	14.8424	14.9381
AQR	18.8231	18.2921	18.5032	17.9251	18.7962	18.4936	18.5091	17.6868	18.3383	18.3602	18.4685	18.5903	18.4945	18.9536
ARAF	12.0851	12.6341	12.2848	13.1421	11.8653	12.6296	11.8673	12.3044	13.514	12.5691	13.1984	12.9496	12.5939	12.0147
ARAP1	16.4584	16.9688	16.0358	17.0418	16.2841	15.7602	16.0548	16.9655	16.4578	16.0757	15.7746	16.1667	15.5793	15.1986
ARCN1	19.1075	19.705	19.6507	19.7937	19.3947	19.7198	19.5939	19.9055	19.7544	19.5234	19.3499	19.6065	19.3252	19.0429
ARF1	21.2481	21.7479	21.8757	22.1651	21.2932	21.4809	21.634	22.0615	22.1745	22.2873	22.2326	22.0887	22.1164	21.7195
ARF4	19.8251	19.6244	19.9312	20.102	20.4642	20.2511	19.9938	20.527	20.127	20.0678	19.8988	20.2701	20.355	20.2592
ARF5	14.8384	15.3054	15.583	15.7505	14.6391	15.6508	15.3862	15.8784	16.0262	15.5788	15.4235	15.9733	15.7756	15.3871
ARF6	18.9069	18.5342	19.3413	19.2689	18.8986	18.1179	18.9795	19.313	18.8979	19.1264	18.8582	19.1832	19.1553	18.5972
ARFGAP1	17.1598	17.328	17.0812	17.4447	17.2772	17.5311	17.3565	17.5847	17.0514	17.1606	16.9265	17.1991	16.8465	16.8919
ARFGAP2	15.8905	16.584	16.5323	17.0288	16.4198	16.5604	16.599	16.8699	16.7502	16.8125	16.6319	16.8163	16.74	16.5676
ARFGEF1	16.3185	16.7434	16.5755	17.2187	16.6182	16.5804	16.5663	17.1621	17.0755	17.0822	16.9006	16.876	16.7782	16.6246
ARFGEF2	14.6983	15.3419	15.6087	15.3635	15.6248	15.9305	15.8464	16.2277	15.7303	15.7762	15.8166	15.636	16.2144	15.7803
ARFIP1	14.827	15.1749	15.269	15.411	14.9915	15.4406	15.6995	15.9557	15.362	15.6916	15.4903	15.6246	15.9896	15.5363
ARFRP1	15.9552	15.4419	16.2096	15.4222	15.9923	16.1739	16.3004	16.0941	15.884	15.7134	15.9253	15.932	16.1921	15.8928
ARHG	18.5222	17.9733	18.2529	17.999	18.9025	18.6036	18.8776	18.6008	17.992	18.0083	18.0993	18.2579	18.4759	18.3127
ARHGAP1	18.6326	18.4659	18.5324	19.6477	18.6333	18.4244	18.496	19.1815	18.921	19.2664	18.9552	19.0045	18.997	18.6666
ARHGAP18	15.6824	16.2714	15.87	16.1536	16.2038	16.3526	16.1495	16.2947	16.4695	16.6385	16.4967	16.6001	16.5086	16.1792
ARHGAP35	14.5795	15.6268	15.239	15.3523	15.2572	15.1265	15.0347	15.4064	15.5525	15.7259	15.4344	15.8092	15.4932	14.728
ARHGAP40	16.8709	17.854	17.1613	17.6632	17.0483	17.3235	16.4564	17.0766	17.4743	17.087	17.0821	17.698	16.5576	16.4389
ARHGDIA	18.7402	19.9264	19.2577	20.7967	18.4012	19.4963	19.3541	19.6709	20.3903	19.4318	20.2368	20.2204	19.8976	19.761
ARHGEF1	16.9287	17.4076	17.1776	17.4267	16.8872	16.8302	17.3708	18.1836	16.9176	17.3079	17.1181	17.1132	16.4775	16.8534
ARHGEF10	14.936	14.6785	15.1395	15.1887	14.507	14.8792	15.5363	15.2047	14.9522	14.7429	15.4748	14.9701	15.3215	15.5039
ARHGEF11	13.4924	15.331	15.6012	15.9794	15.0591	15.4903	15.397	15.194	15.0577	15.3015	14.9065	15.0524	14.4125	13.6725
ARHGEF12	15.3778	15.6619	15.8818	16.2018	15.8513	15.9385	16.2216	16.3156	15.6634	15.7014	15.436	15.72	15.5113	15.1054
ARHGEF18	14.5925	16.2169	14.8723	15.5437	14.9451	15.4767	14.7994	15.6676	15.0556	14.8028	15.4188	15.6495	14.2091	14.3973
ARHGEF2	18.5477	19.0629	19.2335	18.9109	18.1285	18.2393	17.8262	18.5219	18.2604	18.2907	17.8703	17.8429	17.6508	17.506
ARHGEF40	13.8392	16.0162	15.8621	16.1994	15.3778	16.3676	16.0773	16.3135	16.2338	15.7649	15.9617	15.9107	15.0294	14.5864
ARHGEF7	15.2324	16.2482	16.4314	16.1849	15.7734	16.389	16.2505	16.8982	16.5017	15.8941	16.5667	16.8751	16.5148	16.3226
ARID1A	18.1374	17.7282	18.2907	17.5779	18.094	17.6056	18.1796	17.5653	18.0794	18.0503	18.0214	18.0589	18.1	18.2105
ARID1B	18.6651	18.2448	18.7651	18.2944	18.3789	18.0034	18.7116	18.4158	18.607	18.9061	18.7926	18.3297	18.9125	18.9946
ARID2	16.8214	16.7159	16.7255	16.5421	16.9777	16.8947	16.901	16.5707	16.8046	16.8471	16.9122	16.8101	16.7898	17.0394
ARID3A	15.5522	15.1624	15.2571	14.6062	15.6927	15.1496	15.6307	14.6586	15.2945	16.1875	15.4732	15.2754	15.8542	15.2679
ARID4A	15.519	15.35	15.4203	14.8516	15.7448	15.6081	15.4894	14.7704	15.205	14.5313	15.0246	15.0871	15.0494	15.1413
ARID4B	15.1209	14.8907	14.8732	14.682	15.1242	15.215	15.3583	14.9158	14.9785	14.9943	14.9432	14.9652	14.8406	14.7771
ARIH1	13.378	13.3588	13.4709	14.6762	14.0476	14.1516	13.7477	15.3787	14.5175	14.543	14.4283	14.5499	14.897	14.3322
ARIH2	14.8632	15.3482	14.9212	15.4863	15.3973	15.717	15.2184	16.0107	15.5613	15.7571	15.2524	15.6682	15.2687	15.0555
ARL1	20.1385	19.71	19.9631	19.846	20.4464	20.197	20.2688	20.342	20.2123	20.2319	20.1434	20.0592	20.0603	20.0564
ARL14EP	15.3162	16.628	16.7268	15.4824	15.3958	15.769	16.0609	14.6835	14.786	14.9543	15.4872	15.4573	15.6271	15.779
ARL15	15.0345	14.5904	14.649	15.3033	14.997	14.5046	14.8715	15.2605	14.9706	15.1662	14.9347	15.1384	15.3047	15.0745
ARL2	17.0821	17.7246	17.2802	17.5954	17.0268	17.5782	17.2574	17.7173	17.795	17.6412	17.6385	17.578	17.466	17.4001
ARL2BP	13.8267	14.3744	13.8	15.307	14.7195	14.1727	13.9863	15.4196	15.7793	15.4675	15.6026	15.4175	14.7095	14.2276
ARL3	17.8267	18.3268	17.9838	18.7384	17.6991	17.8323	17.5159	18.0241	18.5844	18.3414	18.1878	18.4882	18.186	17.4313
ARL5A	18.0381	17.4965	17.4908	16.5311	18.1278	17.601	18.094	17.6997	17.6707	17.6006	17.4954	17.5233	17.572	17.3184
ARL5B	14.9985	14.6141	13.279	14.4432	13.7704	14.8123	14.9448	13.2151	15.0165	13.7076	14.2861	13.1251	14.6758	14.0022
ARL6IP5	20.9511	19.7565	20.1745	20.2042	20.5466	19.4797	20.3794	19.7389	20.3021	20.485	20.3891	20.1991	20.6507	20.5332
ARL6IP6	18.1688	18.0981	18.097	17.8671	18.2022	17.8391	17.0841	17.8461	17.8986	17.5742	18.0652	16.982	18.1942	17.9808
ARL8B	18.0588	17.6514	17.9406	17.7671	17.5157	17.2309	17.8819	17.6249	18.0392	18.2124	18.1707	18.0459	18.4657	18.294
ARMC1	16.4017	16.4328	16.222	16.0956	16.2472	15.9803	15.9862	16.5031	16.491	16.2365	15.7294	16.7076	16.2017	16.2439
ARMC10	18.827	18.7446	18.7069	18.3689	18.403	17.8941	18.0575	18.3455	18.5012	18.2806	18.4453	18.4917	18.5821	18.6417
ARMC5	12.6448	12.4548	12.975	12.6858	12.5474	12.3509	13.0873	12.3326	13.3086	13.6519	13.4093	13.5092	13.4941	13.3061
ARMC8	16.8717	16.2782	17.0298	16.2172	17.2635	17.035	17.4202	16.7147	16.4762	16.5149	16.496	16.6464	16.8151	16.8129
ARMC9	14.592	14.3645	13.579	14.8405	14.0842	15.3361	13.6468	14.9756	14.642	14.9045	14.5498	14.4105	14.877	15.6345
ARMCX1	20.6058	19.8863	20.0078	19.4766	20.3015	19.8556	20.1739	19.5574	19.8394	19.8846	19.9222	19.9105	19.9717	19.882
ARMCX3	17.3031	16.9432	17.1382	17.1447	17.8218	17.6205	17.7753	17.8442	17.99	18.4006	18.3245	18.3246	18.7078	18.7737
ARMH3	15.1885	15.1649	14.6061	14.719	14.843	15.0794	15.566	15.1836	15.0836	14.9901	15.4997	14.8298	15.6219	15.6922
ARMT1	15.5083	16.7899	16.5468	17.285	16.4592	16.4139	16.0385	16.8407	16.9823	17.0773	16.5216	16.9952	16.0707	15.4948
ARPC1A	15.5548	15.1507	15.5677	16.1397	15.175	15.0799	14.8125	15.9549	15.9614	16.253	16.0757	16.0591	16.0729	15.7654
ARPC1B	16.9458	16.8988	17.0909	17.4754	16.4539	16.8484	16.7439	17.5579	18.0298	18.2719	17.908	17.812	17.7292	17.2776
ARPC2	20.2222	19.8225	19.9029	20.3851	19.898	19.5626	19.7785	20.2614	20.6099	20.871	20.636	20.648	20.4866	20.2201
ARPC3	19.6756	19.4448	19.5546	20.1629	19.5785	19.3229	19.574	19.9275	20.385	20.5444	20.2913	20.4667	20.2918	19.8625
ARPC4	20.3421	20.2283	20.2619	20.6119	20.288	19.9487	20.1132	20.4759	20.9853	21.0685	20.8936	21.001	20.8567	20.5658
ARPC5	18.2318	18.0566	18.0778	18.5564	18.1178	17.9235	17.7533	18.1449	18.7149	18.6947	18.7706	18.7047	18.4958	18.3251
ARPC5L	16.8362	16.5572	16.729	17.3161	16.5814	16.4133	16.7912	17.2059	17.5204	17.8262	17.6032	17.4323	17.681	17.479
ARPP19	16.525	16.8353	16.8799	17.3774	16.432	16.6677	16.6277	17.1366	17.4875	17.6686	17.446	17.4543	17.29	16.8081
ARRB2	13.7481	15.4805	15.2136	15.2356	13.9139	15.0965	14.9763	14.4974	14.9081	15.0058	15.0828	15.3884	14.9881	14.418
ARSA	15.0696	14.7109	15.2716	15.9775	15.7951	15.0053	15.3671	15.8606	15.309	15.2043	15.0236	14.9853	15.4648	15.0647
ARSB	14.5871	11.8439	14.5454	17.136	17.3406	15.7784	12.5098	17.4374	16.9647	15.0296	15.9061	17.5985	12.2098	17.4367
ARV1	12.211	12.656	14.1579	12.4643	13.1841	11.888	12.3435	11.73	11.6022	12.462	11.8281	11.6193	13.5048	11.8293
ARVCF	13.6873	15.3151	14.501	14.3509	14.8978	15.7017	13.8972	16.4482	15.9295	14.3451	15.8103	16.1729	15.9493	16.304
ASAP1	14.7126	14.4287	14.2226	15.3217	14.5329	14.1941	14.5549	15.0621	14.6083	15.1747	14.3955	14.4528	14.3875	13.8636
ASB3	13.1108	13.5697	12.8349	13.4622	13.7555	13.6186	13.5332	13.1264	13.3807	13.6632	12.7162	13.5596	12.7932	12.683
ASB6	10.007	12.2479	10.2143	12.69	9.99294	10.1923	9.90689	10.4929	11.8045	11.6939	13.6774	12.8519	10.9823	12.5457
ASCC2	15.9563	16.3397	16.3988	16.381	16.2151	16.2464	16.1733	16.4231	16.4267	16.2588	16.235	16.3364	16.0586	15.7754
ASCC3	18.5363	18.6494	18.6456	18.2499	18.6537	18.4518	18.6765	18.3384	18.2778	18.1964	17.9693	18.5177	18.1634	18.1817
ASF1A	16.3703	16.7427	17.0119	17.543	17.2239	16.7838	16.5054	17.3864	17.2161	16.6602	16.7437	17.3697	16.9705	16.8162
ASF1B	17.1434	16.9908	17.0545	17.604	17.2707	16.8247	16.6676	17.1193	17.2814	17.4174	17.2109	17.4162	17.0185	16.894
ASH2L	18.0441	17.6527	17.9016	17.6958	17.5484	17.6221	17.8197	17.6656	17.9819	18.0929	18.0551	17.8173	18.0209	18.1784
ASL	17.4632	17.4856	17.3601	17.8664	16.9832	16.3933	17.1855	17.6641	17.0829	17.1153	17.0199	17.2968	17.3623	16.6703
ASMTL	14.3904	17.7302	17.2189	16.7276	15.0503	17.3867	16.1332	15.5103	16.4786	16.365	15.7044	17.0134	16.6277	16.6072
ASNA1	19.5057	19.5381	19.5997	19.8555	19.2739	19.2016	19.4136	19.6185	19.7371	19.6291	19.5523	19.7259	19.6436	19.3657
ASNS	20.4026	22.356	20.362	20.726	16.9519	19.3069	16.1298	17.8931	20.7865	20.4064	19.3637	19.3037	18.2811	17.5637
ASPH	20.3208	19.7609	19.8428	19.954	19.7257	19.56	19.5285	19.6639	19.9912	20.0865	19.7893	19.7991	19.8627	19.6098
ASPHD1	16.8312	14.4477	14.9158	14.9301	15.4579	14.4071	14.9562	15.3865	15.0116	15.5849	15.3201	15.342	15.9936	15.7253
ASPM	18.5615	18.5052	18.7574	18.2	18.8357	18.1689	18.4028	18.1285	18.6865	18.8301	19.0126	18.5505	18.9784	18.6917
ASPSCR1	15.6309	16.7862	16.5824	16.6848	15.7377	16.5695	16.9856	16.6296	16.8187	16.8658	16.621	16.6449	16.7524	16.6317
ASXL1	14.2103	14.3232	15.005	14.0569	14.2437	15.2511	15.0788	14.4074	13.977	13.4898	13.0629	13.9779	15.2147	14.8677
ATAD1	18.899	18.9299	18.8283	18.2837	18.4754	18.7053	18.9015	18.0977	18.4871	18.6565	18.8618	18.4496	18.8749	19.1025
ATAD2	16.6226	17.5893	16.7849	16.3138	16.6234	17.3879	16.0327	15.6288	17.1827	17.5386	17.7819	16.8429	16.8472	17.2427
ATAD2B	15.657	16.3922	15.8404	15.5735	15.738	16.3808	15.5159	14.7555	16.1113	16.0688	16.803	16.0601	16.0147	16.5692
ATAD3A	21.2756	20.4756	20.6736	20.8098	20.826	20.1968	20.7024	20.4956	19.8099	19.8784	19.9445	19.8554	19.798	20.0894
ATAD3B	22.1293	21.2952	21.7584	21.4883	21.9966	21.2437	21.4628	21.5859	20.6952	20.8431	20.8347	20.8695	21.0989	21.2571
ATE1	14.9527	14.6468	14.9269	15.0827	14.7043	15.277	14.5996	14.8398	15.0419	14.535	15.0995	14.7964	14.9631	14.3613
ATF2	15.3364	15.1161	15.1268	14.7213	15.449	15.0925	15.6586	14.8011	15.3406	15.5907	15.164	14.6305	14.7118	14.4806
ATF6B	16.2657	16.2292	15.9674	15.3945	15.7867	15.5701	15.5431	14.9114	16.5853	16.571	16.2701	16.3761	16.599	16.5436
ATF7-NPFF	13.0088	12.1699	13.1654	13.2139	13.6708	13.1766	13.438	12.9465	13.6388	13.5125	14.3405	13.7161	14.14	14.5686
ATF7IP	16.6993	16.6672	16.5761	15.9834	16.7347	16.7921	16.6088	15.9272	16.7874	16.7817	16.6288	16.6201	16.8234	16.8187
ATG101	14.7687	15.1191	15.0386	15.3819	15.1324	15.4578	15.0919	15.7274	15.2353	15.0649	14.7623	15.071	15.2354	14.6164
ATG12	14.5142	15.3861	15.2493	15.6496	15.0923	14.3975	13.8918	15.2524	15.6187	15.7765	15.7169	16.0881	15.9267	15.4997
ATG13	15	14.6718	14.6383	15.7487	15.0911	15.473	14.8599	16.1971	15.5586	15.6081	15.1321	14.9439	15.1363	14.9668
ATG16L1	15.2775	15.3939	14.7915	15.9368	15.3884	15.2602	15.3328	15.8996	15.8541	15.9503	15.67	15.8458	15.4464	15.4122
ATG2B	16.5002	15.7926	15.3524	15.7015	16.0593	15.2465	15.7869	15.9758	15.4278	14.6249	15.5685	15.4478	16.6102	15.2378
ATG3	18.1195	17.9603	17.9692	18.2231	18.6101	18.3784	18.0591	18.5419	18.0276	18.2063	18.0045	18.1942	17.9347	17.8255
ATG4B	16.7098	16.8462	16.6487	17.5803	16.5946	16.9179	16.6719	17.2634	17.7418	17.2404	17.0165	17.8104	17.485	16.7506
ATG5	14.6574	14.9696	14.7833	15.2871	15.1705	14.9357	15.1916	15.7609	15.3815	15.1964	15.0848	15.2473	15.4649	14.8618
ATG7	17.0567	17.4921	17.0595	17.8152	17.1795	17.0414	17.3646	17.7173	17.8693	17.681	17.4698	17.2488	17.1781	17.7086
ATG9A	15.3444	15.5556	15.6271	16.2012	15.1321	15.2651	15.4417	16.146	16.0482	16.0902	15.6823	16.0814	15.6426	15.6279
ATIC	19.2644	20.2406	19.5564	20.21	19.6279	20.1262	19.5402	20.1657	20.1195	20.0184	19.7728	20.2647	19.8745	19.4715
ATL2	19.9249	19.3864	19.393	19.6289	20.4107	19.5263	19.3537	19.1077	19.5872	19.522	19.8638	19.5987	19.5301	19.7433
ATL3	20.6081	19.241	19.6328	19.922	20.3618	19.5386	19.5183	19.9121	19.669	20.072	19.9462	19.5437	19.6034	19.8377
ATM	16.7862	16.7943	16.8719	16.9554	17.0584	16.7696	17.1064	17.3639	16.8446	17.1406	16.7434	16.9914	17.2462	17.005
ATN1	16.2198	15.6063	15.789	15.7414	16.2558	15.3908	16.1681	16.0073	16.07	16.307	15.9912	16.2281	16.3136	16.138
ATOX1	17.2681	16.7598	16.8378	18.332	16.7723	16.5072	15.8818	17.462	17.8679	18.019	17.7833	18.1802	17.7959	17.4243
ATP synthase subunit gamma	22.3321	22.2141	22.2467	21.7239	22.0561	22.0378	22.308	21.7609	22.0471	21.9905	22.0509	21.9214	22.2501	22.1642
ATP11A	14.7164	14.9293	15.0205	13.0353	12.6046	15.1221	16.9183	13.1341	15.4623	15.1553	13.4147	13.4038	15.166	16.5481
ATP11B	15.4672	15.1384	15.1914	13.992	15.1594	14.8313	15.643	15.1472	15.2862	15.2061	15.282	15.275	15.143	14.3295
ATP13A1	19.1803	18.8886	19.1088	18.73	18.3622	17.8836	18.0908	17.8667	18.6881	18.8214	18.6544	18.4561	18.5657	18.5891
ATP13A3	16.5111	14.4266	16.2335	16.3701	15.8901	14.8519	16.0757	15.7202	14.8774	16.4637	16.2126	15.2714	16.3504	15.5265
ATP1A1	21.1687	20.3873	20.925	19.839	20.6543	19.6269	20.5535	19.7998	20.3838	20.4461	20.5547	20.0678	20.3161	20.1947
ATP1A3	21.8971	20.9012	21.473	20.2621	21.1626	20.374	21.2387	20.1778	20.8095	20.9705	20.8807	20.4521	20.7412	20.5437
ATP1B1	19.8616	18.9927	19.2746	17.7675	19.152	18.382	18.9556	17.8988	18.2327	18.3624	18.219	17.8641	17.9841	17.8719
ATP1B3	20.9755	20.1845	20.8187	19.8264	20.2676	19.501	20.2841	19.6828	20.397	20.4439	20.3956	20.128	20.2319	20.0919
ATP2A2	21.5741	20.8755	20.6516	20.5176	21.2993	20.7252	20.7496	20.6783	20.8197	21.0832	20.9903	20.7264	20.9516	21.0575
ATP2B1	17.0518	16.9493	16.9573	16.5592	17.7945	16.716	17.2755	16.6033	16.8387	17.1398	17.0097	17.0992	17.1157	16.8794
ATP2B4	19.5444	18.7809	19.0752	18.7112	19.2124	18.608	19.2503	18.8661	18.808	18.9888	18.7444	18.7103	18.9829	18.6511
ATP4A	17.9853	17.3889	17.3882	17.6866	17.1821	17.6318	17.5088	17.7583	17.8168	17.9109	17.7261	17.8453	17.6932	17.4373
ATP5B	14.2256	14.6255	14.3185	13.9374	14.5125	14.2237	14.014	13.5657	13.9102	13.8202	14.0015	13.8139	13.6257	14.5214
ATP5F1A	NA	NA	NA	NA	NA	NA	NA	NA	NA	NA	NA	NA	NA	NA
ATP5F1B	16.1205	16.1621	16.2375	16.4005	15.8866	16.2524	15.8328	16.0626	16.1985	16.3139	16.4137	16.2869	16.1777	16.0426
ATP5F1B	NA	NA	NA	NA	NA	NA	NA	NA	NA	NA	NA	NA	NA	NA
ATP5F1D	20.8891	20.8855	20.8757	20.6714	20.7237	20.6438	21.0357	20.3857	20.7063	20.8417	20.7887	20.6438	20.8595	20.7992
ATP5F1E	20.3989	20.3589	20.4011	19.9001	19.108	20.16	20.5704	19.9375	20.1421	20.2386	20.1851	19.9426	20.41	20.2285
ATP5J	20.7375	20.4284	20.7642	20.3449	20.5021	20.3034	20.5121	20.1336	20.6233	20.8752	20.7107	20.2042	20.9303	20.7486
ATP5MD	19.0687	18.5855	18.6236	17.8758	18.5636	18.4996	18.6573	17.9994	18.4612	18.5865	18.4702	18.3285	18.7026	18.301
ATP5ME	18.7101	19.1097	19.5998	18.6535	18.6045	18.902	18.7244	19.3406	19.0906	19.1733	18.9309	19.0227	18.812	18.9375
ATP5MG	21.5116	21.3465	21.5108	20.9998	21.2579	21.0669	21.3062	20.9987	21.1631	21.2762	21.3185	21.0982	21.4206	21.3476
ATP5MPL	19.9777	20.3906	20.4517	20.2312	20.0641	19.9483	20.4705	20.0095	19.982	20.4808	20.3855	20.0656	20.5143	20.3684
ATP5PB	21.0355	21.3566	21.356	20.9679	21.1169	20.9176	21.3027	20.89	21.0837	21.2583	21.1927	21.0973	21.2517	21.3004
ATP5PD	22.3751	22.2885	22.34	21.9819	21.9665	22.071	22.0562	21.9523	22.1264	22.3772	22.1882	21.9449	22.3675	22.2018
ATP5PF	20.7375	20.4284	20.7642	20.3449	20.5021	20.3034	20.5121	20.1336	20.6233	20.8752	20.7107	20.2042	20.9303	20.7486
ATP5PO	22.8416	22.4739	22.5542	21.8251	22.3666	22.2357	22.5544	21.9906	22.2264	22.2342	22.0813	22.1176	22.3961	22.2973
ATP6	17.671	17.3968	17.8038	16.9789	17.3098	17.3442	17.1066	17.2955	17.3253	17.8355	17.517	17.0979	17.8153	17.554
ATP6AP1	17.883	17.1831	17.0677	17.088	17.1482	16.6691	17.1407	16.9897	17.5661	17.599	17.61	17.3193	17.199	17.3163
ATP6AP2	17.223	16.729	16.3622	16.4669	16.6817	16.181	16.6175	16.1938	16.9551	17.3866	17.3471	16.7247	16.9709	16.9706
ATP6V0A1	18.1355	18.0722	18.2646	18.0618	18.2384	17.9623	17.9194	17.8643	18.3296	18.1841	17.9633	18.3251	18.3668	18.2893
ATP6V0A2	15.6623	15.7653	15.6497	15.3958	16.0653	15.8932	16.1192	16.16	15.8002	15.984	15.8417	15.6594	15.9903	16.0397
ATP6V0C	19.4803	18.8233	18.9113	18.6616	19.205	18.6195	19.0029	18.5304	19.2684	19.4233	19.4313	19.1163	19.677	19.5649
ATP6V0C	11.9712	13.2599	13.6872	12.2037	13.3859	13.1981	13.68	13.3651	14.8904	14.3463	13.5983	12.7803	14.4099	13.6632
ATP6V0D1	18.8803	18.0454	18.3684	18.4509	18.3878	17.7326	18.0908	18.1525	18.6503	18.8591	18.6843	18.5665	18.6555	18.7139
ATP6V1A	19.5146	19.3004	19.5178	19.7506	19.3895	19.051	19.3903	19.662	19.6906	19.8585	19.6689	19.7859	19.8248	19.6306
ATP6V1B2	18.6015	18.4552	18.4374	18.8256	17.7427	17.9673	17.7228	18.7316	18.833	18.8876	18.6916	18.8866	19.0343	18.832
ATP6V1C1	17.9707	18.1058	17.9392	18.7132	17.7969	18.0022	17.7434	18.3576	18.483	18.3395	18.3095	18.8254	18.7566	18.3603
ATP6V1D	16.2898	16.3248	16.5045	16.7371	16.0559	15.8975	16.0563	16.4727	16.7559	16.8946	16.5873	16.6691	16.8417	16.537
ATP6V1E1	18.4983	18.5063	18.5955	18.9018	18.0866	18.2096	18.2088	18.7415	18.8474	18.8826	18.7912	18.9223	19.0384	18.8373
ATP6V1F	15.6465	15.9899	15.8525	16.1429	15.7335	15.5184	15.8623	15.9073	16.3984	16.266	16.4514	16.1559	16.1919	16.4042
ATP6V1G1	17.8673	18.1853	18.2792	18.5038	17.7225	17.8244	17.8323	18.4284	18.6311	18.258	18.3416	18.5356	18.5569	18.6249
ATP6V1H	16.9662	17.1428	16.9401	17.4355	16.9266	17.1074	16.9592	17.4217	17.4312	17.5972	17.3739	17.4409	17.6126	17.5205
ATP7A	15.1393	15.3879	15.305	15.5293	15.6045	15.8717	15.743	15.9935	15.098	15.0543	14.9784	15.5009	15.6519	15.1096
ATP7B	12.8838	14.5258	13.2734	12.5696	14.268	15.0622	14.5221	14.0782	13.2897	13.8033	12.5786	13.6114	13.519	12.8914
ATP8	18.3793	18.4569	18.5697	18.4557	18.7263	18.4013	18.671	18.1929	18.3176	18.6914	18.63	18.3729	18.7023	18.7448
ATPAF1	16.5422	16.406	16.5134	15.8844	15.6123	15.0643	15.2819	15.1113	16.7591	16.6711	16.717	16.4486	16.1824	16.3283
ATPAF2	17.7251	18.0594	18.23	18.1025	18.0016	18.0178	18.0197	18.1569	17.7048	17.5222	17.6531	17.8398	18.0179	17.9846
ATR	15.3001	15.726	16.5013	16.0888	16.8605	16.5055	16.908	16.3071	15.1995	17.2434	16.2139	15.1479	16.4928	16.899
ATRAID	17.3193	16.8579	16.0344	16.9761	16.3693	16.3681	16.611	16.6779	17.0288	17.0621	16.9128	16.4346	16.3723	16.3456
ATRX	16.4652	16.3928	16.9372	16.0555	16.93	17.0678	17.2341	16.6128	16.9784	16.9251	16.7909	16.9965	17.0444	16.8449
ATXN10	16.2468	17.3205	16.3971	17.636	16.0159	16.9453	16.7032	17.3648	17.698	17.5793	17.3124	17.7468	17.3849	17.1605
ATXN1L	15.1613	14.7434	15.1567	14.7557	15.4963	15.1296	15.4178	15.1636	15.218	15.6609	15.5409	15.3389	15.5383	15.5726
ATXN2	17.9655	18.3344	18.1102	18.9272	18.1756	18.1485	18.6171	18.5578	18.1564	18.1375	16.8447	17.2708	18.0352	16.761
ATXN2L	17.5183	17.988	17.6022	18.0803	17.3049	17.6537	17.7571	17.6853	17.939	18.112	17.9899	17.8473	17.5196	17.2632
ATXN3	14.0498	14.6531	14.535	15.8144	14.1831	14.9584	15.052	15.9534	15.3442	15.3235	15.3631	15.2773	15.5945	14.5028
AUH	17.5265	17.076	17.8773	17.9629	16.4095	16.1266	17.4319	17.2929	17.5229	17.4829	17.3147	17.3508	17.2606	17.0518
AUP1	19.2059	19.1558	19.1379	18.7501	19.5763	19.546	19.8113	19.2314	18.7276	19.0121	19.0838	18.9143	19.1515	19.3491
AURKA	16.2285	15.8954	15.8854	15.1312	16.1582	15.5522	15.1556	13.3722	14.7725	14.4826	14.4205	15.186	14.0578	14.2966
AVEN	14.9776	15.6032	15.3786	15.8524	14.6563	15.2877	14.9255	15.5017	15.3262	15.5004	15.3237	15.3008	14.7126	14.8597
AVL9	15.7081	16.6873	16.2751	16.8496	16.9224	16.9922	16.9291	17.0456	16.8959	16.2547	16.5654	16.6459	16.0212	16.1283
AXL	20.3418	18.9908	19.2011	18.86	19.2381	18.163	18.8569	18.131	18.4178	18.8166	19.2711	17.8723	18.2748	18.7065
AYP1	14.4734	16.2995	16.0592	16.2934	15.3156	15.894	15.78	16.1363	15.7349	15.9252	15.4333	15.0472	15.1594	14.5878
B2M	18.2201	17.3096	17.2833	17.3835	17.5875	15.8767	17.1128	16.4399	17.7524	18.2307	18.1725	17.3554	17.7809	17.8924
B2M	18.1614	17.9124	17.6882	17.8421	17.4606	16.6692	17.0794	17.1642	18.2167	18.5459	18.3221	17.832	18.1207	18.2705
B3GALT6	15.8452	15.5554	15.2956	15.3883	15.8515	15.747	15.6015	15.6687	15.0193	15.2646	15.2152	15.5642	15.7759	15.6558
B3GAT3	17.1388	16.3771	16.7374	16.9653	17.1792	16.6693	17.2367	17.0057	17.3343	16.6798	16.9234	17.3568	17.5201	17.2338
B3GLCT	17.0336	16.5231	16.6968	16.1291	16.4769	16.2883	16.2937	15.8619	16.2925	16.4839	16.3913	15.7732	15.8435	15.9103
B3GNT6	17.3443	16.727	16.2299	16.7443	16.1532	16.279	16.272	16.3202	16.7028	16.8433	16.4524	16.5189	16.6055	16.5834
B4GALT1	15.5133	15.661	15.8654	15.3939	15.5345	14.5209	14.6019	14.2279	16.0043	15.5343	14.8703	16.2253	16.036	15.9645
B4GALT3	12.5328	11.664	11.2825	11.6234	12.81	12.7198	13.0025	11.9447	11.956	12.7609	13.1256	11.9009	13.0716	12.948
B4GALT6	14.8074	13.8253	13.0631	14.0663	13.786	13.5693	12.284	12.8488	14.1261	14.2663	14.6058	14.2362	14.0492	13.9952
B4GALT7	17.1144	16.2342	15.9609	15.997	17.2573	16.831	16.765	16.5916	15.8701	15.8323	15.9323	16.3002	16.5715	16.4728
B4GAT1	17.3443	16.727	16.2299	16.7443	16.1532	16.279	16.272	16.3202	16.7028	16.8433	16.4524	16.5189	16.6055	16.5834
B9D2	12.4499	12.8899	12.9233	13.628	12.3691	12.5103	12.1016	13.3647	13.704	13.2662	13.8547	13.4567	13.9719	13.6059
BABAM1	17.3758	17.6499	17.455	17.5193	17.3437	17.5864	17.5233	17.9404	16.8733	17.9709	17.7437	17.7512	17.7801	17.3292
BABAM2	16.0927	16.4726	16.4878	16.8306	16.1408	16.7794	16.6203	17.1113	16.5047	16.7019	16.3382	16.5693	16.4858	16.3507
BAD	17.8486	17.1819	17.6396	16.9342	17.6556	17.0101	17.435	17.0327	16.9954	17.0988	16.971	17.0151	16.9927	17.0064
BAG1	14.2331	14.9937	15.1138	15.2313	14.8003	14.6988	14.9486	15.0966	14.5078	14.8003	14.3859	14.5174	13.9612	14.3177
BAG2	19.2921	19.0249	18.938	18.758	19.5078	19.4196	19.0152	19.2922	19.4409	19.3801	19.5278	19.1913	18.8139	19.0906
BAG3	16.3788	17.3884	17.6096	17.317	16.6414	17.026	17.4472	17.0714	17.4708	17.2651	17.1008	16.8306	15.0411	15.3674
BAG4	13.9617	13.6462	14.0674	13.7828	14.3574	13.3469	13.9918	13.6346	14.2725	14.3217	14.1665	14.2351	14.4793	14.0264
BAG5	16.6372	16.8285	16.9436	17.3336	16.9418	17.2516	17.1159	17.1107	16.9559	17.0606	17.221	17.1549	17.0856	17.1683
BAG6	19.0415	19.2859	19.302	19.7008	18.9833	19.2221	19.5774	19.6366	19.6265	19.728	19.7374	19.8017	19.7146	19.6703
BAIAP2	16.6493	17.1808	17.5393	16.7663	17.4204	17.5599	17.8804	17.4163	17.3211	16.9608	17.0059	17.3543	17.2494	17.1887
BAIAP2L1	17.748	18.5975	18.821	18.8588	18.1301	18.9793	19.2567	19.2462	18.4258	18.826	18.3781	18.7087	18.527	18.104
BAK1	16.6702	16.5099	16.5658	16.4222	16.2866	15.9726	16.0471	16.9429	16.5855	16.9457	17.0763	16.5782	17.5219	17.0566
BANF1	22.2878	22.2786	22.2946	22.1077	22.2316	22.0852	22.0077	22.1252	21.8894	21.8723	22.009	22.005	22.2884	22.0928
BANP	15.8977	15.4648	15.6404	14.6103	15.6995	16.2385	15.7285	15.5416	15.3722	15.3276	15.3714	15.2217	15.388	15.3166
BAP1	15.5733	15.2468	15.5732	15.2347	15.5607	15.6253	15.7157	15.3425	15.3917	15.1505	15.287	15.4679	15.2533	15.4025
BAP18	16.3363	16.5782	16.5238	16.0309	15.1445	16.5226	15.2722	16.0816	16.4636	15.6669	15.6233	16.6688	15.81	15.7345
BARD1	15.7324	15.9667	16.065	14.1378	16.1596	16.1071	15.2835	14.6617	15.5801	15.5469	15.9122	16.0827	15.1409	15.5841
BAX	16.2392	15.6531	16.3646	16.484	16.1295	15.3067	15.4972	16.5908	16.001	16.5194	16.3482	16.0739	16.1737	15.3457
BAZ1A	16.0187	14.7851	15.9007	13.9499	15.9227	15.1904	16.0992	13.8719	15.825	15.8338	16.0847	16.0874	15.912	16.5266
BAZ1B	18.8217	19.1517	19.2208	18.2009	19.0645	19.4572	18.9647	18.6597	18.7822	18.5057	18.72	18.4483	18.5842	18.8882
BAZ2A	16.9629	16.121	16.1961	15.3636	17.255	16.9397	17.0026	16.3462	16.877	17.3323	17.1166	16.9912	17.5202	17.5288
BBS2	12.9331	14.57	13.9645	14.8191	13.5911	14.107	14.1275	15.2097	14.7895	14.1469	13.915	14.8364	13.986	12.9495
BCAM	18.9919	18.3677	18.8824	18.4888	17.7928	16.9994	18.5722	17.7615	17.9047	18.0722	17.72	17.6959	17.5206	17.0806
BCAP29	15.1693	13.2504	14.3334	14.3132	14.7865	12.8742	13.7017	14.782	14.3587	15.1514	14.458	14.2073	15.2288	14.1873
BCAP31	22.3369	22.1415	22.1366	21.9943	22.377	22.101	22.4787	22.015	21.925	22.1181	22.1459	21.8218	22.2047	22.1755
BCAR1	14.7518	15.1921	15.5879	16.3259	15.6192	15.5989	15.3667	16.0556	15.6109	15.6725	15.8185	15.5624	14.9677	15.174
BCAR3	14.2881	13.811	14.2293	15.1082	14.7315	13.7128	14.0856	15.0563	14.6584	14.2534	14.0936	14.4085	13.8951	13.7614
BCAS2	20.0457	19.9073	20.0726	19.6796	20.1208	20.1835	20.0183	19.6971	19.822	19.8742	19.9483	19.8412	20.0037	20.3221
BCAT1	15.2636	17.8469	16.428	16.7992	14.8694	17.3962	15.6942	16.2615	16.7054	16.4483	16.3994	16.625	16.4522	15.9686
BCAT2	19.8155	19.1891	19.6392	19.3914	19.4975	18.9932	19.5316	19.345	19.2835	19.3251	19.34	19.5621	19.7513	19.7925
BCCIP	17.5859	18.2052	18.3297	18.006	17.9745	18.2131	18.0629	18.3296	17.986	18.0337	17.8931	18.0932	18.3854	18.265
BCKDHA	18.6211	18.8301	19.0497	18.1037	18.3031	18.5449	19.1038	18.0601	18.2202	18.2269	18.3137	18.3687	18.7244	18.3612
BCKDHB	18.2339	18.4203	18.7147	17.6828	17.9705	18.5589	18.5914	17.9976	18.1741	18.0417	18.0746	18.2794	18.8403	18.2081
BCKDK	15.8444	15.03	15.3845	14.9714	15.6473	13.9822	15.1053	14.6124	16.099	15.8471	15.6269	16.1114	15.5018	15.6568
BCL10	15.8549	16.2872	16.3437	16.8139	16.4006	16.3309	16.4618	16.9481	16.7571	16.6007	16.4255	16.9606	16.5703	16.1236
BCL2L1	16.5344	16.0538	16.2823	16.0921	17.1318	16.4062	16.493	16.3953	16.0129	16.1468	15.9952	15.8507	16.39	15.688
BCL2L13	18.4273	18.1242	17.9796	17.7836	18.4435	18.3541	18.1365	18.4612	18.18	18.2833	18.1684	17.9707	18.3383	18.2626
BCL7C	16.4515	16.1454	16.5265	15.9532	16.341	15.9794	16.4419	16.0746	15.7582	15.8063	15.6636	15.8395	15.7796	15.7015
BCL9L	17.0262	16.345	17.2059	16.9375	16.9363	16.2541	17.2075	17.1428	16.5357	16.9296	16.4286	16.9831	17.0309	16.7575
BCLAF1	19.9787	19.8756	20.2634	19.9343	20.452	20.4085	20.6004	20.2704	20.1413	20.4387	20.4006	20.2054	20.3518	20.5437
BCLAF3	15.7447	15.7245	15.3486	11.6371	11.7822	15.352	16.1041	15.9037	16.1998	13.4952	15.7164	15.8047	12.2892	15.9388
BCR	15.5045	16.3779	16.5479	17.0364	15.9126	17.0202	16.5383	17.0536	16.1464	16.276	16.0771	17.0194	16.2997	15.8208
BCS1L	17.8608	17.8984	17.7806	17.5974	17.8272	17.7706	17.9031	18.0307	17.7749	17.6408	17.5403	17.9059	18.0618	18.1335
BECN1	13.3195	14.1974	14.2122	13.1596	14.3117	13.6419	14.5983	14.7446	14.6956	13.5839	14.2709	14.9475	13.3937	14.6188
BEND3	14.3007	14.6156	15.0054	13.8475	15.8637	16.5412	15.792	15.2633	14.302	15.5847	15.7326	16.2503	16.1927	16.7941
BET1	17.9752	17.7328	17.5466	17.2942	18.1567	17.8311	18.0148	17.7454	17.289	17.4893	17.2502	17.0528	17.4761	17.5111
BET1L	13.1517	12.4589	13.0952	11.1222	13.991	12.4694	12.8752	13.3139	12.1459	12.3134	12.0389	12.0614	12.5969	12.349
Beta-4 tubulin	14.1841	14.4955	14.5785	15.3302	14.6796	14.7725	13.8338	14.7371	14.5907	15.0009	14.4172	14.8296	14.6563	14.7612
BICD1	13.8785	14.1752	14.0458	14.9289	13.4305	14.1704	14.4234	14.7338	14.4366	13.5187	14.193	13.9748	13.3443	13.0808
BICD2	16.2563	16.7663	17.0495	16.8118	15.521	16.1224	15.615	16.9162	16.9508	17.5539	16.5162	17.0843	16.4356	16.334
BID	14.9104	15.3878	14.5428	15.3139	14.751	15.1441	14.3173	15.7887	15.1109	15.4022	15.2249	14.4667	14.3997	14.687
BIN3	12.7954	13.8816	13.7269	14.6189	12.6323	13.9019	13.6007	14.3897	14.0254	13.6661	13.6022	13.2706	13.3312	12.898
BIRC2	13.6471	13.8377	14.0058	14.8516	14.2435	14.2432	13.5852	14.9318	14.4209	13.7369	14.2056	14.2742	14.4912	14.0561
BIRC6	17.1782	17.6783	17.9903	17.0661	17.161	17.4652	16.7792	17.4521	17.9435	17.2393	17.4161	17.3775	15.8097	16.9213
BLM	16.662	17.4221	17.5625	16.8899	17.427	17.1083	17.5147	16.8181	16.9176	17.0064	16.8375	17.1648	17.405	17.4895
BLMH	16.5889	16.7338	16.6642	16.8768	16.4217	17.0589	16.5045	16.8466	16.9588	17.3223	16.6136	16.6264	16.1733	15.8893
BLOC1S1	15.4446	15.6923	15.7608	15.8555	15.2142	15.4945	15.471	15.884	15.9719	15.8563	15.7753	15.798	15.836	15.7821
BLOC1S2	16.4109	17.7843	17.8187	18.1131	17.1953	17.7232	17.0212	17.7227	17.5456	17.3131	17.5149	17.9543	17.5039	17.4207
BLOC1S3	14.1499	15.563	14.9665	15.992	15.185	15.0599	15.0235	14.9116	14.8482	14.3575	14.2666	13.8898	12.7202	13.0903
BLOC1S4	14.0636	15.6216	15.4008	15.8435	14.4968	14.4506	14.8885	15.4218	15.3141	15.1509	14.7096	14.623	13.968	13.9698
BLOC1S6	12.6275	14.1265	13.6132	14.2662	12.814	13.7808	12.9993	14.1463	13.6637	13.2587	13.0222	13.2821	12.9309	12.6669
BLVRA	17.8192	18.8748	17.9004	19.3216	17.6779	18.6566	18.0281	19.2802	19.1519	18.8104	18.7368	18.9456	18.5469	18.2401
BLVRB	19.2163	19.7491	19.2536	20.9162	19.0176	19.4116	19.0137	20.3554	19.9443	19.8558	19.7956	20.1528	19.7024	19.6173
BMP2K	14.8933	14.3356	14.2815	14.9734	14.5183	11.8944	13.5105	12.5345	14.2464	14.7323	14.7821	14.5652	14.5719	14.5344
BMS1	18.407	19.0943	19.1722	18.373	19.3234	19.9116	19.3461	19.2049	18.8191	18.7492	18.8921	18.8406	19.353	19.5569
BNIP1	17.3046	16.8325	16.7948	16.5163	17.3305	17.2258	17.2699	17.0397	16.6564	16.9858	16.9319	16.9628	17.3335	17.3373
BNIP2	15.023	15.0046	15.5058	15.8796	15.2092	15.2062	15.4482	16.187	15.7406	15.6191	15.392	15.5067	15.3765	15.0301
BNIP3L	16.4074	16.0594	16.1815	15.8505	16.0108	15.4003	16.0134	15.9766	16.6539	16.0439	15.8649	16.4003	16.656	16.1847
BOD1	10.9241	11.2784	11.3044	12.2805	11.0993	12.0116	10.9837	12.3197	12.5216	12.4551	12.453	12.452	12.6497	13.1285
BOD1L1	16.1113	16.0423	16.2977	15.4991	16.0313	16.1166	16.3689	15.5683	16.3044	16.7091	16.4647	16.3439	16.4129	16.7668
BOK	13.4745	14.6976	14.9002	14.3657	15.0607	14.7005	15.1276	14.7267	14.9204	15.1215	14.3564	14.3808	14.728	14.3502
BOLA1	10.8803	12.561	12.1215	13.4808	11.0251	12.5541	12.3891	12.9244	13.2136	12.0324	13.099	11.8842	12.7574	12.5831
BOLA2	19.1434	19.7657	18.8932	19.8031	19.0393	19.6146	18.5985	19.4932	20.2222	20.1646	19.9859	20.3555	19.8476	19.5992
BOLA3	15.3255	15.2506	15.5445	15.3731	15.4237	15.3331	15.4457	15.3774	15.5444	15.8291	15.7192	15.5683	15.8691	15.8371
BOP1	19.0017	19.632	19.3782	19.5497	19.7407	20.1562	19.6755	19.746	19.0161	18.7895	19.0978	19.2209	19.2752	19.4993
BORCS5	15.8743	15.7983	15.9488	15.7941	15.6325	16.0401	15.6503	14.923	16.1947	15.9157	16.0763	15.9433	16.3937	16.6102
BORCS6	15.6972	15.8366	15.8969	15.6974	15.8669	15.5037	15.7667	15.6169	15.9333	15.9667	16.0102	16.1039	16.2497	16.316
BORCS8	15.3114	15.0595	15.2768	14.6935	15.0568	14.648	14.8395	14.6737	15.1667	15.3077	15.3161	15.2735	15.6504	15.3496
BPGM	13.1165	14.1504	12.7074	14.8605	14.4545	15.1979	14.5347	14.9178	14.0328	14.2844	13.8899	14.8	14.5267	13.2237
BPHL	17.4152	18.2936	18.1373	18.2527	17.5236	18.163	18.1568	18.3496	17.8418	18.3481	17.9837	18.1066	18.1995	17.804
BPNT1	16.8184	16.5173	16.239	17.1406	16.8219	16.4914	16.6641	16.748	16.7261	17.3355	16.9158	16.8519	17.0381	16.8567
BPTF	15.1564	15.0993	16.0123	15.3412	15.4574	15.8828	15.7966	15.6231	16.2496	15.7057	16.2422	16.652	15.9641	16.3728
BRAP	11.7895	11.9403	12.8186	13.1154	13.4538	12.6782	13.5185	13.3626	12.8605	12.2682	13.2427	13.5542	13.0607	12.7867
BRAT1	15.8746	16.2366	16.2781	16.5765	15.9873	16.2965	16.1742	16.6116	16.7454	16.8953	16.8148	17.0379	17.1468	16.9344
BRCC3	14.7355	15.4617	15.2756	15.5975	15.1114	15.7857	15.604	15.806	14.9735	15.4982	15.157	15.2571	15.4277	15.2593
BRD2	17.7026	17.475	17.3743	17.0259	17.8307	17.6906	17.6885	17.2645	17.4695	17.5304	17.5954	17.481	17.2525	17.3378
BRD3	16.3489	15.8339	16.1758	16.0873	16.2808	15.6486	16.3868	15.8332	16.4185	16.2914	16.5107	16.2721	16.6727	16.3718
BRD4	17.9835	17.5555	17.7798	17.2298	17.6319	17.2133	17.8183	17.1577	17.4783	17.5272	17.5752	17.5387	17.7125	17.6511
BRD7	15.9364	15.2673	15.675	14.5129	15.5992	15.6196	15.7193	14.888	15.7522	15.7993	15.8021	15.6311	15.7494	15.6192
BRD9	13.4915	13.594	13.5122	12.4328	13.0018	13.1641	13.0766	12.3055	13.6579	13.393	13.2464	13.8178	13.4355	13.6297
BRF1	14.2356	14.4196	14.5703	14.561	14.5586	14.4409	14.7845	14.6982	14.724	14.7826	14.5311	14.9155	14.8816	14.4205
BRI3BP	17.5333	17.3043	17.1995	16.6369	16.6953	16.8155	16.7603	16.5603	17.1079	17.0196	17.0574	16.9733	17.0861	17.0007
BRIX1	19.9637	20.2066	20.0193	19.5058	20.6059	20.7552	20.2428	20.1394	19.6828	19.728	19.9242	19.946	20.1044	20.5266
BRK1	15.3889	16.4005	16.1015	16.9402	15.9412	15.9368	16.0072	16.8388	16.9097	16.4541	16.6003	16.9148	16.4817	16.0053
BRMS1	15.9058	16.199	15.8602	15.2833	15.835	16.2767	15.9005	15.2647	15.4539	15.3058	15.3488	15.6785	15.4033	15.3177
BRMS1L	15.0533	15.3893	15.3471	14.8536	15.8344	15.0508	15.8963	15.2503	15.6917	15.7184	15.8408	15.2045	15.9003	16.0801
BROX	14.8049	15.3988	15.4171	16.14	15.1282	15.1936	15.254	15.9731	15.8562	15.8857	15.6798	15.8527	15.4433	15.1172
BRP44	16.3592	16.4362	16.2402	15.6482	15.5779	16.2742	15.9839	15.621	15.5368	15.628	15.3441	15.7013	15.6064	15.011
BRPF1	14.8766	15.1946	14.6651	15.1987	14.7546	14.9227	16.1418	14.9814	14.375	14.1521	14.6334	14.8875	14.8656	14.9692
BRPF3	19.1698	19.3583	19.5434	18.6636	18.9459	18.324	19.5667	19.1946	18.8123	18.0153	18.082	19.319	19.0043	18.126
BRWD1	16.8707	16.9939	16.9836	16.7183	17.5721	17.2655	16.9018	16.6892	16.9705	17.132	17.2812	16.7717	16.8784	17.1527
BSCL2	14.808	14.4146	14.8191	14.2011	14.5735	14.4759	15.0145	14.1985	15.307	14.5898	14.7591	14.873	14.6931	14.4399
BSDC1	15.0729	15.0256	14.9529	15.3834	14.8058	14.2996	15.4309	15.4481	15.602	15.7447	15.405	15.1951	15.1737	15.2194
BSG	21.3836	20.8475	21.3726	20.8266	21.2038	20.7004	21.3891	20.705	21.9908	21.9753	21.8013	21.4142	21.6283	21.4036
BSG	17.6058	17.301	17.9203	17.2969	17.6262	16.8392	17.7307	17.0199	18.196	18.4391	18.2592	18.0707	17.8814	17.9969
BTAF1	17.9287	14.3289	17.5808	17.5712	17.4712	14.251	17.5513	17.4732	17.3906	17.7387	17.6091	16.5006	17.5114	16.1363
BTBD1	13.7496	13.7265	13.3759	13.8693	12.1	13.1575	13.3327	13.8504	13.695	13.875	13.3632	13.5773	13.2757	12.6826
BTBD14B	17.3471	16.229	16.9253	16.7993	17.044	15.9086	17.4208	17.1314	16.845	17.1653	16.6751	17.3244	17.4626	16.8956
BTF3	17.4634	18.8278	18.3516	19.088	17.5136	17.6856	18.0431	18.7392	19.2257	19.1741	19.0968	18.6031	18.578	18.4535
BTF3L4	18.7481	19.3984	19.5541	20.4233	19.0781	18.706	19.0209	19.8127	19.5462	19.482	19.2464	19.6094	19.3375	18.9394
BTN2A1	16.6651	16.2834	16.3895	16.1577	16.8409	16.8017	16.8964	16.3802	16.7335	16.5632	16.7124	16.6116	16.5362	16.5255
BUB3	20.6997	20.2246	20.5907	20.2631	20.7053	20.5563	20.89	20.3855	20.2714	20.4935	20.3991	20.2823	20.5054	20.4258
BUD13	16.9831	17.5069	16.786	16.0732	17.3459	17.7357	17.0248	16.2275	16.2806	16.307	16.2811	16.3655	16.5806	16.7231
BUD23	17.661	17.903	17.6115	17.7067	17.6308	17.867	18.0008	17.6913	18.1545	18.4539	18.2517	18.1681	18.4763	18.4927
BUD31	17.6549	18.0329	18.2714	17.7367	17.7168	17.6938	17.4332	17.6172	17.9874	17.6255	17.5596	17.8112	17.0243	17.6164
BYSL	18.3121	19.1062	19.046	18.579	18.7898	19.5988	18.8685	19.0282	18.8014	18.5352	18.583	18.876	18.841	19.0075
BZW1	18.6805	18.7777	18.6349	19.3932	18.8876	18.9942	18.7503	19.4392	19.3223	19.4119	19.1522	19.479	19.1835	18.98
BZW2	16.6207	16.8192	16.6743	16.7406	17.0633	16.9885	17.0013	17.241	16.8125	16.6793	16.7622	16.8269	16.7959	16.932
C11orf68	16.3273	17.9643	17.3326	18.2305	16.3588	17.6359	17.4177	17.8567	17.5871	17.3493	17.22	17.525	17.0747	16.8763
C12orf10	18.1521	18.8472	18.5214	18.9113	18.1727	18.6624	18.3034	18.9705	18.9551	19.0319	18.8059	18.9764	18.7743	18.4214
C12orf29	14.8967	15.8104	14.7425	15.5673	15.6389	15.8356	15.1747	15.7104	15.4577	14.8791	15.2104	15.6694	14.99	15.1986
C12orf45	14.9535	15.506	14.6491	14.7984	14.6626	14.802	14.6274	15.4281	14.8085	15.1159	15.6965	15.444	15.5757	15.262
C12orf57	12.163	13.3316	12.3487	12.7515	12.4468	14.2945	12.6533	14.5391	13.7567	14.2217	13.1131	14.4865	13.3343	12.513
C12orf73	13.3454	13.2858	12.7624	12.5599	13.154	13.2684	13.2884	12.6405	12.2834	11.6582	11.9919	13.1545	14.065	13.3472
C16orf58	16.7162	16.3282	15.8494	15.6948	16.414	16.2429	15.8014	16.1057	15.1838	15.4279	14.7115	15.0618	15.2029	14.6517
C17orf75	15.7229	16.2592	15.716	15.9523	15.9658	16.0451	15.8653	16.2519	15.7239	15.5921	15.0963	15.5585	14.9186	15.1659
C17orf80	14.695	14.8966	15.42	13.6591	15.4005	14.6723	13.5319	14.3897	15.0705	13.6358	14.7825	14.7591	13.8138	13.3552
C18orf25	14.9166	14.795	15.2136	15.4181	15.49	15.629	15.7919	16.0007	15.6226	15.5624	15.5541	15.5418	15.6591	15.2448
C19orf25	17.3052	17.1309	16.9515	17.0175	17.1648	17.2188	17.209	16.9623	17.1175	17.0886	17.3121	17.2952	17.3168	17.5711
C19orf47	16.6262	16.6331	16.7546	15.7803	17.0186	16.9988	17.1951	16.5219	16.0942	15.8489	16.107	16.0961	16.5084	16.7582
C19orf53	18.7835	18.9964	18.9174	18.3422	18.9643	19.6033	19.5006	18.702	18.52	18.1705	18.4723	18.1455	18.4108	18.3907
C1D	16.7503	16.6068	16.6099	16.5597	17.2872	17.085	17.0969	16.7292	16.6261	16.2065	16.8342	16.9253	16.6716	16.941
C1GALT1C1	15.9263	15.519	15.1247	14.8055	16.1091	15.8633	15.9484	15.6423	15.8812	15.8846	15.9853	15.1778	15.9515	16.1182
C1orf119	15.9525	14.8226	14.8192	14.5011	15.907	15.1004	15.2973	15.0777	15.0463	15.2717	14.791	15.1569	15.0015	14.8246
C1orf122	15.1454	15.7889	16.2493	16.4189	15.4972	15.8794	15.9159	16.4247	16.289	16.4885	16.1367	16.1483	16.0106	15.7745
C1orf131	13.9385	15.4358	15.6935	13.6804	15.3757	17.1041	16.4633	15.6268	12.3529	14.4369	14.2986	14.9713	15.4635	15.5799
C1orf167	19.3779	20.1556	20.318	20.1748	20.5828	20.5683	20.7962	20.161	19.9215	20.2554	20.3582	20.3153	19.9578	20.7054
C1orf43	15.9893	15.2511	15.1883	15.1077	15.5461	14.8405	15.4435	15.2793	15.5589	15.2795	15.3797	15.3375	15.2917	15.5492
C1orf50	13.4498	11.4025	11.2082	14.3978	13.7248	15.3108	11.1092	14.5719	11.4414	14.3887	13.8059	15.4547	11.363	13.4426
C1QBP	22.3844	22.9125	22.7218	22.2321	22.5403	23.0825	22.7331	22.703	23.2041	23.0724	23.0115	23.0205	NA	NA
C1QL4	14.027	14.4804	14.336	14.5641	14.04	14.4196	14.5539	14.5609	14.3652	14.4069	14.7695	14.5209	14.6582	14.7258
C20orf27	13.6744	15.1874	14.964	14.8589	14.1625	13.6043	13.7419	15.054	15.6568	15.7486	15.8052	16.2812	15.7936	15.1253
C2CD2	14.9207	14.5957	13.7767	13.3611	14.4747	14.5588	14.428	13.5418	14.3526	14.2423	14.3076	13.7616	13.8452	13.9283
C2orf49	16.0458	15.8313	16.2633	15.602	15.8257	15.5047	15.6512	15.6799	15.7681	16.0149	15.6657	15.3752	16.1246	15.9898
C2orf69	14.3682	14.3999	14.0807	14.5125	15.0112	15.0972	13.9204	14.8249	15.32	15.1647	15.332	15.3939	15.0993	15.0398
C2orf76	13.7617	14.429	13.4393	14.2121	13.8044	14.3067	13.3752	14.4329	14.4228	14.3396	14.26	14.2311	13.7621	13.868
C3	15.5003	15.4474	16.0492	15.4946	16.9518	16.9356	16.9707	15.8885	16.0421	15.05	15.3043	15.8264	16.1769	16.3961
C3orf38	13.6505	14.4244	14.1339	14.9685	14.1304	13.9549	14.6682	14.7357	14.3343	15.0595	14.1263	14.4542	13.9408	13.8053
C3orf60	19.4786	19.375	19.5052	19.2204	19.5232	19.3993	19.8841	19.7459	19.5387	19.5676	19.7103	19.6831	19.9748	19.8997
C4BPA	17.5707	15.8107	15.9399	15.6629	17.5723	17.657	17.8995	16.7786	17.1618	17.7181	18.041	17.7431	18.1453	18.4786
C5orf24	13.3898	13.3613	14.3854	13.852	13.8649	13.5569	14.2207	14.4017	14.5579	14.4357	13.8036	14.3751	14.0638	13.7163
C6orf120	14.693	15.2625	14.7518	14.2334	14.5076	15.7924	14.731	14.3052	14.1505	15.1719	14.9809	15.0326	15.2018	15.5638
C6orf136	13.9239	14.6051	14.239	13.3887	13.9105	13.9152	14.411	14.1256	13.9791	14.2777	14.0451	14.7147	14.7044	14.3515
C6orf47	15.1194	15.6998	15.7985	14.9822	16.1509	16.0659	16.0201	15.542	15.9552	15.3873	15.6341	16.1649	16.2878	15.9866
C7orf26	16.217	16.7682	16.9497	16.5734	16.2662	17.0025	16.9316	16.7772	16.3762	16.1658	16.465	16.4723	16.4684	16.7287
C7orf50	17.484	17.7762	17.863	17.9584	17.5206	18.1704	18.0349	18.1001	17.9418	17.717	17.8318	17.8544	17.9944	18.0665
C8orf33	16.3489	17.57	16.9719	16.3467	16.6798	17.8774	17.1705	17.2577	17.2283	17.046	16.9293	16.9066	16.7932	17.1184
C8orf82	17.2743	17.4677	17.6527	16.9425	16.4986	16.9096	17.0779	17.1919	17.5322	17.7289	17.5934	17.9151	18.0232	17.7227
C9orf78	14.8069	14.8573	15.2459	15.2107	15.0804	14.8856	15.2684	15.2937	15.7742	16.4009	15.9906	15.334	15.5862	15.7004
C9orf89	16.7681	15.7188	16.796	16.9917	16.5296	15.2684	16.5887	16.8565	16.4916	16.5175	16.443	16.5217	16.6433	16.5068
CA2	12.6799	15.6311	14.4559	15.9138	12.2983	15.8025	14.2901	16.1515	15.9557	16.1784	15.2979	15.5594	14.6731	14.0136
CAAP1	15.2514	16.2966	15.6383	15.4049	15.9566	16.584	16.0699	15.5681	16.5424	15.3254	16.0791	16.3608	16.1014	16.407
CAB39	17.0634	17.1069	17.0243	17.7409	17.5224	17.3559	16.9515	17.6923	17.1438	17.0594	16.7376	17.5967	17.3009	17.0153
CAB39L	15.767	16.0749	16.2896	16.6142	16.342	16.42	16.104	16.5449	16.152	16.1929	16.106	16.5015	16.4398	16.1599
CACNA2D1	17.8529	18.2557	18.1756	17.8612	17.9103	18.2421	18.1643	18.1255	18.4607	18.5502	18.2936	18.0138	18.2577	18.0741
CACNG6	22.3919	21.6497	21.7855	21.3837	21.9963	21.469	21.8354	21.2135	21.3868	21.6194	21.4049	21.1639	21.42	21.2908
CACTIN	16.2499	16.1054	16.6316	15.9486	16.2233	16.3134	16.0461	15.9274	16.1827	16.3102	15.8126	16.298	16.5645	16.7819
CACUL1	14.7597	14.0541	13.6842	14.2255	14.0919	14.5316	14.2771	14.8823	15.0444	15.5816	15.4995	14.7287	14.2902	13.9151
CACYBP	19.0485	19.8284	19.3961	20.1022	19.2221	19.7403	19.4565	20.0256	20.1537	19.8725	19.9108	20.1992	19.7106	19.5497
CAD	19.3196	20.4143	19.7742	20.0596	19.6647	20.3072	19.7156	20.4686	19.8729	19.6303	19.5444	19.979	19.2971	19.0197
CADM4	15.5183	16.2963	15.9942	15.2676	14.5482	15.4746	15.7497	12.8283	14.5939	14.771	14.796	14.7547	14.648	14.2781
CALB2	15.9263	16.3951	16.0868	18.172	14.752	14.7211	15.0899	16.8529	18.5938	18.4751	17.8242	18.7448	18.4264	16.8969
CALCOCO1	14.5378	14.6899	14.1706	14.9859	14.585	14.9837	14.9891	15.3378	12.314	14.8235	12.1488	14.0035	14.2482	14.1298
CALCOCO2	15.4223	15.7544	15.9229	14.994	14.8472	15.4069	15.3929	15.0957	15.4757	15.4497	15.8051	15.7145	15.1409	15.3793
CALD1	16.7341	17.8025	17.4367	17.2031	16.931	17.4479	17.3529	17.2622	17.9465	18.2444	18.3203	17.7948	17.9444	17.8967
CALM1	NA	NA	NA	NA	NA	NA	NA	NA	NA	NA	NA	NA	23.22	23.0254
CALM2	NA	NA	NA	NA	NA	NA	NA	NA	NA	NA	NA	NA	23.22	23.0254
CALR	NA	22.9817	22.6916	22.621	22.6659	22.2908	22.4249	21.8029	22.8865	22.427	22.8336	22.8344	22.299	22.6196
CALU	17.4269	16.4809	16.775	16.9638	17.585	16.3173	16.7236	16.6709	16.3742	16.6009	16.5755	16.6589	16.7722	16.7819
CALU	22.1428	21.0929	20.837	21.0513	21.7163	20.9977	20.881	20.882	20.4709	20.4273	20.3769	20.6611	20.7361	20.7344
CAMK2D	16.6293	17.0467	16.6866	17.5256	16.9288	17.0042	16.8409	17.7581	17.4928	17.642	17.2434	17.5084	17.4202	16.6106
CAMK2G	17.8195	17.9113	17.8235	18.2315	17.8405	17.8972	17.8851	18.2932	18.137	18.4368	18.1673	18.0747	18.2442	17.7859
CAMLG	16.696	16.2998	16.7075	16.5626	16.9525	16.5756	17.0207	16.6799	16.521	16.3242	16.2374	16.314	16.6724	16.4791
CAND1	19.9643	20.1079	20.0765	20.4643	20.2118	19.8979	19.9415	20.5861	20.8655	20.9564	20.693	20.8397	20.6145	20.3468
CANT1	16.4633	16.9241	16.6154	16.8586	16.7833	17.3475	17.3404	17.0743	16.3146	16.7217	16.5423	16.7982	16.847	16.8765
CANX	23.0583	23.0351	22.8466	22.6791	23.1342	23.1589	22.9514	22.784	22.6412	22.6685	22.6757	22.5173	22.6044	22.6237
CAP1	20.6364	20.5991	20.4767	21.768	20.4778	20.2872	20.5707	21.4522	21.2432	21.0713	20.969	21.3444	20.8494	20.5323
CAP2	17.086	17.2247	16.8758	17.3994	16.8928	16.6663	16.9991	17.3028	17.9886	17.7791	17.6619	18.0055	17.4602	17.0492
CAPN1	18.1962	18.5809	18.8425	19.695	18.1803	18.1923	18.1834	19.175	18.9324	18.7481	18.7561	19.1847	18.4283	18.4824
CAPN2	19.2246	18.6342	18.8718	20.3582	19.01	18.0676	18.6012	19.7823	19.6054	19.722	19.6053	19.695	19.2075	18.9612
CAPN5	15.7978	15.5025	15.184	15.3364	15.5531	15.0106	15.1271	15.2533	15.0944	15.4778	15.2284	14.5082	14.7432	14.4815
CAPNS1	19.0433	19.2071	19.3239	20.838	19.017	18.5574	18.4324	20.6051	20.1893	20.0469	19.9435	20.1519	19.5393	19.2586
CAPRIN1	19.9131	19.5737	19.6152	20.1072	19.4358	19.2909	19.5792	19.8231	19.6478	20.0216	19.9203	19.4461	19.4436	19.3226
CAPZA1	18.7617	18.3811	18.8361	19.0483	18.488	17.8556	18.4555	18.9593	19.0847	18.8462	18.7095	18.8671	18.4673	18.0149
CAPZA2	19.1736	19.1774	19.2578	19.8759	18.8681	18.7037	18.966	19.6336	19.7137	19.698	19.5781	19.7234	19.7765	19.5954
Carboxypeptidase	19.3827	18.9546	19.819	19.3616	19.188	18.7793	19.8978	19.3343	19.3462	19.3371	19.1572	19.4769	19.7236	19.4091
CARHSP1	15.7904	16.0591	16.0952	17.3442	15.4726	15.5233	15.3357	16.2899	17.2997	17.1998	16.8911	17.0605	16.4782	16.136
CARM1	17.9145	17.8552	17.8964	18.3468	17.5194	17.4722	17.7026	18.298	17.9876	18.0545	17.8684	18.1303	18.3164	17.9117
CARMIL1	15.4035	15.3686	16.8193	16.169	16.0026	15.803	16.4963	16.1837	14.922	14.8252	15.6412	16.2548	15.7409	15.483
CARS2	16.0647	16.5262	16.7766	15.7637	16.2298	16.6894	16.7968	15.733	16.4131	16.2567	16.3891	16.482	16.7458	16.6023
CASC4	16.6414	16.3686	16.1895	15.7002	17.1639	16.9085	17.1626	16.3021	15.9962	16.1236	15.9202	15.839	15.6779	15.9195
CASK	17.4657	18.1975	16.1855	18.4153	18.5832	18.6196	18.754	18.2252	18.0457	18.3822	18.4026	18.0065	18.3349	18.6294
CASP2	14.4291	13.5571	13.6248	14.0049	13.4985	13.0833	15.1074	14.4586	14.4232	14.904	14.6012	14.3309	15.0703	14.5885
CASP3	13.803	14.3287	13.9507	15.6694	14.0232	14.6966	14.2332	15.0184	15.4066	15.7224	15.3299	14.6776	13.5379	13.3925
CASP6	14.8662	15.6941	15.373	14.7683	15.1861	15.1801	15.2235	14.517	15.948	16.2993	15.838	15.7905	15.7233	15.3455
CASP7	13.9363	14.7877	14.2223	14.3011	14.1798	14.4882	14.103	14.2817	14.8532	15.1347	14.6442	14.5071	14.7978	14.1785
CASP8	14.7852	15.6606	14.933	15.1321	15.0949	14.5145	14.897	15.2968	15.2438	15.5412	15.4005	15.3744	15.9374	15.0944
CASTOR2	14.921	14.8173	14.2657	15.7588	13.6408	13.9409	14.1167	15.4345	14.5922	14.2824	14.5621	14.0113	14.0108	13.7704
CAT	18.693	18.5185	18.4096	18.6593	18.0376	18.1436	18.3128	18.2114	18.361	18.3907	18.2626	18.4274	18.3468	18.1616
CAT56	16.8615	16.6022	16.885	16.2573	16.5002	15.8973	16.326	16.244	16.5197	16.6955	16.4202	16.3203	16.3529	16.3302
CAV1	21.146	20.9848	21.4801	20.392	20.9413	21.2515	21.6326	20.0878	20.3693	20.7758	20.7882	20.352	20.5843	20.9426
CAV2	18.0001	17.3614	17.8346	17.0991	17.8675	17.4526	17.7749	17.2636	17.0886	17.5416	17.4242	17.2254	17.9917	17.8678
CAVIN1	21.2481	20.5161	21.3101	20.368	20.77	20.0777	21.2192	20.0512	20.2055	20.3867	20.4972	19.915	20.3958	20.7189
CBFB	12.9176	12.7946	12.6073	12.7004	13.6041	12.814	12.4458	12.5353	13.4896	12.8591	13.3867	13.7273	13.5528	13.4544
CBL	16.676	16.8768	16.3023	16.8328	16.6259	16.7705	16.6854	16.8291	16.7422	16.3703	16.5819	16.7166	16.2071	16.1216
CBLL1	16.3577	15.879	17.4636	15.4727	16.6026	17.5512	16.7457	15.7037	17.201	15.3602	15.6951	15.8595	15.8197	18.2131
CBR1	19.5059	20.0313	19.2369	20.3153	19.5057	19.8219	19.1137	20.1418	19.8809	19.8341	19.8348	19.9202	19.7308	19.4322
CBR3	16.872	17.418	15.7975	16.5989	16.8521	16.5035	15.6294	16.8843	16.3364	14.5594	16.3759	16.486	16.296	15.7609
CBR4	15.2459	16.1576	15.8694	15.2006	15.3902	16.0527	16.2078	15.1657	15.5024	15.6721	15.6549	15.8129	16.1798	15.9847
CBX1	19.6846	19.8446	20.2343	19.5037	19.8307	19.9883	20.0765	19.6633	20.0904	20.3855	20.3458	20.1384	20.2264	20.0491
CBX4	15.3605	15.9456	15.9335	14.9099	15.2519	15.681	15.3243	14.8283	15.6372	15.1844	15.0687	14.676	15.3287	15.1346
CBX5	19.7291	20.0393	20.0256	19.4269	19.6673	20.2608	20.025	19.439	19.6973	19.7522	19.8932	19.6146	19.5759	19.6963
CBX6	14.1215	13.6604	14.5427	14.4695	14.1302	13.2866	14.8783	14.7648	14.7359	15.5088	14.7583	14.1199	15.0539	14.6316
CBX8	16.6517	17.3876	17.3026	15.9718	16.784	17.6698	17.4854	16.1704	16.6671	16.5201	16.3627	16.5217	16.4195	16.4039
CC2D1A	16.1985	16.365	15.9046	16.7855	16.891	16.7003	16.8229	17.1251	15.9606	16.6314	16.4442	16.5495	16.299	16.0795
CC2D1B	16.9098	16.6115	16.9855	17.8096	17.0697	16.6945	17.1816	17.7468	17.4266	17.7419	17.5582	17.6705	17.5902	17.3286
CCAR1	19.5183	19.3708	19.6017	19.0571	19.9104	20.0766	20.0185	19.5179	18.9969	19.0966	19.1741	19.1442	19.3835	19.4916
CCAR2	20.9985	20.8688	21.1697	20.6119	20.8896	20.9402	21.1827	20.6847	20.9064	21.1752	21.0163	20.9812	21.2984	21.3767
CCDC115	17.2752	16.2985	16.177	16.3291	16.4342	16.1936	15.925	15.9662	16.8901	17.373	17.2041	17.0074	17.2065	17.3518
CCDC124	18.9339	19.6283	19.4294	19.275	18.7678	19.1242	18.9071	19.0248	19.1661	19.3131	19.1412	19.0437	18.9434	18.9552
CCDC134	17.8463	17.1925	16.9876	16.6747	17.6459	17.4082	17.2149	16.8428	17.0825	17.4133	17.145	16.6872	17.1526	17.1852
CCDC137	17.9401	18.2663	18.4914	17.0517	18.1704	18.7599	18.4355	18.2076	17.6927	17.3539	17.9371	17.541	18.6176	18.8354
CCDC22	14.6702	16.934	16.7465	17.5193	16.2241	16.7655	16.5487	17.3085	17.0321	17.1338	17.0004	16.7732	16.777	16.7257
CCDC25	14.7347	14.7843	14.4511	14.7454	13.9625	13.8102	14.2114	14.2907	14.8451	15.0749	14.6601	14.8262	14.8588	14.3231
CCDC28A	13.1223	13.8798	12.6944	14.1997	13.7403	13.0748	13.7167	14.1938	14.3608	15.1234	12.4803	14.0261	11.9773	12.7883
CCDC28B	14.7204	14.3912	14.3153	14.3867	14.5483	14.3495	14.7015	14.3841	15.2871	14.7202	14.5141	14.3571	14.5494	14.9145
CCDC43	13.9024	14.8996	14.3467	14.8199	13.5127	14.8035	14.1817	14.3139	14.987	13.8796	14.7747	15.1763	14.5158	14.3651
CCDC47	19.1211	19.1743	18.9051	18.5445	19.2913	19.6345	19.3006	18.8469	18.7474	18.7462	18.825	18.6648	18.8269	18.7952
CCDC50	14.9488	15.627	13.9432	16.456	14.8713	14.1964	14.6245	16.0364	16.4241	16.1167	15.9989	16.04	14.8308	14.8323
CCDC51	16.6239	17.2042	17.1216	16.2663	16.8121	17.391	17.4025	16.514	16.5409	16.3421	16.5019	16.7374	16.9953	16.939
CCDC58	19.7887	19.3639	19.6445	18.9742	19.5417	19.4764	19.8893	19.0521	18.9333	18.8754	18.9865	19.1064	19.2763	19.1063
CCDC59	16.1071	16.2413	15.7926	14.9838	16.0536	16.0303	15.7623	15.608	16.1136	15.6684	15.9253	16.0882	16.3061	16.5463
CCDC6	17.8204	17.4383	17.1387	17.4165	17.1651	16.6857	16.743	17.0063	17.4866	17.9239	17.5188	17.4372	17.4167	17.0294
CCDC71L	16.214	16.2016	16.4101	16.0437	15.8132	15.3555	15.7262	15.3963	16.6917	16.7078	16.5752	16.8896	17.4138	17.2944
CCDC82	13.4639	12.8431	12.625	11.8838	13.1748	11.9947	12.8414	11.5416	13.4107	12.1536	11.8868	12.3918	11.6339	12.6733
CCDC86	17.224	17.1959	17.3068	17.1654	17.3921	17.7251	17.683	17.305	17.1299	17.2733	17.6135	17.077	17.5407	17.5802
CCDC88C	13.509	14.0584	13.2291	14.5345	13.968	14.4015	13.5298	14.1977	13.6805	13.031	13.5401	14.2865	13.4578	13.2688
CCDC9	14.0487	15.0467	13.5934	15.2703	15.0646	15.1157	15.1102	15.3511	14.8751	14.9691	15.0165	14.9498	14.2064	14.6811
CCDC90B	15.7591	16.6077	16.6214	16.3094	16.7819	16.7244	16.1724	16.7813	16.282	16.2455	16.0943	16.1156	16.3098	16.6482
CCDC91	12.6488	14.4528	14.0756	14.6856	13.5796	14.1547	14.0559	14.9875	14.4893	13.8995	14.1431	14.4121	13.7988	13.8676
CCDC93	15.1583	16.1285	16.0313	16.4806	16.1321	15.7919	15.6218	16.5846	17.62	15.8223	14.6689	15.8968	15.8051	15.8902
CCDC97	14.8708	14.7021	14.9255	15.1418	15.5328	15.4696	15.0831	15.3884	15.3324	15.6924	15.6562	16.0117	15.9365	16.3574
CCDC9B	15.7259	15.4017	15.678	16.3134	15.7446	15.3369	15.9949	16.5086	15.2759	15.0609	15.0722	14.8394	15.0976	15.2443
CCM1	14.054	13.8506	14.2085	14.8333	14.5071	14.3139	14.2717	14.8441	14.9896	14.8195	14.2239	14.443	14.371	14.6152
CCM2	15.6573	15.5774	15.7071	16.049	16.4001	16.1894	15.6194	16.4348	15.8137	15.9274	15.9629	15.6803	16.5147	15.647
CCN1	18.3986	14.9351	15.0362	15.1679	18.5602	16.0386	16.4174	15.5629	13.3332	12.3457	14.7655	14.0131	14.2643	15.9934
CCNA2	14.1237	15.4068	15.0993	14.3769	13.662	13.5806	12.9331	13.5132	13.6433	13.5764	13.5358	12.8708	13.6443	13.3516
CCNB1	15.599	16.2407	16.4297	15.2456	16.0128	15.6155	15.2055	12.8277	14.9219	14.757	15.7588	14.293	13.7509	13.269
CCNH	17.1684	16.3351	16.7055	16.7393	17.364	16.868	17.0698	16.8661	17.0292	17.0104	17.0525	17.252	17.2371	17.3691
CCNK	16.9711	16.9903	16.852	16.2118	17.1268	17.3542	16.6942	16.7393	17.0082	16.5514	16.8275	17.1265	17.1149	17.1234
CCNL1	15.7336	15.7666	15.3963	15.1042	15.4371	15.5871	15.6173	15.8477	15.3408	15.8413	15.7145	15.5917	15.6531	15.8968
CCNL2	16.2284	16.2715	16.5883	15.9684	16.1302	16.6431	16.8365	16.2214	15.9151	16.0221	16.2208	16.1932	16.5857	16.6569
CCNT1	16.4977	16.4507	16.428	15.4282	16.2516	16.1511	16.2375	15.4458	16.9796	17.0233	16.7548	16.5414	16.3494	16.9291
CCNT2	15.9708	15.735	15.8407	15.2987	15.7513	15.4389	16.1024	14.9977	15.375	15.9583	15.2634	15.1885	15.8214	15.994
CCNY	15.8909	15.8072	15.963	15.6754	15.8916	15.7375	16.6627	16.1218	16.1702	16.4571	15.984	15.3018	16.4171	15.9764
CCNYL1	15.5141	15.101	14.1664	14.7083	15.425	15.6651	15.5077	15.7914	15.6817	15.1712	15.3472	15.5257	15.4222	14.1974
CCPG1	14.7996	13.8825	14.4954	14.2719	14.5554	13.7117	14.4373	14.8512	14.1513	14.2259	14.1573	14.1644	14.6072	14.8111
CCS	17.0222	17.2046	16.7117	17.6424	16.9571	16.8522	16.9939	17.1683	17.4155	16.7227	16.3198	17.0772	16.8651	16.1594
CCT2	21.6211	21.7418	21.3277	21.7538	21.4675	21.7559	21.5071	22.0117	21.6231	21.4239	21.7242	21.6722	21.6431	21.4934
CCT3	22.3567	22.7958	22.4794	23.016	22.8024	22.994	22.4957	NA	22.6462	22.434	22.5497	22.8022	22.492	22.3253
CCT4	22.1823	22.4592	22.1104	22.6407	22.5979	22.6166	22.314	22.9677	22.3172	22.3292	22.298	22.4681	22.2387	22.2366
CCT5	21.5103	21.9109	21.6094	22.106	21.9263	21.8041	21.4761	22.5031	21.7557	21.9812	21.8058	21.7882	21.8623	21.7786
CCT6A	21.1508	21.5524	21.112	21.8405	21.7249	21.782	21.5905	22.0521	21.4547	21.443	21.6619	21.4235	21.6017	21.3747
CCT7	21.5494	21.5093	21.1877	21.7126	21.5204	21.6743	21.6163	21.9737	21.2298	21.3235	21.3937	21.4471	21.3495	21.1265
CCT8	22.4398	22.4568	22.1205	22.6036	22.5646	22.5353	22.5307	23.0062	22.2039	22.2862	22.2003	22.3727	22.1255	21.9805
CCZ1	16.8683	16.8473	16.8499	17.064	16.4556	16.4902	16.9641	17.1048	16.6477	16.7062	16.8602	16.819	17.0248	16.8434
CCZ1B	16.8683	16.8473	16.8499	17.064	16.4556	16.4902	16.9641	17.1048	16.6477	16.7062	16.8602	16.819	17.0248	16.8434
CD151	19.4853	18.6686	19.3128	18.9789	18.2683	18.1467	18.7833	18.7176	19.1268	19.267	19.2636	18.8638	19.2966	18.7464
CD200	16.3145	13.6307	14.8759	13.7577	15.8203	13.9272	14.1603	13.9605	14.3999	14.459	14.5193	13.5992	14.005	13.6784
CD276	15.4954	16.4968	15.2443	15.547	16.4925	15.1813	14.9097	14.9804	15.8865	15.6824	15.7899	16.5178	15.5584	15.4081
CD2AP	15.7492	17.1443	17.102	17.4552	16.7132	17.2241	17.184	17.5615	17.435	17.5044	17.184	17.3123	17.0159	16.5443
CD2BP2	18.7218	19.0596	19.2531	19.0289	19.2512	19.5095	19.6742	18.9809	18.889	19.1781	18.9892	19.0442	19.2415	19.2098
CD3EAP	17.8706	18.3199	17.9367	17.1172	18.226	18.7457	18.4916	17.8615	17.1436	17.0947	17.5357	17.06	17.8265	18.2702
CD44	22.4698	21.7309	22.0513	21.8308	22.2013	21.795	21.9544	21.8439	21.229	21.2876	21.4188	21.4133	21.569	21.4724
CD46	16.6362	16.1403	16.7517	16.5222	16.4085	15.3339	16.5327	16.7109	16.9339	17.0302	16.5959	15.798	16.5551	16.37
CD47	19.1384	19.0006	19.1003	18.7721	18.9024	18.6458	19.4508	18.7368	18.1703	18.4549	18.3413	18.1579	18.4271	18.1645
CD59	20.1189	18.8524	19.5208	20.2097	19.5981	18.8032	19.3543	19.765	19.5375	19.3203	19.5243	19.7004	20.036	19.5877
CD63	18.1136	16.9448	17.2654	18.2896	16.4789	15.5042	16.0348	16.2138	19.1761	19.2487	19.2193	19.0795	18.8935	19.3911
CD81	14.936	15.2928	14.9184	15.319	14.2834	15.022	14.6485	15.4886	15.5918	15.6504	15.5757	15.0299	15.0807	14.812
CD82	19.142	17.8519	18.1251	16.8924	18.5376	17.429	17.7325	16.556	18.3779	18.72	18.7048	18.0259	18.5727	18.3457
CD9	17.5155	15.8625	16.6824	16.8707	16.5845	15.8581	16.2423	16.9632	16.7308	17.2899	16.7745	16.4474	17.1	16.2892
CD97	18.2969	17.7069	18.4686	18.3347	18.524	17.1761	17.0877	17.9863	18.3022	18.0407	17.9368	18.3641	18.0123	17.9441
CDAN1	13.0002	14.4754	13.9965	14.2323	14.0969	14.2491	13.9272	14.8217	14.2609	14.2848	14.1958	14.354	14.1003	13.8866
CDC123	14.3513	15.2595	14.7737	15.5037	14.3902	14.7153	13.9704	15.0241	16.0636	15.5509	16.0177	15.883	15.5857	15.3849
CDC16	15.93	16.8158	16.7307	16.2806	16.5081	17.0105	16.9755	16.491	16.744	17.0585	17.01	16.6649	16.8436	16.9842
CDC23	15.9003	16.4717	16.5657	16.0292	16.4459	16.897	16.7847	16.5051	16.6839	16.9576	16.9584	16.7008	16.9631	16.8965
CDC27	16.068	16.5777	16.5193	16.2686	16.6159	17.0391	16.7044	16.413	16.7993	17.048	17.0197	16.8179	16.9546	17.0506
CDC2L5	16.3064	16.7768	16.6361	16.2892	17.187	17.1579	16.7446	16.9374	16.4262	16.5105	16.3152	16.6142	16.701	16.9238
CDC34	13.8361	15.6341	15.5818	16.6172	14.3804	15.4224	16.1991	16.3596	15.7465	15.6667	15.9626	15.9288	16.2405	16.1593
CDC37	20.0743	20.1444	19.9653	20.3771	19.8326	19.9685	19.8509	20.1376	20.0893	19.8191	19.9523	20.3119	19.936	19.9472
CDC40	17.1925	16.9399	17.365	16.9489	17.2274	17.4008	17.2035	16.9908	17.3375	17.5246	17.2463	17.3708	17.4347	17.5859
CDC42	20.1823	19.827	19.9892	20.6137	19.9335	19.7457	19.7886	20.2179	20.3622	20.2429	20.1417	20.3291	20.0171	20.1562
CDC42BPA	16.3387	16.4576	16.4991	16.8	16.3232	16.2286	16.5012	16.5593	16.4498	16.8119	16.294	16.2902	15.7486	15.7104
CDC42BPB	16.384	16.4217	16.6081	17.0886	16.1192	15.9157	16.6597	16.8936	16.613	16.9024	16.5696	16.4174	16.4093	16.294
CDC42EP4	16.9134	16.6742	17.2962	17.2308	16.6878	16.6157	16.6222	16.8056	16.7209	16.3823	16.4268	16.2354	16.3192	16.0436
CDC42SE2	15.7653	15.3301	15.5542	15.2074	15.5437	15.0733	15.1993	15.5835	15.6347	15.8802	15.4453	15.3162	15.8883	15.5189
CDC5L	20.3236	20.1947	20.3134	19.5605	20.4043	20.4026	20.2747	19.7936	19.7864	20.0039	20.0408	19.9559	20.1929	20.2563
CDC73	18.1927	17.8439	17.9909	17.4914	18.1668	18.2126	18.3057	17.5444	18.1456	18.4107	18.311	18.2659	18.3992	18.4924
CDCA2	15.1688	15.3825	15.4249	14.6431	15.3482	15.3131	14.6757	13.5613	15.0717	15.0251	15.2811	14.6844	14.6239	14.8349
CDCA3	16.2482	16.4778	16.5118	15.714	16.0934	15.7076	15.6235	14.0089	15.7869	16.1282	16.479	15.2694	15.1095	15.6391
CDCA5	15.0809	15.8084	15.8478	14.3815	15.3027	15.7128	14.3865	13.2701	14.5053	14.6082	15.2647	14.2032	14.4143	14.6818
CDCA8	17.3496	17.3722	17.6105	16.3777	17.1212	17.0279	16.2462	15.3524	16.4275	16.4219	16.7709	15.9953	16.1417	16.2042
CDCP1	16.4264	15.3384	16.2578	16.5115	16.104	15.5993	16.0385	17.0632	16.2484	16.7263	16.3006	15.9307	16.2404	15.8795
CDH2	18.4519	17.2589	17.6583	16.6179	18.0991	17.3577	17.2801	16.9408	17.4888	17.6045	17.8789	17.6077	17.7625	17.8918
CDIPT	18.6549	18.155	18.4213	18.1372	18.7175	18.3217	18.2473	18.684	18.2158	18.3523	18.1085	18.1326	18.4092	18.1902
CDK1	18.9867	19.0427	18.8626	18.7773	18.9751	18.6408	18.4877	17.3924	18.692	19.0115	19.0065	18.3806	18.1824	18.1385
CDK105	18.4038	18.1134	18.4084	18.1568	18.698	18.6477	18.3973	18.3555	17.881	18.0992	18.2863	18.0575	18.6018	18.861
CDK11A	19.2197	18.8947	19.4005	18.7538	19.3169	19.169	19.44	19.0325	18.6477	18.7833	18.7358	18.7304	18.8416	19.0459
CDK11B	15.1172	18.4365	15.8572	14.6703	15.3913	15.8864	15.3382	15.5745	14.8325	15.073	14.7663	15.0202	15.0822	14.9383
CDK12	18.1999	17.442	17.7417	17.3081	18.1589	18.1373	18.2623	17.2535	17.5782	17.5519	17.9472	17.8601	17.7206	18.2209
CDK13	16.3064	16.7768	16.6361	16.2892	17.187	17.1579	16.7446	16.9374	16.4262	16.5105	16.3152	16.6142	16.701	16.9238
CDK17	14.475	13.7855	14.4909	14.5482	14.5465	14.4913	14.2286	14.8292	15.2264	15.13	15.2114	15.3105	15.1545	15.3616
CDK19	13.8147	13.7326	13.7528	13.5124	14.3675	13.2992	13.6564	13.9872	14.7826	14.4311	14.2252	13.7264	13.7381	14.226
CDK2	16.0952	16.4491	16.4148	15.7163	16.4286	15.7374	15.7604	15.0198	16.2055	16.7786	16.8479	16.1612	16.4438	16.5462
CDK2AP1	14.1133	12.8443	13.8481	12.7962	14.4219	13.9194	14.4012	14.379	14.4043	14.7686	14.5263	12.7649	14.1786	14.1974
CDK2AP2	16.5088	16.1558	16.2859	16.1623	16.458	16.3559	16.6335	16.5627	16.1997	16.5473	16.5475	16.5319	16.7051	16.5404
CDK4	13.7541	14.0221	12.6931	15.1105	12.7659	12.4783	13.3674	14.3644	14.9921	15.5983	14.7255	15.08	14.7917	14.742
CDK5	16.8866	17.0411	16.9069	17.4167	16.6531	16.9802	16.9022	17.2312	17.3	17.2679	16.9091	17.4166	17.0014	16.6461
CDK5RAP1	16.0746	16.2354	16.0774	15.9404	15.9162	16.3921	16.1247	16.1041	15.9188	16.3504	16.3662	15.9548	16.4166	16.5289
CDK5RAP2	14.9748	15.1385	15.6121	15.7127	15.8143	14.4853	15.6899	15.8597	15.5489	15.1332	15.1376	14.3607	14.7843	14.7777
CDK5RAP3	20.2248	19.9181	19.768	20.1485	20.1535	20.0585	20.1941	20.1825	19.9841	20.0993	20.2278	19.8902	20.2718	20.3168
CDK6	16.251	17.3228	16.7703	17.2404	16.9703	17.6499	16.9654	17.0653	17.4212	17.5102	17.821	17.7298	17.9474	17.6629
CDK7	16.9741	16.2603	16.6672	16.4681	17.3556	16.9332	17.0698	16.9116	16.9996	17.3223	17.3641	17.0955	17.5161	17.564
CDK8	16.1424	16.0136	16.4242	15.889	16.7788	16.6637	16.7852	16.3086	16.3497	16.4879	16.4304	16.3797	16.4996	16.7033
CDK9	18.2147	17.9878	17.9719	17.5733	17.8768	18.0745	18.0437	17.5428	18.0167	18.0615	18.0437	18.1039	18.2808	18.2745
CDKAL1	17.9367	17.5441	17.3754	17.1806	17.9609	17.9446	17.7179	17.853	17.9045	17.9332	17.8755	17.8306	17.9074	17.5052
CDKN2A	19.1296	19.2071	20.2965	20.7341	18.9145	19.2033	20.759	21.1918	19.5893	19.7111	19.3537	19.8812	19.9037	19.3243
CDKN2A	12.6227	13.8047	14.029	14.905	13.3497	15.1085	13.9911	15.4003	14.727	15.0183	15.018	15.1071	15.0405	14.7268
CDKN2AIP	16.836	16.4581	16.6415	16.0818	16.833	16.702	16.711	16.4617	16.046	16.3604	16.3188	16.2358	16.2473	16.2531
CDKN2AIPNL	16.7888	17.6313	17.251	17.3423	17.1264	17.0473	16.8089	16.786	18.1876	18.1236	17.4775	17.6409	18.0109	18.0271
CDS2	17.0263	16.2486	16.2237	16.3724	16.9346	16.4288	16.8928	16.8716	17.3884	17.6613	17.5799	17.483	17.8531	17.2622
CDV3	20.1837	20.5006	19.8851	20.5564	20.1983	20.2961	19.7841	20.5673	20.325	20.1965	20.181	20.2877	19.7707	19.6591
CDYL	17.3454	16.9308	17.3244	16.5855	17.3795	17.1522	17.2955	16.9552	17.1687	17.2117	17.2425	16.8451	17.1855	17.2235
CEBPZ	19.1468	19.4995	19.4873	18.4475	19.5218	19.8414	19.3405	19.0396	18.7113	18.552	18.7487	18.8186	18.9017	19.0318
CELF1	18.8306	18.7448	18.7512	18.4915	18.9827	19.0459	18.8756	18.7741	18.7806	18.9669	19.0442	18.7632	19.1664	19.1385
CENPA	15.848	15.3904	15.2209	15.1411	16.1187	15.9367	16.1005	14.6911	15.342	14.9337	15.3425	14.4621	15.3981	14.565
CENPB	15.008	15.2797	16.0085	15.4984	15.9904	15.842	15.8791	15.4894	15.9707	15.9385	15.469	16.1859	15.8748	16.0151
CENPC	16.2301	16.5044	16.6632	15.631	16.5367	16.6014	16.8883	16.2653	16.3257	15.9777	16.2297	16.0051	16.0868	16.1748
CENPI	14.1964	14.7034	14.9242	13.9666	14.8645	14.6361	14.2074	14.2436	14.9896	13.9173	14.7985	14.7374	14.4967	14.5332
CENPK	14.9882	14.5652	14.6101	14.5764	14.5803	14.4559	14.4653	13.9344	14.6822	14.8876	15.1167	14.5543	13.7859	14.3602
CENPL	14.4027	13.8232	14.571	13.6749	14.6319	14.6415	13.441	13.4817	14.736	14.6666	14.6334	14.4087	14.1061	14.1777
CENPM	16.4096	17.3084	15.731	16.8459	16.8734	15.2728	17.1586	14.782	16.9574	15.6389	17.6359	17.28	16.4748	16.9792
CENPN	14.1146	14.3813	14.5255	14.0493	14.7465	14.3485	14.2142	13.9739	14.5388	14.146	14.6454	14.0004	14.2789	13.5645
CENPP	14.5693	14.4034	14.4016	14.0667	14.8939	14.6457	14.371	13.6628	14.5297	13.7676	14.3158	14.071	13.3723	13.6367
CENPQ	16.1862	15.9622	15.8612	16.099	16.1893	15.8876	15.7397	16.1268	16.1524	16.0806	16.1054	15.3623	15.8922	15.607
CENPT	15.9097	15.4928	15.1188	14.7238	15.4308	15.4436	14.7685	14.5241	15.0026	14.9067	15.3443	16.032	14.6449	14.8678
CENPV	17.811	18.1351	17.6734	17.2519	17.2957	17.6386	17.2064	17.4795	17.3388	16.9165	16.8823	17.0784	17.298	17.2202
CENPV	15.8261	16.4115	16.1957	15.6876	15.7371	15.9905	16.0092	16.0495	15.9293	15.6457	15.8511	15.4707	16.1976	16.1108
CENPX	14.3462	14.2538	14.3556	14.2445	14.324	14.3792	14.0221	13.7214	14.3595	14.576	14.65	13.7102	13.2329	14.0521
CENTG3	14.7393	15.3146	15.4382	15.9163	15.1096	14.9741	15.5084	15.7311	15.1266	15.7176	15.4163	15.4308	15.2506	15.0626
CEP131	12.2131	13.4861	14.4023	13.445	14.9554	14.5783	15.094	13.9936	15.1761	15.3012	13.5392	13.9909	13.2693	12.9906
CEP170	16.3446	16.4274	16.0406	16.8927	16.9505	16.8119	16.7353	17.2386	16.8575	16.6026	16.4723	17.0522	16.7306	16.3397
CEP192	17.3102	18.036	17.7683	15.8188	17.5805	17.8526	17.6546	16.194	16.7422	17.33	16.1125	16.868	16.9617	18.5755
CEP250	17.9561	18.822	18.7528	18.8476	18.3855	18.5163	18.4734	18.5752	18.8307	18.8201	18.7863	17.9774	18.718	18.3162
CEP27	14.6855	15.9325	15.143	15.8612	15.6313	15.9946	15.8579	15.6463	15.298	15.0522	15.3897	15.3281	15.8218	15.2231
CEP41	14.5918	14.799	14.2487	15.0223	13.6761	14.0267	14.3195	15.0068	14.7298	14.2575	13.8935	14.9967	13.7645	13.6959
CEP44	13.2466	13.3849	13.4762	14.1655	13.5716	14.8801	14.3505	14.834	14.7214	14.6385	14.3544	15.4929	14.0644	13.0853
CEP55	16.4647	15.5885	15.7866	15.9346	16.5507	15.7285	15.67	15.5537	16.0551	16.2135	16.375	15.4794	15.8721	15.8357
CEP63	14.3228	14.0489	13.9441	13.8934	14.4422	14.3971	14.97	14.3769	13.7962	13.3288	13.7605	13.8558	14.252	13.5922
CEP68	14.1134	14.5094	14.6355	14.5037	15.3317	15.6003	15.8666	15.6737	14.6776	14.8291	12.3029	14.8719	14.4601	14.7759
CEP95	11.9267	12.218	12.8465	12.9392	12.9317	12.6946	12.4499	13.0766	12.2559	12.6131	12.7983	12.4666	12.6569	12.6622
CEP97	13.8593	15.3691	15.0081	14.0168	15.4888	13.9922	15.3569	15.2764	15.8457	15.7738	15.3979	14.2331	13.03	13.0199
CEPT1	16.4366	16.0707	16.2822	15.8606	16.3433	16.1452	16.3833	16.6174	15.7136	15.8071	15.7679	15.6159	15.9527	15.9641
CERS2	19.0152	18.3912	18.4257	18.2542	18.5658	18.123	18.3949	18.2809	18.7449	18.9688	19.0014	18.7502	18.9779	18.9784
CERS5	18.0083	17.2497	17.3952	16.8893	17.6971	17.2005	17.5256	16.9847	17.3934	17.6998	17.4834	17.2277	17.5586	17.4342
CERS6	16.2392	17.5309	16.3819	15.6453	16.1919	16.1183	16.1712	15.3875	16.8324	17.448	17.4857	16.4092	16.3497	15.6995
CERT1	13.8072	14.1331	14.884	15.377	14.3562	13.5804	14.5311	15.0651	15.5881	14.3115	15.3972	15.7416	15.0049	14.8477
CETN2	14.07	14.6018	14.566	14.4562	14.3286	14.2763	14.0527	14.6467	14.4405	14.2969	14.4849	14.3036	14.0118	13.9765
CFAP20	18.669	18.1874	18.3319	17.5466	18.5357	18.1749	18.5383	17.9047	18.0327	18.449	18.2506	18.0172	18.2608	18.2878
CFAP298	15.1292	16.3504	15.6766	15.9804	15.7123	16.3046	15.9007	16.1907	16.1053	15.6413	15.5563	15.9784	15.3244	15.2574
CFAP36	14.6713	15.1929	14.2019	15.3675	14.4093	14.9688	14.6872	15.4341	15.4492	15.5122	15.3667	15.4351	15.2206	14.9258
CFDP1	15.9412	16.5528	16.0641	16.5567	15.6185	15.5796	15.8804	16.1381	16.8651	16.8986	16.5433	16.4745	16.0331	15.7106
CFL1	22.852	22.9834	22.9382	NA	23.0026	23.0872	22.9694	NA	NA	NA	NA	NA	23.1832	23.0086
CFL2	16.6906	16.4631	16.4511	17.1183	16.514	16.3684	16.6798	16.9807	17.0172	16.8841	16.6619	17.0943	16.7784	16.1807
CGAS	17.3305	16.4571	16.3251	16.1115	17.7778	17.3898	17.0563	16.7873	17.2021	16.6868	17.444	17.3428	17.3779	17.5318
CGGBP1	16.2696	16.6163	16.7797	16.714	16.5558	16.9619	17.025	16.7848	16.6561	16.7306	16.6864	16.4757	16.4212	16.2938
CGN	13.8939	14.3947	14.9826	13.218	18.052	14.5527	11.1053	14.6231	14.5751	14.7836	15.4252	14.6833	11.4179	14.3264
CHAF1A	15.6001	16.3964	15.8022	16.4105	13.2229	16.1507	15.2266	13.0979	15.6441	14.6359	15.3895	15.3484	15.3637	15.6304
CHAF1B	16.5627	17.0179	17.4235	15.7674	16.6832	16.3966	16.843	15.5354	16.0904	16.3286	16.2732	15.9197	16.4634	16.8741
CHAMP1	17.2847	17.5427	17.4779	17.6674	17.4866	17.815	18.1658	17.6013	17.6371	17.4552	17.4181	17.4897	17.5937	17.5511
CHCHD1	17.4279	17.5812	17.7102	17.3306	17.3213	17.5584	17.9679	17.6936	17.1768	16.9416	17.3328	17.2589	17.6504	17.3983
CHCHD2	19.4537	18.5383	17.8456	18.4547	18.5269	17.4173	17.7791	17.8686	18.397	18.5363	18.5738	18.3761	18.3095	18.3513
CHCHD3	17.1096	16.2733	16.4434	16.3525	16.5284	16.3295	16.653	16.4978	16.3005	16.3347	16.4693	16.3083	16.6715	16.4521
CHCHD4	15.0037	14.8139	15.3536	14.705	14.9545	15.6136	15.2813	15.6219	14.7513	14.0958	14.9989	14.7053	15.6498	14.7845
CHCHD5	15.4171	16.4803	17.2206	16.74	15.1104	15.7217	16.7583	15.4306	16.9635	17.1046	16.9691	16.8221	16.616	16.583
CHCHD6	17.1111	16.848	16.6324	16.3076	15.7506	15.9017	16.3655	15.9115	16.3864	16.3241	16.208	16.163	16.1791	16.0728
CHCHD7	17.3375	16.681	17.0844	16.3733	16.7378	16.6341	16.8916	15.2126	16.7185	16.7134	16.7745	16.0742	16.8111	16.8351
CHCHD8	13.7274	12.7526	14.4259	13.03	14.0812	13.6139	13.2691	13.3697	14.2405	14.6925	13.8696	13.9711	15.2677	14.3471
CHD1	17.3521	16.8676	17.1826	16.702	17.4117	17.0089	17.2726	16.8291	17.0941	17.2686	17.3566	17.1873	17.4483	17.6529
CHD2	18.6126	18.1166	17.8874	17.2994	18.3163	18.0325	18.097	17.3512	17.607	17.7803	17.6728	17.6903	17.894	17.9226
CHD3	19.6542	19.6541	19.8754	19.1569	19.6941	19.7231	19.8345	19.4493	19.8191	19.9681	19.9018	19.8248	20.0141	20.2057
CHD4	19.2536	18.9714	19.3472	18.4987	19.3428	19.3044	19.5326	18.7466	18.971	19.0038	19.0762	19.0773	19.3223	19.3177
CHD7	17.1407	16.602	15.8411	16.1688	16.1714	16.4932	15.5772	15.769	17.8116	16.7383	17.3746	16.6927	17.2238	17.2123
CHD8	17.8253	17.4645	17.805	17.7942	17.8027	17.5644	17.693	17.8149	17.6822	17.5393	17.7941	17.5591	18.096	17.9898
CHD9	15.883	15.8025	15.5046	14.2795	15.9452	15.839	15.6717	15.1112	15.7552	15.7935	15.9957	16.0103	15.6162	16.363
CHEK1	11.0654	13.5309	12.1674	12.5464	12.1978	13.4257	11.741	11.9705	12.6753	13.4564	12.9475	13.0192	12.5615	12.4019
CHEK2	16.889	16.5166	16.8905	16.5355	16.7263	15.8527	16.3972	16.2285	16.1519	15.9892	15.1339	16.2466	15.9591	14.9117
CHERP	18.4517	18.4701	18.4795	17.9311	18.4806	18.6822	18.6178	18.003	17.9683	18.0073	18.1082	18.2274	18.5028	18.6068
Chloride intracellular channel protein	17.6294	17.3565	17.6276	18.8369	18.0468	17.8763	17.6569	18.8951	19.525	18.701	18.8902	19.5349	18.8507	18.6966
CHM	15.2326	15.4348	15.0439	16.0963	15.1014	15.4802	15.0747	15.8455	16.0032	16.4988	16.1077	15.8775	14.9616	14.8889
CHMP1A	16.7493	17.3415	17.2639	17.7995	16.9497	16.9243	16.9985	17.4024	17.6671	17.5726	17.4637	17.6226	17.2531	16.9109
CHMP1B	16.976	17.3885	17.3584	17.9004	17.3485	17.1598	17.5748	17.6814	17.5936	17.6069	17.1417	17.4774	17.3978	16.9726
CHMP2A	15.4543	15.591	15.2563	15.641	14.986	14.8043	15.0171	14.9936	15.6006	15.5348	15.2718	15.4426	15.2415	14.8982
CHMP3	16.9566	17.0257	16.9854	17.2633	16.3786	16.4026	16.9679	17.1065	17.0573	17.0154	17.1399	16.8803	16.6931	16.9892
CHMP4A	14.0551	15.2937	15.2251	16.4698	13.7282	14.6469	14.8297	15.6391	15.5258	16.278	15.9973	15.9097	15.5154	15.2612
CHMP4B	17.3857	17.5209	17.2906	18.252	16.7391	16.7639	17.2759	17.6675	17.6776	17.8097	17.692	17.7813	17.7553	17.4333
CHMP5	16.7654	16.5524	16.9092	17.3871	16.6387	16.6277	17.0577	17.5276	17.3807	17.3309	17.0993	17.0318	17.0139	16.582
CHMP6	14.0489	15.4315	15.3199	14.8908	14.945	15.9461	15.7061	15.4	15.1356	14.3606	15.3236	15.46	15.4985	15.6325
CHN1	14.1399	13.9113	13.1154	14.2326	13.9215	13.7534	13.6478	13.9788	14.5598	14.8722	14.44	14.7829	14.2415	14.2989
CHORDC1	17.2332	17.8443	17.3005	17.9304	17.6537	18.3696	17.6237	18.4503	18.7264	18.879	18.913	18.2959	17.8659	17.6941
CHP	20.1154	20.0061	19.8712	20.2374	19.6458	19.8909	19.8162	20.1625	20.1208	20.1449	20.1144	19.9909	20.1829	20.1508
CHP1	20.1154	20.0061	19.8712	20.2374	19.6458	19.8909	19.8162	20.1625	20.1208	20.1449	20.1144	19.9909	20.1829	20.1508
CHPF	15.4949	14.9523	15.16	14.8461	16.0272	15.2369	15.5036	15.1244	14.9428	14.9196	15.752	15.9098	15.063	15.2421
CHPF2	14.8364	14.2424	14.326	14.1099	14.5106	14.5513	14.4571	14.4118	14.4917	14.5051	14.358	14.5934	14.437	14.6206
CHPT1	12.3253	12.1134	12.5579	11.8041	12.5864	11.7432	12.3794	12.5471	11.9399	12.1049	12.4083	12.5988	12.5861	12.097
CHRAC1	16.5886	16.8032	16.8054	16.3745	16.7875	16.8966	16.6667	16.3343	17.3944	17.4103	17.5096	17.2948	17.3656	17.421
CHST10	13.1257	13.6251	13.334	13.3582	13.2536	13.777	12.9056	13.4957	12.6959	12.8549	13.0449	13.1066	13.4765	13.5285
CHST12	13.9123	12.4638	13.745	12.5058	13.5898	13.8734	14.7245	13.6115	12.8188	12.9744	12.4286	13.6732	13.7009	12.9046
CHST14	16.2968	15.9488	15.88	15.8833	16.4511	16.3491	15.7395	15.837	16.433	16.0288	16.4489	16.5065	16.4787	16.3578
CHST7	13.2799	12.5978	12.5967	12.3154	13.49	12.6387	12.9917	12.6788	13.2116	13.0587	13.0666	13.5124	13.7138	13.7714
CHSY1	14.3696	13.4305	13.0797	13.5239	14.0703	13.5533	14.0637	13.1633	13.4392	13.637	13.1357	13.133	13.2139	12.8686
CHTF18	15.9822	15.3299	16.1583	15.1235	16.2802	14.835	15.8743	15.1599	15.0077	15.1397	15.131	15.0056	15.2977	14.6756
CHTF8	17.3753	16.3924	16.3379	16.7896	17.8499	16.1545	17.2279	18.0849	17.2245	17.2326	16.5456	17.4013	16.7376	17.1877
CHTM1	15.4171	16.4803	17.2206	16.74	15.1104	15.7217	16.7583	15.4306	16.9635	17.1046	16.9691	16.8221	16.616	16.583
CHTOP	20.1194	19.7385	19.841	19.1097	20.7599	20.1348	20.3032	19.8944	19.3892	19.1451	19.2728	19.0472	19.9901	19.8597
CHURC1-FNTB	14.3026	14.302	14.511	15.1155	14.2996	14.4409	14.2753	15.317	14.8653	15.0509	14.5639	14.6184	14.9691	14.1366
CIAO1	15.9374	16.3519	16.2512	16.554	16.0298	16.6147	16.3238	16.5676	16.3754	16.4103	16.3639	16.426	16.3103	16.1637
CIAO2A	14.8417	14.7229	14.7355	14.0097	15.2669	15.1265	15.4257	15.701	13.7934	14.1029	14.7689	15.2489	15.1828	14.7872
CIAO2B	15.8345	16.3889	16.2872	16.2258	15.9289	16.4114	16.0762	16.3576	16.3348	16.4136	16.1944	16.3405	16.1362	16.0064
CIAPIN1	16.4101	16.7926	16.5507	17.0179	16.949	17.0688	16.5689	17.2344	17.5662	17.8286	17.8693	17.7325	17.6778	17.3254
CIP2A	15.9948	15.8896	16.0523	15.4195	16.2149	16.2661	15.7593	15.7765	16.0974	16.3796	16.2595	15.9539	15.8189	15.7824
CIR1	16.2148	15.2302	15.7491	15.1332	16.3612	15.7171	15.5585	15.1494	15.1039	13.6489	15.2995	15.6825	14.9994	15.0839
CIRBP	20.3285	20.7831	20.9252	20.5591	20.2331	20.8208	20.7499	20.4405	19.7585	19.9906	19.5266	19.8531	20.2478	20.1792
CISD1	16.9614	16.4628	16.874	16.7221	17.4332	17.6732	17.4382	17.2596	17.1582	16.8752	17.0482	17.3687	17.8145	17.5668
CISD2	19.7172	19.0454	19.2526	17.6529	19.4036	19.2114	19.4073	17.8915	18.6406	18.8219	18.5761	18.9331	19.2541	19.3352
CISD3	14.31	14.6088	14.67	14.1808	13.361	13.8824	13.7378	13.5263	14.7348	14.4124	14.3519	13.9476	14.2902	14.1202
CIZ1	16.4211	16.2018	16.1449	16.0944	15.046	15.4184	16.4535	15.945	16.8954	16.6685	16.8492	16.6185	16.4693	16.5301
CKAP4	19.7295	19.5294	19.1547	18.7194	19.3686	19.1344	19.3778	18.5929	19.1883	19.5971	19.5238	19.2922	19.6067	19.6479
CKAP5	18.6253	18.9886	18.6497	18.8026	18.6325	18.8689	18.4812	18.8326	18.7425	18.5035	18.6253	18.758	18.4339	18.254
CKB	21.01	21.1259	21.3293	21.6224	20.8051	20.5397	20.6874	21.2659	21.4478	21.1073	20.7304	21.2202	20.5087	19.9158
CKLF	16.6082	15.5666	14.3238	15.8304	16.0799	15.3774	13.8054	16.1179	15.1758	15.0846	15.2298	14.9122	15.2773	15.1961
CKMT1A	15.6374	17.4234	18.6815	17.427	16.3294	18.001	19.4504	17.9492	15.9552	15.6382	15.8885	16.3265	16.647	16.4808
CLASP2	16.7892	17.5722	17.5198	17.5886	17.0826	17.9577	17.3633	15.601	17.5335	17.2033	16.8893	17.3472	16.872	16.6844
CLASRP	13.9704	15.7246	15.8085	15.2015	15.458	14.8796	15.0195	15.5213	14.1934	15.0134	15.538	15.6218	15.5886	15.1013
CLCC1	16.8938	16.0475	16.3028	15.775	16.783	16.1292	16.9901	16.3588	16.1953	16.4607	16.4128	16.1657	16.2476	16.3958
CLCN3	15.375	14.7611	14.783	14.6117	14.6365	14.7457	14.7438	15.4404	15.1875	15.2171	14.9593	15.0602	14.2158	14.7279
CLCN5	16.0571	15.9643	15.4075	15.9425	15.6773	16.3545	16.2409	16.5872	15.8076	16.0108	15.8123	15.6756	15.9255	15.5132
CLCN6	15.4887	14.2447	13.551	13.7718	14.1904	13.8196	15.0697	14.4887	14.9124	15.5847	14.2019	14.5865	16.006	15.3815
CLCN7	17.226	16.8743	17.0899	16.9562	16.7488	15.8588	16.8564	16.6408	16.7513	16.852	16.9175	17.2862	17.6664	17.4586
CLDN1	16.8602	16.2625	16.2437	15.0882	15.3605	14.827	14.5985	15.0174	16.1476	16.1648	15.9164	15.3047	16.0763	16.1311
CLDN12	16.3279	15.96	15.5507	15.8393	16.4362	16.977	16.3847	16.1368	16.4242	16.4697	16.5807	16.4068	16.7723	17.1906
CLEC2D	NA	NA	NA	23.1502	NA	NA	NA	NA	22.972	23.1294	23.1784	23.1483	NA	NA
CLGN	16.6764	17.6179	16.9001	16.9322	16.5477	16.987	16.4712	16.8271	16.4471	16.72	16.4771	16.1831	16.6998	16.4725
CLIC1	22.1158	21.9714	22.0704	23.0427	22.2783	21.9371	21.957	23.0481	NA	NA	23.2026	23.2306	23.2033	22.8521
CLIC4	21.417	18.2235	19.256	19.8181	20.5704	16.4796	18.1885	18.7098	19.9685	19.7539	19.1867	19.9239	19.282	18.6934
CLINT1	17.3785	17.6506	17.726	17.8438	17.387	17.5189	17.8807	17.876	17.8363	18.1286	17.8084	17.7218	17.6463	17.5303
CLIP1	16.4202	16.5487	16.2756	16.9838	16.4981	16.172	16.3582	17.1694	16.8361	16.2149	16.466	17.0169	16.6677	16.664
CLIP2	13.9097	14.3433	14.1275	14.8353	14.3375	14.8601	15.3221	15.5203	14.2017	14.1036	13.7128	14.7762	14.0462	13.8363
CLK3	16.5491	15.6021	15.7457	15.2538	16.2503	15.9462	16.1558	15.5125	15.8215	15.4309	15.4749	15.8104	15.9392	16.1377
CLMN	17.4628	16.2128	15.9019	16.9452	17.6444	16.9352	16.1208	17.5575	16.4907	16.4005	16.2689	16.3338	16.2752	16.2807
CLN3	12.6889	13.1283	12.6913	12.4385	12.4836	13.9966	13.8823	13.7211	13.2315	16.206	14.5812	15.6743	15.945	15.6717
CLN5	14.4908	15.27	16.1753	15.0919	14.7179	15.6216	16.1677	15.0533	16.4852	16.7049	16.1334	16.6803	16.6519	16.682
CLN6	15.9631	14.4033	15.2277	14.6218	14.4975	13.6864	14.7396	14.8249	14.6402	15.4566	15.273	13.4967	14.6517	15.0065
CLN8	15.3278	15.203	14.9728	14.3727	15.5506	15.6789	15.3957	15.2915	14.8592	14.2601	14.8844	14.9732	15.3703	15.4628
CLNS1A	14.4473	14.7419	14.6729	14.9097	14.7407	15.214	14.5457	14.6697	15.1755	15.9279	15.66	15.3584	15.7038	15.4773
CLP1	16.5854	16.1606	16.5451	16.192	16.6126	16.7588	16.9381	16.4359	16.5817	16.603	16.8127	16.6496	16.9768	16.651
CLPB	17.4534	17.2145	17.2283	16.7885	16.9702	16.602	16.5943	16.4434	16.8122	16.9043	16.8523	16.8701	16.9407	16.9167
CLPB	18.3268	17.9583	17.8292	17.5882	17.3683	17.3487	17.5755	17.304	17.5813	17.9438	17.9762	17.7809	17.9741	17.879
CLPP	19.7875	19.9322	19.88	19.6753	19.3187	19.4013	19.4533	19.437	19.6378	19.7697	19.5792	19.607	19.8671	19.8098
CLPTM1	19.569	18.9702	18.7318	18.7363	18.0406	17.9414	17.9576	17.2572	18.8592	19.228	19.4357	18.1324	18.3186	18.1506
CLPTM1L	17.9555	18.6162	18.175	17.3995	18.0264	18.4124	18.0338	17.683	18.0517	18.4234	18.3052	18.0703	18.3962	18.598
CLPX	19.4464	18.9527	18.9525	18.8023	18.9626	18.8455	18.8862	18.6716	18.9828	18.9091	18.9941	18.9292	19.0551	19.0946
CLTA	19.4441	19.81	19.6417	20.2578	19.5409	19.9018	19.9811	20.1731	20.0463	20.0713	19.9342	20.1584	20.0151	19.8609
CLTB	16.1637	16.6556	16.7218	17.1989	16.0834	16.0428	16.2831	16.8187	16.1538	16.5486	16.1902	16.1508	16.0347	15.7554
CLTC	21.9283	22.1022	21.98	22.4478	21.8167	21.8226	21.9197	22.4411	22.2259	22.2013	21.9423	22.159	21.9242	21.7672
CLTCL1	14.1524	12.9442	12.7993	15.1312	14.9876	12.6806	15.0439	13.1949	14.534	15.1452	14.1026	12.9708	13.0081	13.5247
CLUH	17.1399	18.0316	17.4084	17.9436	17.1259	17.6913	17.2392	17.877	17.7168	17.8314	17.6157	17.8676	17.4274	17.2309
CLYBL	15.8315	17.5358	17.4826	16.5663	15.641	17.0888	17.1027	16.5433	16.6929	16.8666	16.5887	16.8167	16.6885	16.8955
CMAS	19.4337	19.0856	19.0748	18.986	19.0409	18.6127	18.943	18.8671	18.9782	18.9122	18.8828	19.1992	19.5924	19.4044
CMBL	16.3394	16.8793	16.7226	17.0321	16.2325	16.3707	16.6066	17.0126	16.8834	16.1808	16.8435	15.9249	16.4089	15.4724
CMC1	16.2606	16.7062	16.8578	16.4254	16.3067	16.7542	16.8284	14.8849	16.5161	17.1038	15.844	16.6898	16.9657	16.9323
CMC2	10.875	12.6627	13.0288	12.7867	10.8956	11.6161	12.6296	12.1501	12.7095	10.7649	12.6481	12.5976	12.544	10.8765
CMC4	16.0874	15.998	16.1067	15.5826	16.3293	16.8418	16.4173	16.1149	15.8597	16.3741	16.0757	15.8521	16.489	16.4829
CMIP	12.7372	12.633	12.4043	12.8154	12.6972	13.4651	12.3468	12.5939	13.0246	13.1658	12.5857	12.7271	13.1256	13.1236
CMPK1	17.599	17.4723	17.6136	18.5173	18.1848	18.0248	17.7952	18.9056	18.4581	17.9797	17.9082	18.9616	18.5499	18.0981
CMSS1	17.3025	17.2149	16.9096	16.6637	17.5327	17.2629	17.4756	16.9445	16.8544	16.8802	16.9928	16.8687	17.1372	17.4339
CMTM3	17.1724	17.7981	17.9058	17.8572	17.5247	17.8323	18.3054	17.8332	18.3387	18.5054	18.3495	17.9497	17.838	17.714
CMTM6	17.2443	16.5861	17.3741	16.6698	16.6811	16.5666	16.7338	17.5362	17.4936	17.6083	17.1392	17.5178	17.5458	16.8455
CMTM7	16.7142	15.3179	16.5075	17.4505	15.7525	15.4793	16.3306	17.285	17.5014	17.2454	16.8984	17.4561	17.4386	16.5629
CMTM8	16.0204	15.8548	15.7779	15.331	15.9525	16.2387	15.7703	16.125	15.511	15.7713	15.2569	15.1714	15.583	15.3336
CMTR1	17.0307	17.3556	17.5578	16.9109	17.2377	17.2537	17.4164	17.7243	17.6943	17.7557	17.0435	17.5828	17.5715	17.177
CMTR2	15.1688	14.5628	14.5871	14.9073	15.1794	14.9455	14.8613	14.8306	15.2514	16.3849	15.9817	15.3894	16.2441	15.643
CNBP	19.9096	20.1792	20.3708	20.7309	19.6667	20.3828	20.1208	21.2002	20.5788	20.6205	20.5827	20.3695	20.2931	20.1707
CNDP2	18.2465	19.2739	18.476	19.5348	18.5092	19.093	18.4568	19.4759	18.9218	18.9504	18.8386	19.0661	18.7461	18.5941
CNEP1R1	15.7374	15.2541	15.308	14.6434	16.1867	15.4055	15.6516	15.4635	15.4082	15.8235	15.7644	15.1779	15.7933	15.755
CNIH	14.0756	15.6241	15.7411	15.4792	15.0267	15.8287	14.7529	15.8394	15.9777	16.2035	15.9285	15.6986	16.0235	15.6364
CNIH1	14.0756	15.6241	15.7411	15.4792	15.0267	15.8287	14.7529	15.8394	15.9777	16.2035	15.9285	15.6986	16.0235	15.6364
CNIH4	18.5	18.3813	18.7898	18.6853	18.3945	18.2898	18.1503	18.9616	18.5738	18.6801	18.1967	18.0293	18.5153	17.9897
CNN2	18.8122	19.1719	19.0124	19.6245	18.5431	18.609	18.6192	19.1145	19.2864	19.659	19.3831	19.2744	19.1801	18.8565
CNN3	17.9996	18.1132	18.1839	19.422	18.3791	17.8132	18.294	19.1822	19.327	19.2095	19.2051	19.4759	19.0017	18.787
CNN3	17.8806	17.2901	17.5201	18.7173	17.7697	17.3057	17.6283	18.5533	18.5975	18.8978	18.6034	18.7691	18.4083	17.9574
CNNM2	14.694	14.8577	14.5873	13.2948	11.8876	14.1525	13.9881	12.3214	12.4818	14.1349	12.7087	12.2842	12.8675	12.2943
CNNM3	15.4824	15.2359	15.5287	15.0846	13.037	13.0336	13.7907	13.2375	14.5373	15.1183	15.1892	14.0591	14.2915	13.6649
CNNM4	15.3718	15.4751	15.5636	15.3639	15.1505	15.0318	15.0482	15.2546	15.2425	15.2681	14.8758	15.1215	15.515	15.2076
CNOT1	17.4384	18.1443	18.1279	18.3104	17.8885	18.0757	17.966	18.395	18.2105	17.9947	17.792	18.177	17.685	17.7051
CNOT10	16.4863	16.9734	16.8676	17.0056	16.4654	16.8032	16.6071	17.2039	16.904	16.6018	16.4973	16.8605	16.3222	15.9066
CNOT11	14.5972	15.0927	15.3104	14.8511	14.6444	14.682	14.4416	15.5885	15.1039	15.041	14.9319	14.7903	14.3204	14.1016
CNOT2	16.2036	16.5289	16.5305	16.0768	16.4621	16.2914	16.4712	16.585	16.5165	16.7031	16.2759	16.3929	16.0193	16.0558
CNOT3	16.1095	16.516	16.6798	16.8411	16.4486	16.5558	16.6329	16.9629	16.5841	16.7666	16.4455	16.6011	16.1158	16.2177
CNOT6L	14.2011	15.6307	15.5421	15.4155	14.8699	15.5893	15.7178	15.6176	15.6258	15.0063	15.3844	15.4709	14.97	14.7231
CNOT7	16.1442	16.5387	16.2837	16.6561	15.9606	16.1442	16.1082	16.5058	16.6827	16.7494	16.6314	16.6609	16.4003	16.3682
CNOT9	16.0977	17.0608	18.2067	15.7814	14.5293	16.4655	18.9178	17.4248	16.553	17.2631	17.2224	17.0508	17.2841	14.6688
CNP	17.9677	17.6821	17.8838	17.4737	18.0011	17.4459	18.3914	17.3701	17.795	17.909	18.0201	17.6757	17.931	17.7488
CNPY3	17.5624	17.0735	17.4304	17.7011	17.3247	17.0219	17.3826	17.0607	17.7973	17.4934	17.894	17.5381	17.4496	17.3828
CNPY4	18.2881	18.072	18.2011	18.3159	19.0005	18.6781	18.9776	18.8357	18.1447	17.9806	17.9829	18.1954	18.843	19.0659
CNRIP1	17.253	17.3528	17.3741	17.414	17.5644	17.0839	17.7531	17.1998	17.0797	17.3704	17.2832	17.3315	17.4086	17.5531
CNST	13.7736	14.2272	13.2741	13.1084	14.5689	15.279	14.9193	14.8581	14.2884	13.1277	13.9078	15.0322	14.8663	15.2919
CNTN1	16.8389	17.4976	16.3645	17.1832	16.52	16.7108	15.8648	16.894	16.8651	16.8612	16.4024	16.8446	16.8838	16.4942
CNTNAP1	16.497	16.2229	16.436	16.2797	17.4301	16.7727	16.9663	16.8051	16.9079	16.9998	17.0869	16.4806	16.4693	16.6026
COA1	14.9265	15.6419	14.7112	14.0043	13.8346	15.1642	14.9638	13.533	13.7056	13.7205	14.0974	12.7869	13.3508	14.0899
COA3	18.4154	18.2917	18.3551	17.9516	17.8579	17.9501	18.2404	17.4313	18.2124	18.4096	18.4918	18.2445	18.6717	18.543
COA4	13.7274	12.7526	14.4259	13.03	14.0812	13.6139	13.2691	13.3697	14.2405	14.6925	13.8696	13.9711	15.2677	14.3471
COA7	17.0239	16.5436	17.2491	16.7685	17.1538	16.8205	17.6056	16.9901	17.0484	16.9523	16.6763	17.2083	17.7289	17.4113
COASY	16.9381	16.5071	16.9993	17.1241	16.6726	16.549	16.7408	16.8896	16.4767	16.536	16.2112	16.9702	16.7699	16.6216
COBLL1	15.3563	15.1848	15.5189	14.2523	15.4005	15.5749	15.5997	15.0789	15.242	15.2582	15.1814	15.0267	15.008	15.6018
COG1	17.2611	17.8163	17.6032	17.7776	17.7195	17.5457	17.8129	17.7486	17.5631	16.2128	17.6805	17.6748	17.5624	17.5165
COG2	15.2971	15.8771	15.6558	15.8031	15.2488	16.0159	16.0225	16.3319	15.868	16.2358	15.9346	15.9645	16.2825	16.1915
COG3	16.4291	16.9622	16.738	17.197	16.7297	17.0562	17.1097	17.1327	17.1071	16.9983	16.9576	16.9086	17.0315	17.2228
COG4	15.145	16.8914	15.873	16.6501	16.3385	16.562	16.5941	16.704	16.532	16.1666	16.6009	16.4834	16.7266	16.6585
COG5	16.1541	16.9744	16.4188	17.2537	16.5175	16.9811	16.887	17.4375	17.2714	17.2517	17.0008	17.4522	17.4218	17.5385
COG6	16.1699	16.8197	16.4882	16.9899	16.6284	16.8279	17.0052	17.3378	16.9246	16.8871	16.6073	16.9623	17.015	16.7839
COG7	16.1355	16.759	16.2647	16.8586	16.4164	16.5732	16.3409	16.7753	16.7372	16.9111	16.7399	16.945	16.8693	16.7097
COG8	16.1293	16.7109	16.5684	16.8608	16.4094	16.8634	16.89	17.0438	16.9734	17.298	16.9792	16.5919	17.1312	17.2265
COIL	17.5775	18.2078	18.2718	17.4689	17.7228	18.6111	18.3676	17.6616	18.4077	18.3534	18.5278	18.5928	18.7751	18.7672
COL6A1	16.7057	16.817	16.2095	15.5665	15.3001	15.5697	15.9876	14.388	16.3769	16.2976	16.5492	15.8576	16.3344	16.3898
COL6A2	16.7749	16.6315	16.3824	16.1201	15.9651	15.0223	16.3006	14.1789	16.4845	16.413	16.4101	16.4661	16.3169	16.1853
COLGALT1	20.6143	19.4665	19.3209	19.301	19.8663	19.1157	18.8664	19.1352	19.3228	19.5159	19.4817	19.0409	19.1301	19.1993
COLGALT2	17.0279	17.3399	17.017	15.6491	16.9684	16.6915	17.2536	15.8213	16.3998	16.3937	16.5185	16.3304	16.5586	16.6997
COMMD1	13.4917	14.5577	14.0132	15.0609	13.7784	14.1896	13.8314	14.8261	14.9355	14.8199	14.6595	14.6127	14.6052	14.4855
COMMD10	14.9672	15.8062	15.7242	16.2461	14.9922	15.2824	15.4763	16.3495	15.6866	15.4182	15.4304	15.7119	15.3886	15.2418
COMMD2	14.3987	15.4475	14.8295	15.3128	14.8677	15.2171	14.1334	15.8247	15.8034	15.6104	15.089	15.6788	15.1638	14.7998
COMMD3	15.2405	16.0341	15.9214	16.5918	15.1817	15.7254	15.3985	16.41	16.5566	16.5475	16.3898	16.5623	16.4892	15.8837
COMMD3-BMI1	16.727	16.8703	16.8089	16.3644	16.871	17.0287	17.0422	16.4994	16.9092	17.0674	16.9217	16.6165	16.7626	16.858
COMMD4	15.7984	16.4889	16.2171	16.9152	15.7546	15.9379	15.8615	16.7418	16.873	17.0908	16.7653	16.7839	16.5152	16.4246
COMMD5	15.5744	15.9985	16.0607	16.5506	15.7325	15.5838	15.9294	16.7063	16.4817	15.9072	15.9151	15.9931	16.2333	15.2304
COMMD6	15.1784	15.8176	15.6755	16.2323	14.9032	15.5325	14.846	16.2385	16.0416	16.1532	16.2162	15.7666	16.1309	15.5974
COMMD8	14.5616	15.5164	14.6812	16.1155	14.1937	14.1974	14.8419	15.5714	15.7446	16.1505	15.6731	15.8115	15.4997	15.6195
COMMD9	14.2447	15.5299	15.4583	16.364	14.5697	14.8246	15.1267	16.0737	15.9087	15.5336	15.4575	15.9423	15.861	15.6291
COMT	20.5823	19.899	19.5547	19.9496	20.2467	19.9035	19.5729	19.763	19.456	19.7504	19.4616	19.3834	19.4712	19.5002
COMT	20.3904	20.2363	20.0401	20.7247	20.3104	20.4254	19.6726	20.8714	20.3153	20.4069	20.1419	20.0965	20.2725	20.0865
COMTD1	14.8484	15.4431	15.2741	15.023	14.5526	14.7404	14.723	15.5344	15.4983	15.2569	15.4013	15.8415	15.9162	15.8022
COPA	19.6578	19.9226	19.7205	20.0118	19.741	19.8018	19.7884	20.2125	19.8942	19.6036	19.5845	19.8165	19.4893	19.2037
COPB1	19.7626	20.2033	20.1373	20.3765	19.9142	20.3756	20.1684	20.5689	20.2434	20.1896	20.0534	20.1092	19.8208	19.8463
COPB2	19.3749	19.6369	19.4869	19.937	19.5346	19.6321	19.7921	19.7349	19.744	19.9455	19.6534	19.6339	19.4974	19.2808
COPE	18.6191	18.8149	18.8347	19.052	18.636	18.6845	18.949	18.9955	18.8606	19.1506	18.8228	18.8422	18.7618	18.6171
COPG1	18.6136	18.9008	18.6887	19.1048	18.835	19.1433	18.9974	19.0883	19.0165	19.4558	19.1702	18.9944	19.1002	18.7691
COPG2	17.936	18.6422	18.6495	18.7653	18.066	18.6066	18.676	18.9109	18.407	18.5401	18.1568	18.3789	17.9488	17.8086
COPS2	17.9871	18.3052	18.5255	18.8599	17.6526	18.0721	18.4152	18.461	18.5498	18.6581	18.5767	18.7117	18.5781	18.4183
COPS3	18.1433	18.8125	19.0799	19.1949	18.0536	18.6022	18.7912	19.1202	19.2214	19.3984	19.0006	19.2344	19.199	18.7996
COPS4	18.5614	19.2299	19.4848	19.7159	18.5351	19.0844	19.4025	19.5301	19.6712	19.757	19.5828	19.7903	19.7225	19.5266
COPS5	17.3999	17.7953	17.8498	18.1149	17.1774	17.7015	17.8803	18.2479	18.2465	18.5133	18.2389	18.2495	18.3358	18.0667
COPS6	16.9779	17.608	17.6831	17.9794	16.8036	17.3669	17.5179	17.7338	17.8409	17.9208	17.8755	17.9656	17.968	17.8128
COPS7A	15.7764	17.3166	17.2558	17.9724	16.4719	17.055	17.3324	17.4006	17.5782	17.583	17.3068	17.0395	17.5066	17.3463
COPS7B	15.3286	16.1103	16.1823	15.8913	15.6256	16.0719	16.6644	16.1595	16.4635	16.0703	16.2354	16.7974	16.8257	16.7938
COPS8	18.5069	18.8911	19.201	19.3079	18.4409	18.8849	19.099	19.1395	19.2615	19.5028	19.3511	19.3947	19.4294	19.2208
COPZ1	18.291	18.8596	18.8368	19.2294	18.5658	19.0676	18.8346	19.3114	19.1238	19.5789	19.127	19.0691	18.8957	18.7967
COQ3	16.4598	16.1856	16.1584	16.6077	16.5227	16.2285	15.8491	16.5678	16.8257	16.9926	17.1353	16.711	17.0207	17.4305
COQ5	16.7647	17.5166	17.4865	17.3491	16.6865	17.1092	17.317	17.6943	17.2139	16.5736	17.1218	17.062	17.5339	16.8107
COQ6	17.5103	17.0236	16.8307	16.956	17.1601	16.7578	16.7275	17.0562	17.0726	16.8436	17.5464	17.1155	17.4488	17.628
COQ7	16.4569	15.7549	15.8462	15.9474	16.1826	15.7564	15.7935	16.2147	16.0081	16.2794	16.2351	16.0283	16.1665	16.5489
COQ8A	17.1526	16.9606	16.6272	16.1478	16.8701	16.5952	16.905	16.9282	16.4904	17.2024	16.8756	16.7254	16.8415	16.5957
COQ8B	18.3856	18.0558	18.538	17.9158	18.2502	18.0632	18.199	18.0541	18.4966	18.299	18.3756	18.3349	18.5061	18.6007
COQ9	15.2588	15.904	15.3498	15.6841	14.2354	15.9394	15.7662	15.9876	15.686	15.6807	15.8532	15.7308	16.2737	16.3563
CORO1B	19.7845	19.9196	20.0837	20.7317	19.6674	19.626	20.0796	20.198	20.0949	20.0909	20.1568	20.2577	19.8607	19.7885
CORO1C	20.7616	20.0175	20.3429	20.5219	20.4591	19.7768	20.3359	20.4852	20.0339	20.2619	20.1494	20.2382	20.4104	20.0991
CORO7-PAM16	18.4348	17.7806	18.0923	17.7375	18.0073	17.5496	17.9744	17.7982	17.7642	17.9329	17.8736	17.7621	18.3415	18.3911
COTL1	20.3945	20.851	20.1429	20.7067	19.9012	20.0744	19.5562	20.3225	20.7439	20.6695	20.4977	20.8719	20.4862	20.0626
COX11	14.4661	16.6845	16.777	16.7424	15.4906	16.7238	16.3703	16.4727	16.1531	16.0704	16.6561	16.541	16.5897	16.1423
COX14	15.8026	15.5063	15.4912	15.2453	14.9365	14.6598	15.3046	14.6452	15.22	15.9029	15.6381	15.0842	15.8703	15.6134
COX15	18.5151	18.6912	18.4349	17.6471	18.9726	18.4477	18.598	17.7537	18.3689	18.4898	18.7052	18.325	19.1071	19.4577
COX16	17.5287	15.9946	16.2373	15.7786	17.1131	16.3882	16.899	15.9273	16.739	17.0217	17.1281	16.6668	16.8435	17.0824
COX18	14.9572	15.7517	14.7614	14.6599	15.1654	14.9948	15.0228	15.0603	15.3085	14.5292	15.2285	15.0744	15.2715	15.4615
COX19	15.9531	16.3806	16.3369	16.2385	15.7559	16.6816	16.3925	16.4255	15.8906	15.758	15.9841	16.1572	16.405	16.2037
COX2	18.4236	18.4225	18.8915	18.9183	18.143	18.9618	18.5611	19.1726	18.7704	18.7184	18.6553	19.2271	18.8483	18.9697
COX2	21.7194	21.7779	21.9248	21.6545	21.47	21.497	21.404	21.8851	21.7972	21.7636	21.4516	21.8279	21.8324	21.6575
COX20	19.4343	19.1587	19.3817	19.3473	19.3174	19.2721	19.4179	19.4194	19.8859	20.1938	20.0103	19.8348	20.0679	19.9856
COX3	15.2536	15.3752	15.8167	15.2586	15.0603	15.0642	15.0809	15.9936	15.8877	16.0108	15.5372	15.5333	15.9163	14.8951
COX4I1	22.3943	22.0415	22.1013	21.9493	21.8681	21.8519	22.1884	21.8607	22.0332	22.085	22.1073	22.0477	22.2528	22.1468
COX4NB	17.4085	17.2728	17.142	17.0459	17.3191	17.4278	17.1099	17.0062	16.6793	16.8221	17.0472	16.6937	16.8795	17.2066
COX5A	22.8473	22.633	22.6966	22.6213	22.4425	22.37	22.7342	22.5793	22.5585	22.716	22.7606	22.5023	22.9017	22.79
COX5B	20.8966	21.1511	21.2624	21.1106	20.8353	20.9146	21.084	20.9944	20.9873	21.1532	20.9647	21.0728	21.2072	21.2086
COX6B1	21.8736	21.9119	22.118	22.1802	21.6575	22.1845	22.3083	22.373	22.0292	22.27	22.0299	22.0776	22.2969	22.2441
COX6C	21.7197	21.7183	21.676	21.3983	21.5315	21.5738	21.8295	21.4628	21.4885	21.5958	21.5879	21.4818	21.8556	21.6463
COX7A2	21.748	21.7901	21.9381	21.8022	21.7781	21.7491	21.9179	21.7635	21.849	22.0163	21.8077	21.892	22.1218	22.0594
COX7A2L	18.2857	17.675	18.3446	17.9139	17.761	17.4351	18.1777	17.7974	17.7327	18.0051	17.8331	17.4533	18.0721	17.9446
COX7C	19.1311	18.6249	19.0057	19.2053	18.7227	18.3422	18.8984	18.7638	18.9515	19.5742	19.389	19.1082	19.2658	19.1579
CPD	18.0776	17.7728	17.6277	17.0082	16.5546	15.4485	16.416	15.5821	17.0209	17.6456	17.5248	16.9851	17.0488	16.9928
CPEB4	13.2942	13.1779	13.4988	14.613	13.7602	13.9408	13.0437	14.3445	14.018	13.075	13.1963	12.917	13.3348	12.6954
CPM	18.0261	18.343	18.3076	17.4762	17.3313	18.1725	17.8022	17.4118	18.6134	18.9235	18.6953	18.8302	19.0482	18.7847
CPNE1	19.0089	19.1923	18.9764	19.3079	18.9936	19.0492	18.9251	19.6455	19.2965	18.9202	18.6109	19.2572	18.6056	18.0615
CPNE2	13.6496	15.439	15.4633	16.46	14.42	13.5663	13.6027	15.4035	15.3732	15.4499	15.4829	16.1075	14.6037	15.7806
CPNE3	19.7852	19.1783	18.482	19.3577	19.6953	19.3067	18.2808	18.9841	19.7339	19.7951	19.5887	19.8606	19.2424	18.9435
CPNE8	16.6355	17.0471	16.4177	16.6159	16.9498	16.9071	16.2738	16.9574	17.5173	17.5476	17.3594	17.2344	17.1506	17.0916
CPOX	21.0494	21.0001	21.1288	21.1226	20.8558	21.1633	20.9469	21.4789	20.4065	20.1939	20.0919	20.2663	20.2431	20.057
CPS1	19.55	19.0254	18.8629	18.6008	19.3281	19.0339	19.2338	18.7606	18.7303	18.7994	18.7571	18.7239	18.5906	18.5694
CPSF1	19.4158	19.2778	19.5819	19.0578	19.5787	19.7632	19.6643	19.2574	19.3131	19.5897	19.5297	19.3854	19.5829	19.8291
CPSF2	19.0803	19.0166	19.1336	18.7344	19.3904	19.3685	19.3177	18.8896	19.0381	18.8235	19.0857	19.0491	19.1041	19.2804
CPSF3	19.2042	19.168	19.2026	18.9673	19.3736	19.5017	19.1335	19.3284	19.2817	19.164	19.1085	19.446	19.2807	19.1602
CPSF4	17.9574	20.26	20.2235	19.8212	20.1383	20.4118	19.9954	19.8963	20.0905	18.6137	18.1961	20.0596	19.6424	20.0214
CPSF6	20.5851	20.4404	20.7592	20.2427	20.7306	20.6998	20.8573	20.4947	20.4529	20.4678	20.4642	20.385	20.6364	20.5037
CPSF7	19.4478	19.3511	19.6507	18.9563	19.7176	19.7089	19.8498	19.1905	19.2351	19.3912	19.3748	19.1448	19.4842	19.4914
CPT1A	19.8957	19.5564	19.7705	19.89	19.7971	19.4618	19.914	19.8449	20.0607	20.0764	19.9232	19.8279	19.8218	19.6376
CPT2	18.2638	17.8071	18.3802	17.9648	18.3846	18.2538	18.3954	18.2002	18.0553	17.8117	17.7227	17.9138	17.9719	17.8077
CRAT	17.5768	17.3356	17.7778	17.796	17.58	17.1821	17.9394	18.3385	18.1651	18.027	17.8216	18.0083	18.1229	17.9036
CRCP	14.4568	15.0584	14.5672	14.7125	14.5804	15.5821	14.3013	14.4645	14.6	14.5564	14.4672	14.9021	14.5406	14.9957
CREB1	17.6873	16.8816	17.4399	17.2128	17.5174	17.0427	17.3196	17.1544	17.744	17.7281	17.7105	17.322	17.2554	17.2044
CREBBP	16.2404	13.8571	16.1818	13.5073	16.2614	14.2744	14.3453	14.0299	13.9304	14.6846	14.301	15.3134	14.5548	16.109
CREBRF	16.0636	14.7537	14.9169	16.9504	15.8243	15.202	14.6017	15.7328	14.1648	16.2909	14.5846	15.7622	15.6156	15.306
CREG1	15.1263	15.7963	15.9922	15.3055	14.3573	14.9353	14.9284	14.7728	15.2047	15.171	14.9424	14.6886	14.6917	14.8383
CRELD1	14.763	15.2689	14.3969	14.7901	14.4381	14.3216	13.9588	13.7295	14.8425	15.0114	14.6758	15.0415	14.3801	14.4374
CRELD2	12.1867	12.4429	13.5693	12.8944	12.4163	13.5043	12.6339	12.2161	13.3982	13.4783	13.3582	12.512	12.8999	12.5934
CREM	14.0717	13.7296	14.6866	13.2172	13.1419	14.2066	14.3154	14.3219	15.7565	16.0769	15.5638	15.9604	16.3943	15.9372
CRIP2	13.5008	14.7632	15.0015	15.2808	12.9341	13.7167	14.7478	14.778	18.8378	18.7067	18.2436	18.2922	17.9297	17.3512
CRIPT	14.0641	14.3571	14.4747	14.7246	13.1819	14.5169	14.5567	14.5768	14.941	15.4762	15.2561	14.9624	14.9364	13.7743
CRK	17.4973	17.8808	17.8959	18.8528	17.8165	17.8955	17.8114	18.6445	18.254	18.3102	17.9723	18.5045	18.1388	17.6897
CRK	17.4973	17.8808	17.8959	18.8528	17.8165	17.8955	17.8114	18.6445	18.254	18.3102	17.9723	18.5045	18.1388	17.6897
CRKL	18.0043	18.2501	17.7416	18.7918	17.7735	18.0577	17.7676	18.5914	18.2284	18.2396	17.8411	18.0757	17.5295	17.2107
CRNKL1	18.2718	18.2549	18.3709	18.0126	18.6002	18.7544	18.4562	18.1024	18.2461	18.0109	18.2412	18.3252	18.355	18.6236
CROT	17.198	16.997	16.6477	16.3408	16.8724	17.0642	17.0164	16.4706	17.3953	17.6732	17.9219	17.2109	17.6952	17.7912
CRSP8	16.0056	15.8037	16.3581	15.6562	16.4527	16.2668	16.134	16.382	16.4276	16.3729	16.1188	16.6451	16.8351	16.381
CRSP9	13.1547	13.2479	13.6307	13.3718	13.2828	13.9958	13.6898	13.7144	13.605	13.5286	14.7992	13.4371	14.0248	13.6287
CRTAP	19.3303	17.8098	18.1905	18.1726	18.3233	17.1981	17.73	17.4983	18.0109	18.2944	18.3255	17.9183	18.1858	18.319
CRTC1	15.3218	15.7427	15.751	16.624	15.1855	15.688	15.5022	16.2937	15.7514	15.1145	15.3807	15.6323	15.1479	14.8733
CRTC2	13.4607	13.2983	14.425	15.385	13.1621	13.8767	13.3898	14.6268	13.6712	14.0885	13.4666	13.619	14.2116	14.0231
CRYBG3	10.9643	12.461	11.3498	10.6978	11.1007	12.729	11.2396	11.4062	13.4075	14.5639	13.9289	10.9936	10.8895	10.9816
CRYZ	18.3978	18.0156	18.479	18.8797	18.8483	18.6543	19.2326	19.2742	18.8232	18.9394	18.7555	19.0718	19.0575	18.8897
CRYZL1	16.1192	16.206	16.3909	16.4373	15.6367	16.1238	16.4365	16.1167	16.434	16.0193	15.9748	16.4537	16.0183	15.6417
CS	22.0219	21.8286	22.0888	21.7737	22.2145	21.9186	22.2147	21.9711	21.9754	22.1414	22.2175	22.0934	22.2832	22.4184
CSDA	18.74	19.2918	18.8442	19.0843	18.8169	18.9869	19.0031	19.1104	18.9694	19.0354	18.9288	18.5895	18.6157	18.4446
CSDE1	17.0401	17.4019	17.3082	17.7428	17.0811	17.205	17.0283	17.3704	17.1643	17.4291	17.3102	17.3493	17.1819	16.9856
CSE1L	20.5145	21.0712	21.0404	20.8901	20.5344	20.7334	20.7716	20.6704	20.8005	20.9036	20.7725	20.6343	20.193	20.1145
CSGALNACT2	14.4627	13.8464	13.3845	12.7709	14.6542	14.7755	16.0006	12.8874	13.464	13.9269	13.6484	13.0393	12.6427	15.7234
CSK	16.1333	16.3162	16.1925	17.1091	16.5371	16.6867	16.627	17.2024	16.8686	16.7435	16.5885	16.9939	16.5812	16.1871
CSNK1A1	18.3825	17.995	18.2516	18.1823	18.6093	18.3462	18.4605	18.5798	18.472	18.8362	18.4954	18.5185	18.7313	18.6514
CSNK1D	16.2437	16.7451	16.3869	16.3958	15.7372	16.673	16.7828	16.4414	16.6344	16.6011	16.5317	16.4373	16.7209	16.6658
CSNK1G1	16.3984	15.7962	16.093	15.7143	16.595	16.1909	16.4819	16.0264	16.2525	16.3718	16.4391	16.1974	16.3894	16.1673
CSNK1G2	15.2114	14.9939	15.1232	14.9517	15.645	15.2096	15.3713	15.2778	15.027	14.9853	14.8474	15.1222	14.9204	14.9158
CSNK2A1	20.2006	19.9226	20.1927	19.9948	19.9794	19.7998	19.7605	19.8908	20.124	20.2987	20.08	20.1214	20.1201	20.1446
CSNK2A2	18.0156	18.1204	18.2958	17.9605	18.638	18.4806	18.3647	18.4418	18.222	18.3789	18.2219	18.2378	18.2653	18.2876
CSNK2B	19.6225	19.1881	19.2962	18.9231	19.5538	19.2776	19.3198	19.2444	19.3955	19.3226	19.3246	19.2634	19.5772	19.4637
CSRP1	16.8899	16.1673	16.6304	18.1824	16.9372	15.6669	16.2289	17.7276	17.3618	17.7988	17.2367	16.6132	16.5625	16.2474
CSRP2	14.3496	15.127	14.2928	14.3689	14.371	14.4326	14.5097	14.272	14.8368	15.6378	15.3696	15.3953	15.178	14.736
CST3	16.801	15.7766	15.5385	16.0691	15.7248	15.1122	15.234	15.5954	15.3995	15.3791	15.1189	15.4574	15.2006	15.6863
CSTB	20.0915	19.666	19.5302	20.8028	19.8588	19.6075	19.27	20.2535	20.3552	20.4348	20.3395	20.3384	20.2799	19.8951
CSTF1	18.7612	18.4535	18.4426	18.2224	18.7179	18.691	19.0564	18.3492	18.4032	18.445	18.4285	18.536	18.6499	18.6914
CSTF2	20.2374	20.23	20.3091	19.9956	20.4475	20.6699	20.4349	20.1899	20.3413	20.2061	20.2783	20.3233	20.2357	20.8431
CSTF2T	16.4787	16.7555	16.7888	16.6854	16.5156	16.9493	16.7739	16.3783	16.1799	16.2698	16.3978	16.3868	16.6337	15.8652
CSTF3	18.807	18.6904	18.8368	18.5313	19.0029	19.3212	19.1376	18.6914	18.826	18.8638	18.9639	18.7284	18.9635	19.0938
CTAG1A	18.6465	20.2247	19.7635	19.0298	19.283	19.4728	19.188	19.2682	19.5425	19.1127	19.3346	19.5345	19.7042	19.7839
CTBP1	19.8058	19.6256	19.7626	19.7953	19.7286	19.403	19.5922	19.7787	19.7239	19.7141	19.5794	20.0315	19.9714	19.7404
CTBP2	18.5216	18.2782	18.6023	18.4738	18.7201	18.3925	18.6449	18.6198	18.4316	18.353	18.2843	18.5789	18.6466	18.6053
CTBS	16.7854	16.39	16.4796	16.9746	15.2738	13.9759	15.8526	16.6007	16.1148	16.9556	15.4366	16.0378	16.6508	15.9921
CTCF	16.7889	16.5605	16.5694	16.4585	16.9905	17.1059	17.2836	16.5339	16.4959	16.6759	16.6833	16.6182	17.0022	16.9931
CTDNEP1	16.1714	15.8477	15.8649	15.5194	16.5278	16.2075	16.2399	16.0176	16.0445	16.0133	16.1036	16.0302	16.134	16.2469
CTDP1	15.1846	16.3228	16.6326	15.4254	14.4804	15.1598	14.8845	15.6634	14.5577	15.8323	15.6961	15.8437	16.0371	15.9449
CTDSP1	14.4755	14.9882	15.6057	14.9042	15.1234	14.8863	15.2528	14.733	15.333	15.2419	15.2073	15.2166	14.9232	14.9119
CTDSPL2	16.529	16.6884	16.7355	15.9404	16.7931	16.817	16.7642	15.5915	16.6312	16.4166	16.3848	16.0123	15.6034	15.6393
CTIF	12.9144	13.4128	13.6582	14.1135	13.437	14.1804	13.8674	13.5819	14.0142	13.5985	13.7518	13.3942	13.7459	13.2829
CTNNA1	18.5922	18.0638	18.3321	18.0954	18.3184	17.973	18.0359	18.1096	18.4943	18.5679	18.4814	18.3592	18.7079	18.444
CTNNA2	16.9495	13.7181	13.638	13.6821	17.2216	15.6194	16.6447	16.7319	17.3921	13.5928	16.8821	14.1459	14.0614	13.8151
CTNNB1	18.3455	17.9504	17.9877	17.2669	18.2098	17.8122	18.0708	17.6139	17.9337	18.0695	18.0807	18.058	18.4683	18.3786
CTNNBL1	19.6272	19.6532	19.7503	19.5131	19.8966	20.0856	19.6891	19.5762	19.5472	19.6638	19.5972	19.5792	19.5924	19.8127
CTNND1	18.807	18.202	18.4983	18.6757	18.8257	18.3879	18.7309	18.7253	18.5389	18.734	18.4547	18.6375	18.7613	18.6049
CTPS1	18.4321	18.6159	18.3486	18.988	18.5752	18.8546	18.6234	19.2259	18.5183	18.4346	18.2036	18.3806	17.878	17.7675
CTR9	17.9826	17.9502	18.0881	17.3569	18.3084	18.2215	18.3092	17.505	17.9633	17.8215	17.9829	18.0334	17.6584	18.0797
CTRB1	17.3794	17.0778	17.083	17.0474	17.3964	17.0222	17.1447	16.7652	16.5883	16.5597	16.8993	17.2071	16.586	17.1574
CTSA	19.2627	18.3794	18.8407	18.8192	18.4268	17.6186	18.4222	18.2831	19.3071	19.3953	19.0557	19.1648	19.361	18.8613
CTSB	19.9761	19.2102	19.3741	20.4131	18.7542	18.1824	19.0376	19.2871	19.7379	19.8505	19.5276	19.0721	19.0727	18.8065
CTSD	21.8088	21.0862	21.4128	21.2024	20.9779	20.4696	20.6658	20.7865	20.6748	20.6494	20.6747	20.3188	20.3302	20.2731
CTSL	17.4304	16.8041	16.5034	17.5653	17.1504	16.8759	16.4688	18.0594	17.4507	17.587	17.6367	17.503	17.7358	17.9297
CTTN	19.1699	19.2195	19.1865	19.8308	19.3428	19.3924	19.5455	19.9055	19.6359	19.7203	19.7232	19.7767	19.62	19.4113
CTTNBP2NL	15.38	15.1624	15.7867	16.3398	15.2164	15.3885	16.0015	16.4673	15.935	16.0041	16.073	16.1207	15.9325	15.5978
CTU2	15.0058	16.1685	15.6051	16.0015	15.3713	15.8173	15.6267	16.2512	15.996	16.0866	16.3192	16.2102	16.089	16.1747
CUB domain containing protein 1	18.4196	17.3627	18.2386	18.5682	17.9285	17.5358	18.0634	18.7691	18.2109	18.3411	18.3948	18.0086	18.1244	17.8115
CUEDC1	13.8469	14.1818	14.3712	14.8839	13.5877	13.5719	14.3571	14.7191	14.2198	14.4725	13.9332	14.8476	14.5851	14.341
CUL1	17.6849	17.9137	17.9158	17.9691	18.0176	18.1332	17.9782	18.3522	17.9763	18.2416	17.9033	18.1114	18.0737	17.8905
CUL2	17.6677	17.5038	17.6373	17.8498	17.8136	17.5138	17.6378	17.9956	17.8067	17.9725	17.8871	18.056	18.1518	17.9033
CUL3	18.0384	17.9423	17.9519	18.0883	17.8964	17.798	17.7385	18.1616	18.3795	18.5418	18.2871	18.4162	18.4249	18.1557
CUL4A	17.7606	18.2426	18.4128	17.8127	18.1633	17.7782	17.878	17.8696	18.5413	18.6589	18.3913	18.4659	18.1358	18.1921
CUL4B	17.5683	16.8423	17.2334	17.2825	17.1268	16.8115	17.0798	17.0113	17.576	17.9167	17.6718	17.5155	17.5325	17.4336
CUL5	16.7368	16.9667	16.8688	17.3772	16.9158	17.1161	17.1665	17.7193	17.0334	17.0951	16.875	17.2085	16.998	16.5143
CUL7	14.1666	14.8236	14.1315	14.9333	13.9649	14.6228	14.5854	14.5115	14.757	14.56	14.1159	14.6677	13.8306	13.8592
CUSTOS	16.4612	16.5791	16.381	15.8486	16.1481	16.6729	16.589	15.9585	16.1953	16.5267	16.5799	16.5028	16.7616	17.0052
CUTA	18.9238	19.3648	19.3014	19.7328	18.6808	19.1328	19.0139	19.6332	19.7907	19.979	19.5142	19.8641	19.3989	19.1715
CUTC	15.5515	16.1529	15.7839	15.4379	15.5523	16.0635	15.8726	15.7892	15.7411	15.6753	15.2186	14.9411	15.6202	14.4803
CUX1	15.6568	15.9636	16.076	15.8904	15.8773	15.9662	16.1329	15.9512	15.6399	14.9462	15.0691	15.3811	15.4083	15.3299
CUX1	17.1604	17.02	17.2096	16.9318	16.9146	16.9477	17.2089	16.7064	16.5848	16.3582	16.156	16.9527	16.9715	17.078
CWC15	15.8625	16.2997	16.7701	16.0769	16.4474	17.0168	16.0158	16.6138	16.6699	16.6276	16.3122	16.1844	16.8865	16.4236
CWC22	17.6069	17.3956	17.5042	16.4057	17.5618	17.6391	17.7839	16.7433	17.2887	17.3274	17.212	17.5062	17.5827	17.6694
CWC27	17.2729	17.0702	17.3539	16.7515	17.3442	16.9631	17.2897	16.5867	17.5035	17.5029	17.4501	17.4317	17.6089	17.6197
CWF19L1	15.7904	16.4141	16.4731	16.1117	16.7645	16.494	16.4681	16.101	16.4405	16.3292	16.146	16.3902	16.3898	16.0215
CWF19L2	14.1533	15.3736	15.5285	14.8397	15.3402	15.4334	15.4185	15.4995	15.1155	15.2186	15.3621	15.3807	15.2451	15.4057
CXADR	16.8868	16.4921	17.2365	16.0508	15.9264	15.9065	16.852	15.2796	17.0285	17.792	17.2077	16.7408	17.61	16.8053
CXorf56	13.8851	15.2747	15.5181	12.6711	14.7978	12.9153	15.0453	14.7167	12.8488	15.0517	12.729	14.8871	15.32	15.0378
CXXC1	15.6478	15.4783	16.0096	15.6407	14.9863	15.3854	16.3111	15.3309	15.9283	15.6636	16.1023	16.1539	16.2626	16.3561
CYB	16.0165	15.8277	16.4288	15.6178	15.4753	15.4641	15.8584	16.499	15.8566	16.7103	16.0515	15.3531	17.0739	15.485
CYB5A	18.9239	18.2457	18.1432	17.7024	18.4091	18.2193	18.4578	17.5565	17.9482	18.1296	18.1768	17.9701	18.0817	18.0235
CYB5B	21.1926	20.3868	20.4454	20.1457	20.7519	20.4046	20.6478	20.3041	20.7768	20.8243	20.7738	20.7499	20.6912	20.8524
CYB5R1	18.5261	17.4869	18.0985	17.3348	17.9073	17.2147	17.7537	17.2433	17.8725	18.1408	18.0981	17.7833	17.8132	17.9564
CYB5R3	21.9808	20.9856	21.2316	20.9982	21.0143	20.0269	20.4008	20.3999	20.9311	20.8372	20.7019	20.2886	20.0014	20.0696
CYBC1	16.3958	16.4955	17.068	16.3345	16.5833	17.2451	17.7357	16.8948	16.4493	16.8849	16.8727	16.3222	16.6588	16.463
CYC1	21.5096	21.1456	21.2917	20.9972	20.8579	20.7356	21.0468	20.8524	21.0406	20.9057	21.0838	21.0916	21.0639	21.0865
CYCS	22.927	22.6427	22.7578	22.4668	22.6543	22.631	22.7373	22.9101	22.0405	21.8833	22.2043	22.1401	22.4629	22.5023
CYFIP1	17.6356	18.1395	17.7941	18.165	17.7817	17.6467	17.9181	18.3464	18.3409	18.3578	18.2009	18.1755	18.1301	17.8315
CYHR1	14.9384	14.2982	14.6571	15.095	15.4845	14.4993	15.1144	15.7068	14.6324	14.8841	14.3897	15.3206	15.5607	15.3572
CYP20A1	14.9151	14.5171	14.221	14.4247	15.1676	14.3985	15.8899	14.5279	14.0112	14.599	14.1836	14.1797	14.9373	14.622
CYP2U1	15.4539	15.4768	15.3774	14.0982	15.3237	15.5451	15.4833	14.5192	15.4805	15.9506	15.7346	15.4578	15.4947	15.5014
CYP51A1	17.8227	17.7652	17.5172	17.7025	17.2373	17.2224	17.1249	16.8113	18.0867	18.2651	18.2641	17.981	18.1332	18.1879
CYR61	18.3986	14.9351	15.0362	15.1679	18.5602	16.0386	16.4174	15.5629	13.3332	12.3457	14.7655	14.0131	14.2643	15.9934
CYTH3	14.5633	14.8136	14.5389	14.9941	14.4867	14.9711	14.2104	15.0653	15.427	14.7043	14.9633	15.281	14.5896	14.6592
Cytochrome b-c1 complex subunit Rieske mitochondrial	22.1292	21.394	21.6012	21.4178	21.4841	21.2069	21.3478	21.2528	20.9743	21.2043	21.2014	21.134	21.2416	21.3109
CZIB	15.5743	15.8122	15.7631	16.4335	15.2299	15.1869	15.1392	15.9527	16.136	16.0021	15.4891	15.997	15.733	15.3995
D2HGDH	15.5837	16.8667	16.5502	15.6233	15.76	16.8718	16.618	15.9467	16.9242	16.7138	16.4278	17.0318	16.9092	16.8689
DAAM1	14.6292	14.4044	14.3627	13.7774	14.0344	14.1666	14.0177	14.2701	13.8543	14.6938	14.0069	13.6524	13.9798	13.2913
DAB2IP	22.6305	22.3832	22.0166	21.9082	22.1435	21.9337	21.8474	21.7441	21.9835	21.9112	21.8701	21.8864	21.7655	21.7031
DACT1	11.1124	13.1341	12.4846	13.7088	12.5505	14.3212	13.3537	14.2869	12.9088	12.5868	12.3168	14.2813	14.1049	12.9775
DAD1	23.0494	22.5424	22.3757	22.0428	22.5406	22.291	22.4512	22.0669	22.1725	22.4964	22.358	22.1999	22.3742	22.4039
DAG1	17.1121	16.7708	16.7907	16.6642	17.0885	16.8662	17.2742	16.5342	16.9213	16.9115	16.9619	16.9052	16.7925	16.6317
DAGLB	14.7295	14.5814	14.7326	14.5169	14.8329	14.5111	14.5593	14.8024	16.7874	14.3989	14.3972	12.9522	14.4856	14.5783
DAP3	19.7186	19.959	20.0804	19.6319	19.5477	19.7751	19.9931	19.692	19.6267	19.6861	19.8612	19.8602	19.9515	20.0891
DAPK3	13.6302	14.0615	14.4933	13.227	14.3767	13.2568	14.2186	14.3896	13.7789	14.0615	14.2877	14.2973	14.2227	13.8032
DARS1	20.307	20.9374	20.4561	21.056	20.4288	20.8609	20.6655	20.9672	20.7088	20.2895	20.4703	20.7672	20.3484	20.0973
DARS2	20.3807	20.5008	20.5356	20.1621	20.9544	21.2812	20.9389	20.8003	20.6145	20.5161	20.4741	20.7557	20.8739	20.9574
DAXX	17.1082	17.384	17.2101	16.7199	17.3282	17.0523	17.7927	16.7794	17.3099	17.4802	17.3719	17.3405	17.5235	17.5551
DAZAP1	21.4473	20.521	20.6589	20.6876	21.0519	20.9672	20.8931	20.9075	20.8208	20.8191	20.8483	20.841	21.096	21.2406
DBI	20.1297	20.0591	19.9793	21.0199	19.989	19.8044	19.3831	20.5547	20.5565	20.4718	20.2634	20.4242	20.0187	19.4973
DBN1	21.2303	21.209	21.2661	21.2729	21.38	21.2068	21.339	21.3667	20.9823	21.1089	21.0843	20.7082	20.6703	20.4335
DBNL	17.9192	18.2351	17.3506	18.7641	17.974	18.1546	17.8293	18.7409	18.6248	18.7712	18.4917	18.5451	18.2984	17.9437
DBP2	19.571	19.2743	19.4467	19.1016	19.9269	19.6384	19.8373	19.4328	19.5245	19.8347	19.623	19.6979	20.0959	20.0299
DBR1	17.2267	17.0506	17.0893	17.2434	17.1398	16.5525	16.8862	17.2115	17.4083	17.6126	17.1871	17.1526	17.3135	16.8586
DBT	19.117	18.6251	19.3548	18.9888	18.7651	18.2604	19.0085	18.7476	18.9394	18.9868	18.973	18.9462	19.1186	19.0598
DC2	19.9179	20.2733	20.0728	19.2849	19.7797	20.1554	19.6919	19.4827	19.8084	19.9981	19.8343	19.6562	19.8463	19.6023
DCAF1	17.1693	17.1376	16.9433	17.0535	17.0659	16.9713	16.9998	16.9723	16.923	16.9585	16.7419	17.047	16.8156	17.0855
DCAF13	18.2439	18.2074	18.2606	17.7116	18.7642	19.0981	18.7556	18.4589	18.1001	18.1126	18.2693	18.3247	18.5657	18.8024
DCAF16	14.708	15.4228	15.2402	15.2073	14.645	15.4265	15.4356	15.1763	15.8567	15.9387	15.3352	15.9331	15.6604	15.2957
DCAF4	15.0639	16.0142	15.1067	15.1934	15.8747	16.0159	16.7774	15.555	15.1306	15.7949	15.8677	16.184	16.0595	15.9883
DCAF6	13.6283	13.5084	14.9886	15.0258	14.0653	14.378	13.8875	14.9956	15.3207	15.3433	14.9789	14.828	15.4586	14.8399
DCAF7	17.717	17.6968	16.971	16.9595	17.1049	17.7676	18.2794	17.1462	17.7907	17.5132	18.0547	17.0835	17.3094	17.1455
DCAKD	17.6652	18.0121	18.1153	17.1001	17.9679	18.3743	18.5416	17.4932	17.8617	17.8654	17.9397	18.0356	18.217	18.2296
DCBLD2	17.9829	17.3417	18.2585	18.1218	17.8749	17.2311	18.0658	17.6406	18.1719	18.1939	17.928	16.9534	16.57	16.2967
DCP1A	12.9717	14.5525	14.6855	14.8336	12.479	12.9409	14.3281	13.5319	13.5355	15.1679	13.3436	13.6049	13.172	13.1167
DCP1B	13.5801	14.1242	14.1203	14.2558	13.8531	13.7972	14.3203	14.4787	14.2359	14.4572	14.1859	14.3917	13.8137	14.0228
DCPS	17.7643	18.439	17.8651	18.2562	17.6474	17.6732	17.5788	18.0461	18.1777	18.5982	18.0864	18.2616	18.3152	17.6247
DCTD	16.275	16.498	16.0386	16.6617	16.5276	15.8901	15.9017	16.6991	16.6223	16.4062	16.4246	16.4392	15.9253	15.584
DCTN1	18.3561	18.7363	18.5798	19.2286	18.3308	18.4199	18.3894	19.2112	18.7748	18.9102	18.7379	18.716	18.6242	18.4448
DCTN2	19.6403	20.1804	19.8771	20.5832	19.8167	19.8131	19.7211	20.5116	20.2642	20.3449	20.1008	20.2474	19.9255	19.8331
DCTN3	16.7172	17.0845	16.6847	17.4422	16.8823	17.1407	17.1964	17.4301	17.0986	17.2708	16.9646	17.2097	16.9677	16.7126
DCTN4	16.8458	17.2048	17.0395	17.5102	16.9774	16.8718	16.8597	16.9368	17.2326	17.1659	16.9355	17.2007	16.8676	16.572
DCTN5	15.827	16.5588	16.3808	16.9473	16.1943	16.4583	16.5703	17.2178	16.4846	16.5122	15.7392	16.9874	16.5961	16.1813
DCTN6	11.7768	13.7558	13.6229	14.147	12.9706	14.017	12.6454	13.9464	13.9896	14.2027	13.5375	12.1621	13.5689	13.6014
DCTPP1	16.6012	18.0849	16.5794	17.6694	16.8924	17.9705	17.1069	17.7934	17.7221	17.3987	17.5169	17.8434	17.5009	17.3795
DCUN1D1	16.3758	15.9453	16.2569	16.7834	16.1746	15.8261	16.0786	16.3499	17.2488	17.4126	17.0222	16.8632	16.7951	16.5671
DCUN1D5	15.4211	16.0021	15.7879	15.9265	15.7723	16.1469	15.749	16.6848	16.5044	16.1483	15.7261	16.4525	16.3316	15.6868
DCXR	14.6344	15.8362	16.1257	15.2186	14.4382	14.999	15.9327	15.2326	15.3098	15.5965	15.5032	14.9108	15.9874	15.6551
DDAH1	18.5477	18.2133	18.6909	18.9122	18.4777	17.8623	18.3812	18.7762	18.4294	18.8144	18.6203	18.5354	18.5848	18.2275
DDAH2	18.324	18.0522	18.5476	18.7093	18.2086	17.6992	18.5847	18.8152	18.8633	18.964	18.6372	19.0268	18.6619	18.1567
DDB1	20.2099	20.1204	20.3781	20.457	20.2414	20.1502	20.1529	20.4757	20.4098	20.4796	20.2508	20.3251	20.1357	20.1242
DDI2	16.664	16.3797	16.4462	16.8139	16.4926	16.4757	16.4773	16.9582	16.8726	17.2137	16.9144	16.5075	16.3521	16.2818
DDOST	22.7877	22.5328	22.3003	22.0817	22.4535	22.3348	22.1092	22.095	22.1931	22.4001	22.3433	22.1259	22.163	22.3788
DDRGK1	19.2696	18.6482	18.9372	19.0646	19.0024	18.8533	19.0039	19.2577	19.068	18.9245	19.2261	19.0629	19.0605	18.2344
DDT	20.2014	20.7272	19.9049	20.8122	20.1751	20.7439	19.9465	20.8519	20.2471	20.0818	19.9896	20.4272	20.0308	19.8553
DDT1	20.2014	20.7272	19.9049	20.8122	20.1751	20.7439	19.9465	20.8519	20.2471	20.0818	19.9896	20.4272	20.0308	19.8553
DDX1	20.1093	20.0905	20.0259	20.3788	20.1729	19.7188	20.3335	20.0709	19.846	19.9026	19.7109	19.9522	19.8303	19.7
DDX10	17.68	17.8037	17.349	16.7413	18.076	18.2875	17.6841	17.0954	16.9524	17.0803	17.2529	17.3459	17.705	17.8989
DDX17	21.2522	21.0268	21.2989	21.0624	21.5033	21.2605	21.2722	21.0558	20.9598	20.9113	20.8393	21.0909	21.0672	21.1051
DDX18	19.4665	19.7269	19.3594	18.9563	19.6252	20.1806	19.4388	18.9499	19.4795	19.3465	19.4467	19.6254	19.5067	20.1005
DDX19A	17.1175	17.1257	17.0166	17.3759	17.2999	17.1862	17.1315	17.2507	17.3926	17.6673	17.2938	17.4437	17.566	17.3602
DDX20	16.4914	16.6524	17.0726	16.8552	17.0965	16.6043	16.9871	16.9156	17.1366	16.8724	16.8486	16.9693	17.0735	16.8939
DDX21	21.9164	22.1652	21.8542	20.7407	22.2776	22.7428	22.2511	21.4258	21.1427	21.1719	21.6383	20.9439	21.3882	21.7857
DDX23	19.6179	19.8091	19.9704	19.4124	20.1868	20.2863	20.5115	19.6001	19.5142	19.6048	19.7408	19.7285	20.1238	20.0795
DDX24	17.8365	17.9158	17.8295	17.8323	17.9371	18.3354	18.3881	17.9305	17.7537	17.7131	17.9569	17.7985	18.1313	18.2231
DDX24	17.7157	17.7853	17.6667	17.3253	18.3542	18.7701	18.2726	18.2118	17.4086	17.2501	17.6614	17.5784	17.9209	17.9449
DDX27	19.8353	20.0901	20.0013	19.9773	20.3365	20.9298	20.6414	20.3362	19.107	18.9595	19.179	19.2884	19.5857	19.734
DDX28	14.5309	16.3719	16.2871	14.8554	14.6402	16.4837	15.8135	14.6693	16.0859	16.1329	16.2301	16.2483	16.3739	16.3647
DDX31	17.5099	17.6657	17.6942	17.3644	17.8821	18.2828	18.1736	18.0543	17.4753	17.1199	17.6943	17.7897	18.1376	18.2573
DDX39B	22.9655	22.9905	NA	22.8247	23.1274	NA	NA	23.0553	22.8959	22.8874	22.9155	23.0859	23.2396	NA
DDX3X	21.3649	21.5428	21.6746	21.8118	21.5195	21.8141	21.6764	22.0092	21.691	21.6114	21.7274	21.7286	21.5973	21.4074
DDX41	17.7382	17.5067	17.4259	17.3136	17.6243	17.341	17.6009	17.2537	17.3946	17.7711	17.6616	17.7208	17.7964	17.9654
DDX42	18.6609	19.1714	19.4064	18.6156	19.0525	19.2861	19.4492	18.7393	18.7823	18.857	18.7474	18.9668	19.1647	19.2732
DDX46	13.896	15.1537	15.5708	14.9634	15.6011	15.4663	14.2078	15.6634	15.8077	15.9327	15.3226	15.265	15.8803	15.3234
DDX46	20.3925	19.7353	20.291	19.8801	20.4885	19.9245	20.2597	20.0247	19.9407	20.0088	19.7381	19.8936	20.0295	19.9107
DDX47	19.2603	19.4983	19.3587	18.8177	19.6585	20.0583	19.7075	19.4846	19.6162	19.5758	19.7235	19.8853	20.0587	20.2506
DDX48	21.3528	21.3111	21.5348	20.8732	21.5768	21.7154	21.8003	21.2222	21.2392	21.3733	21.2582	21.288	21.4607	21.5119
DDX49	18.4198	18.2677	18.0375	17.4168	18.481	18.0537	17.9228	17.7573	17.9353	18.0589	18.215	18.2992	18.5065	18.5597
DDX5	16.2669	16.309	16.2402	15.9784	16.4065	16.5973	16.2693	16.0937	16.1992	16.0641	16.3149	16.8228	16.2093	16.9306
DDX5	22.4814	22.1592	22.3411	22.1195	22.5755	22.692	22.5278	22.0509	22.0648	22.1692	22.298	22.3048	22.5027	22.5781
DDX50	20.1636	20.2136	20.0588	19.0552	20.6381	20.712	20.3717	19.9036	19.4549	19.2968	19.7794	19.2967	19.638	19.9305
DDX51	16.8223	16.7679	17.0628	16.6456	17.4313	17.6242	17.606	17.0798	16.281	16.4059	16.6598	16.7824	17.0171	17.1892
DDX52	17.8108	18.3866	18.4124	17.1766	18.5846	19.1834	18.5592	18.3762	17.737	17.7364	17.833	17.9434	18.3667	18.6268
DDX54	18.7303	19.0435	18.927	18.6652	18.8255	19.1562	19.3769	19.0432	18.4811	18.3267	18.4754	18.3691	18.8764	18.9758
DDX55	16.2906	15.0158	15.1522	14.8492	15.0645	17.8952	15.3055	16.6319	15.1884	19.3263	16.9358	17.084	16.6159	16.0517
DDX56	18.716	18.4286	18.4861	18.1057	18.8035	19.0916	18.6611	18.3581	18.136	17.9551	18.1494	18.1963	18.5561	18.6793
DDX58	13.6705	14.4703	14.0764	14.7323	15.2995	13.9495	15.5265	14.9512	15.45	15.939	15.3079	15.6704	15.3888	15.0101
DDX59	11.5722	13.1411	11.7756	13.2561	12.7709	12.5384	12.2158	12.1602	13.9053	13.7104	13.1062	14.1319	13.05	11.9418
DDX6	18.7393	19.5154	19.223	19.617	18.7428	19.0988	19.1084	19.3668	19.3916	19.5191	19.3621	18.8438	18.4749	18.3164
DECR1	21.5226	21.5881	21.1889	21.1017	21.429	21.5038	21.5417	21.0186	21.4171	21.4822	21.1802	21.6295	21.7271	21.5489
DECR2	16.2022	16.9715	17.078	17.587	16.611	16.4434	17.1272	17.7022	16.7951	16.817	16.882	17.1578	17.206	17.0348
DEF8	14.012	14.3243	14.1443	14.8416	14.5286	14.5587	14.2481	14.8997	14.5876	14.6054	14.493	14.9749	14.7669	15.0002
DEGS1	14.8634	14.6021	14.3515	14.3902	14.9265	14.4519	14.1838	14.4887	14.8832	15.1696	15.0113	14.0376	15.509	15.485
DEK	21.7879	21.2963	21.5403	21.2211	21.5218	21.2324	21.5911	21.1085	21.4475	21.5125	21.5402	21.4253	21.4272	21.5055
DENND10	14.2555	15.1223	14.8136	15.7843	14.5188	14.9811	14.6827	16.0052	14.9813	14.8638	14.9027	14.7363	15.0101	14.5665
DENND5B	13.6915	14.4844	14.5836	14.5526	14.3231	15.7133	14.7584	14.9673	16.5132	14.9245	14.7767	16.4167	15.0385	14.7912
DENR	13.8883	15.968	15.2418	15.9084	13.723	15.0026	14.9617	16.1376	15.3088	15.6508	13.9462	15.7937	14.9917	14.8795
Deoxyribonuclease II	18.8456	18.3053	18.701	18.3313	17.6248	17.8811	18.0492	17.9539	18.3399	18.3077	17.9496	18.0737	18.0715	17.9919
DEPDC5	10.7846	10.973	12.6168	11.5348	12.0189	12.4833	11.8846	12.88	13.5013	12.169	11.5755	11.8826	12.196	11.7611
DERA	15.5784	16.2852	16.2957	16.3834	15.3956	15.355	15.5863	15.9217	16.3741	16.1374	16.0821	15.7803	15.8786	15.3113
DERL1	18.9877	18.5524	17.9283	17.6647	18.3993	18.3784	17.9974	17.8087	18.3963	18.5009	18.6588	18.213	18.3557	18.5495
DERL2	17.0709	16.4664	15.6388	16.4987	16.2955	15.117	16.3998	15.2387	16.8893	17.6172	16.9112	16.8302	17.084	16.6607
DERPC	17.3753	16.3924	16.3379	16.7896	17.8499	16.1545	17.2279	18.0849	17.2245	17.2326	16.5456	17.4013	16.7376	17.1877
DESI1	12.5425	12.7752	12.4149	14.1278	13.3742	13.4601	13.9428	14.5742	14.5774	14.1705	14.0805	14.6854	14.9305	13.5863
DFFA	15.4966	16.087	16.2775	17.0443	16.1222	16.2156	16.388	17.5015	16.5658	16.5765	16.4659	16.606	16.7301	16.1208
DFNA5	16.2148	15.653	16.0905	17.3392	16.8469	15.8449	15.9527	17.1364	16.8989	16.7396	16.6278	16.6338	16.424	16.1026
DGAT1	16.0164	16.183	15.8595	15.681	15.9504	15.5512	15.2985	15.863	15.7947	15.7966	15.656	15.5201	15.7869	15.1588
DGKE	15.3742	16.4019	15.736	15.3603	15.6073	16.6938	15.5964	15.8158	15.7843	16.0528	16.0735	15.9349	16.18	15.9964
DGUOK	16.7599	16.2141	16.676	16.2757	16.5926	16.3489	16.6458	16.6956	16.691	16.9269	16.7018	16.782	17.4409	17.1292
DHCR24	20.1229	18.6839	19.1125	19.1267	19.2082	18.2703	18.636	18.9195	18.8146	19.1112	19.2837	18.7559	18.883	18.9764
DHCR7	22.1029	21.118	21.0515	20.9681	21.5065	21.0331	21.012	21.1348	20.4041	20.5197	20.5761	20.5189	20.7589	20.6809
DHDDS	13.5787	13.8321	13.3842	14.1787	13.1451	14.1944	13.3407	13.9576	13.835	13.2782	13.7383	13.4748	14.2607	13.188
DHFR	14.8195	15.7899	15.5336	15.5442	15.7479	15.4485	15.201	14.6614	16.5798	16.3835	16.1533	16.1481	14.9969	15.0065
DHODH	18.5567	18.8101	18.5728	18.0507	18.6799	18.7768	18.7299	18.3663	18.0277	18.2476	18.1977	18.3651	18.7154	18.758
DHPS	16.3786	17.5368	16.2748	17.2553	16.0148	16.2231	15.6304	16.4078	17.1873	16.8806	16.8091	16.9568	16.6206	16.3932
DHRS1	15.6572	15.6288	15.9941	15.8425	15.9429	16.2605	16.9814	16.5413	16.0025	16.188	15.9076	16.3433	16.8589	16.3597
DHRS13	14.3455	14.8562	14.8735	14.8716	14.9197	15.4472	15.1847	14.8614	14.5557	14.3873	14.0485	14.3026	14.6086	14.105
DHRS3	14.2876	16.0669	15.3589	14.209	14.8923	16.5623	14.9833	15.3438	14.8413	14.8706	14.8033	15.3565	15.2731	13.6487
DHRS7	19.3786	19.0664	19.121	19.3575	19.1322	18.8102	18.9104	19.3753	18.9131	19.0727	18.954	18.8556	19.1707	19.0576
DHRS7B	19.2253	18.9978	18.9937	18.367	19.0769	18.8475	19.08	18.4637	18.2442	18.4171	18.4972	17.9726	18.3234	18.129
DHX15	20.9381	20.307	20.5394	20.1767	20.7782	20.7182	20.846	20.2107	20.5374	20.4818	20.4729	20.6887	20.5588	20.653
DHX16	19.571	19.2743	19.4467	19.1016	19.9269	19.6384	19.8373	19.4328	19.5245	19.8347	19.623	19.6979	20.0959	20.0299
DHX29	16.0623	15.496	15.6825	15.8327	14.7008	15.3907	16.25	15.895	15.5055	14.4949	15.671	15.5158	14.2127	15.3716
DHX30	17.5072	17.9954	17.7071	17.4228	17.3664	17.9592	17.713	17.3733	17.9748	18.1496	18.3728	18.1286	18.1751	18.3648
DHX33	16.9841	17.5811	17.6965	17.135	17.5225	18.2915	18.0224	17.7582	17.2912	17.6443	17.5971	17.4299	17.656	17.9751
DHX34	14.7506	14.0862	14.3768	14.0096	15.1154	14.9473	15.2254	14.7351	14.5486	14.6537	14.8355	15.1966	15.2498	15.1434
DHX35	16.8659	16.9089	17.1046	17.0902	17.1582	17.0836	16.4103	16.5781	16.3106	16.0744	16.4928	16.7584	15.8293	16.6066
DHX36	17.7949	17.4523	17.6205	17.7084	17.737	17.1929	17.6874	17.3989	17.9231	18.071	18.0913	17.8855	17.7984	17.7386
DHX37	17.1258	17.3198	17.1694	16.5445	17.5441	17.747	17.7872	16.5746	17.2444	17.4085	17.468	17.4767	17.8323	18.0285
DHX38	18.3927	17.8844	18.3975	18.0325	18.6252	18.336	18.501	18.1894	18.49	18.3683	18.503	18.6527	18.7871	18.838
DHX40	16.1083	16.6849	16.7628	16.2926	16.121	16.131	16.4319	15.7974	17.0479	17.179	16.9285	16.82	16.656	16.7075
DHX57	15.4152	16.3362	16.0787	16.1288	16.0645	16.2561	16.0825	15.9874	16.5735	16.3838	16.0913	16.3635	16.0772	15.6136
DHX8	19.2271	18.912	19.0882	18.6773	19.2848	19.2629	19.1554	18.9755	19.0005	19.2999	19.2636	19.0667	19.5509	19.3832
DHX9	22.4584	22.374	22.4242	22.0879	22.5604	22.8521	22.562	22.2282	22.4326	22.5635	22.6457	22.4768	22.7331	22.9417
DIABLO	20.8936	20.5858	20.9221	20.5854	20.7256	20.6528	20.7803	20.6152	20.746	20.6596	20.7879	20.8229	21.0091	21.0746
DIAPH1	17.4694	17.7843	17.6523	18.1618	17.6306	17.6755	17.4422	18.1945	17.9733	17.7645	17.6598	17.7409	17.2418	17.106
DICER1	16.3548	16.6254	19.4483	18.1271	16.5298	16.651	16.7514	17.6651	19.4945	16.392	13.375	18.2979	16.4622	16.0556
DIDO1	16.7703	16.6073	17.272	16.8195	17.205	16.7411	17.4904	17.4519	16.9745	17.647	17.2382	17.0203	17.4761	17.3723
DIEXF	16.8265	17.4441	17.5233	16.4384	17.4302	18.0886	17.5969	17.4559	16.8473	17.0093	17.0284	17.1639	17.5568	17.7954
DIMT1	16.7837	16.3704	16.1563	16.2338	17.1018	16.8582	16.7166	16.5814	17.0947	17.22	17.3744	17.1905	17.4563	17.7611
DIP2A	18.8971	18.6723	18.7436	18.6398	18.9413	18.8631	18.6873	18.3071	18.559	18.5908	18.5727	18.8705	18.6793	18.503
DIP2B	15.6546	15.9201	15.9455	16.2707	15.6052	15.1222	15.3604	15.8285	15.9374	16.2325	15.781	16.1663	15.4454	15.5116
DIPK2A	14.3686	15.0537	14.7419	14.6714	15.5471	15.2801	14.7248	14.4433	14.8013	14.4444	15.057	14.7081	13.9853	14.9675
DIS3	17.7148	17.8589	18.0016	17.7786	17.8534	17.7949	18.1566	17.9128	17.9305	17.8408	17.7448	17.947	17.9965	17.7301
DIS3L2	15.0012	16.1515	15.7083	16.3707	14.9917	15.4777	14.9325	15.9327	16.8559	16.1261	15.78	16.5504	16.2294	15.4214
DKC1	20.0172	20.1169	20.2489	19.5129	20.6329	20.6689	20.8434	20.1985	19.4406	19.4541	19.5189	19.6821	20.0449	20.1148
DKFZp547C195	15.0555	15.4691	15.4564	16.2652	14.8033	15.9396	15.2582	15.7769	15.9076	15.6739	15.5764	15.8406	15.4903	15.2924
DKFZp666G145	16.5137	16.8548	16.9544	17.2006	17.08	16.8941	17.1342	17.7165	17.3155	17.4349	16.9901	16.9838	17.2195	16.8517
DKFZp667O1614	16.9005	17.0202	17.4698	16.8361	17.1187	17.5819	17.5249	17.2086	17.0807	16.4323	16.5124	16.746	16.1214	17.1536
DKFZp686A13234	16.4786	16.5099	16.9	16.0651	17.0158	16.7369	16.8068	16.4477	16.4946	16.6042	16.5935	16.4383	16.7174	17.025
DKFZp686A1765	20.4728	20.4966	20.5499	21.1534	20.4672	20.377	20.5499	21.0064	20.2721	20.0981	20.0004	20.5845	20.3486	20.1078
DKFZp686G2045	19.4029	19.1863	19.519	19.3596	19.2472	19.2276	19.3668	19.5707	19.4736	19.3591	19.2385	19.7004	19.321	19.2651
DKFZp686I05169	18.7488	18.6133	18.8067	18.2482	19.161	19.1717	19.1495	18.4645	18.5591	18.962	18.6767	18.6234	18.6551	18.6918
DKFZp686O2396	15.6061	16.3865	15.5399	16.1429	16.2484	16.6607	16.5398	16.5817	16.3273	16.3319	16.5264	16.4125	16.7611	16.5967
DKFZp761E1322	15.7972	16.2294	16.1131	16.937	16.0257	16.3647	15.724	16.6887	16.9342	17.1442	16.7358	17.0942	16.584	16.2521
DLAT	21.0697	21.2966	21.3204	20.9714	21.1486	21.2596	21.261	21.0537	20.687	20.6571	20.666	20.7266	20.8453	20.7877
DLD	20.8104	20.8541	21.1275	20.692	20.5048	20.5765	20.9559	20.7606	20.8558	20.9996	20.6382	20.5526	20.969	20.8868
DLG1	18.1076	17.3005	17.1727	17.3501	17.5692	17.0322	17.2344	17.2015	17.3394	17.3368	17.1749	17.0785	17.3775	17.1078
DLGAP4	14.9983	15.1908	14.6954	15.6735	14.7061	14.789	14.9393	15.4851	14.9902	14.7339	14.5874	14.5321	14.4308	14.1329
DLGAP5	16.2099	16.1918	15.7878	15.6051	16.561	16.619	15.4865	14.5331	15.8595	15.7987	16.1603	15.6523	14.8662	15.1581
DLST	22.8124	22.1794	22.6196	22.4759	22.443	22.0105	22.3591	22.3818	22.0801	22.0897	22.097	22.0111	22.1342	21.9543
DLX6	16.0329	16.0972	16.0262	15.8449	16.1537	16.4199	16.3833	15.8595	16.0429	15.8256	15.2678	16.1626	15.9419	16.0396
DMAC1	17.5615	17.8584	17.5245	17.8073	17.2685	17.346	17.6968	17.0093	18.0915	18.1642	18.4044	18.192	18.1193	18.7433
DMAC2	16.6379	16.6441	16.7701	16.215	16.3673	16.6141	16.8797	16.3465	16.2704	16.7064	16.46	16.3274	16.9819	16.7646
DMAC2L	17.7102	17.4761	17.8158	17.4798	18.1432	17.6183	18.1373	17.928	17.5601	17.3351	17.078	17.7764	17.7219	17.7972
DMAP1	17.2203	17.0822	17.4259	16.7148	16.7639	17.0903	17.0234	17.1048	16.9446	16.9483	17.2579	16.7482	16.844	17.7039
DMXL1	13.1745	13.2678	13.3125	15.8918	15.503	13.1591	13.2157	15.7758	13.2108	13.2534	14.2583	13.8639	13.2282	13.4388
DMXL2	14.9303	15.9383	15.3553	16.5353	15.3334	15.6133	15.664	16.3923	16.1274	15.3002	15.6891	15.6823	16.0352	16.0289
DNA mismatch repair protein	16.7039	16.0425	16.6792	16.4882	16.3617	15.563	16.5685	16.3794	16.482	16.5507	16.3028	16.4184	16.4754	16.4474
DNAAF5	16.2845	17.8327	17.0288	17.3656	16.3065	17.2125	16.693	17.1165	17.3942	17.2687	17.1576	17.5499	17.0628	16.9709
DNAJA1	18.4892	18.3654	18.494	18.7277	18.6237	18.6287	18.9778	18.6506	19.0413	19.3614	19.3524	19.1013	19.2415	19.1765
DNAJA2	18.6003	18.8602	18.8625	19.0806	18.7726	19.1289	19.0844	19.1292	19.3347	19.4581	19.3338	19.3913	19.1349	19.092
DNAJA3	19.3738	19.4504	19.2425	18.7823	18.9221	19.0803	18.9747	18.7807	18.9827	19.189	19.245	19.1039	19.2691	19.5177
DNAJB1	18.3895	17.7392	17.9495	18.642	17.8185	17.1699	17.8058	18.1195	18.4782	18.6214	18.5211	18.7238	18.415	17.9525
DNAJB11	19.4167	18.7337	18.8811	18.7434	19.0774	18.5564	18.7018	18.7845	18.7486	18.9359	19.0188	18.587	18.9503	18.8083
DNAJB12	16.7146	16.4083	16.1014	15.9976	16.2984	16.3856	16.5031	15.8651	16.1194	16.4375	16.6882	15.745	15.9515	16.1333
DNAJB14	14.8459	14.656	14.9187	13.5677	14.4705	13.9291	14.2686	12.8935	14.9651	15.0526	15.2453	14.2412	13.4606	14.0923
DNAJB4	15.5464	16.2228	16.3289	17.2355	17.1024	14.4571	17.0626	17.1916	16.8987	16.2421	16.9651	16.9137	16.0046	16.885
DNAJB5	13.3908	13.1951	11.9531	12.5543	12.1405	11.7465	12.2618	11.8769	13.0227	13.145	13.0751	13.4534	12.5762	12.7041
DNAJB6	18.7791	17.5156	17.2445	17.2298	18.0273	17.0842	17.0152	17.108	17.888	17.9386	17.8685	17.7306	17.9367	17.8927
DNAJC1	16.6319	15.7014	15.5969	15.1416	15.9516	15.1757	15.1738	15.5434	15.7151	15.9459	15.8108	15.4571	15.8034	15.5711
DNAJC10	18.6233	18.6886	18.4211	17.7367	18.6318	18.6504	18.3715	18.0707	18.4929	18.6392	18.4573	18.0923	18.3557	18.2432
DNAJC11	19.4359	19.4772	19.615	19.1946	19.5915	19.507	19.4861	19.6123	19.3168	19.0881	19.0446	19.3801	19.4361	19.4172
DNAJC13	17.8232	17.524	17.4999	17.358	17.9748	17.3283	17.4986	17.4761	17.5444	17.9026	17.62	17.3502	17.491	17.4876
DNAJC16	16.7313	16.1025	16.4864	16.2419	16.9831	16.6489	16.7761	16.5291	16.6168	16.6422	16.731	16.4946	16.3036	16.6532
DNAJC17	16.2819	16.5688	17.0607	17.3814	16.75	16.86	16.8826	17.455	16.8403	16.5929	16.3699	17.1626	16.7924	16.1494
DNAJC19	18.9909	18.1211	18.3669	18.083	18.586	18.0106	18.4617	18.1956	18.1128	18.2411	18.1434	17.976	18.6827	18.599
DNAJC2	16.0128	16.8913	16.5184	16.8924	16.4555	16.6393	16.7305	17.2844	16.984	16.5547	16.558	16.5557	16.0248	16.0983
DNAJC21	13.7983	15.1153	14.4878	13.9536	14.7983	15.2488	14.7864	15.0564	14.6379	14.9051	14.268	14.8222	14.989	14.9041
DNAJC25	12.6202	12.2336	12.3559	12.4207	12.5866	11.6555	12.057	12.4742	11.1911	12.4017	12.481	12.1222	11.2691	12.0168
DNAJC3	16.6812	17.0114	16.7521	15.9534	16.2818	16.7123	16.906	16.0416	16.8138	16.5062	16.7952	16.487	16.698	16.6126
DNAJC30	14.5222	14.1055	14.2994	13.5058	14.5276	13.8056	14.3597	13.7026	13.9102	14.7761	14.5848	14.1847	14.7383	14.6796
DNAJC5	16.0097	15.5224	15.7667	15.8909	15.9151	15.4759	15.8662	15.9257	15.8438	16.4737	15.4991	15.8284	16.05	15.6512
DNAJC7	15.8611	16.3401	16.4361	16.7699	16.0812	16.6322	16.7015	16.7099	17.0086	17.0259	17.1039	17.2325	17.0742	16.4084
DNAJC8	17.068	17.2658	17.4901	17.8272	17.1715	16.9134	17.8626	17.4089	17.6465	17.5591	17.3292	17.7609	17.4796	17.0908
DNAJC9	17.4824	18.1969	17.8847	18.5069	17.1022	17.3667	17.2596	17.9566	17.9047	17.8569	17.6288	17.3912	17.2779	16.9362
DNAPTP6	17.3809	17.0238	17.2474	17.6018	17.553	17.1021	17.6491	18.1805	18.0001	17.9374	18.0569	18.0768	17.8945	17.7292
DNASE1L1	15.0857	14.903	15.0861	15.1653	14.9751	14.6588	14.5937	14.8113	15.2022	15.0876	15.0851	14.889	14.4526	14.2121
DNM1L	18.5336	19.3658	19.012	19.879	18.6671	19.1372	18.9243	19.7406	19.6058	19.5726	19.2865	19.5727	19.3052	18.8445
DNM2	18.7868	18.9864	18.9775	19.4534	18.7029	18.6068	18.796	19.3214	18.8033	18.846	18.6117	18.8386	18.4586	18.3084
DNMBP	16.0853	16.8787	16.5718	16.4648	16.5124	16.7292	16.6024	17.254	16.7395	16.6789	16.6265	16.212	16.5733	16.0743
DNMT1	18.2879	18.2926	18.2282	18.1672	18.4454	18.3172	18.6099	18.1027	18.315	18.5982	18.6649	18.3945	18.3746	18.375
DNMT3A	15.4547	15.6404	15.7908	15.01	15.7095	16.0506	15.9978	15.1193	15.7548	15.9215	15.925	15.2352	15.6225	15.5217
DNPEP	16.3985	16.9359	16.7025	16.8426	17.2244	17.0823	17.3404	17.398	16.9444	16.9041	16.9206	17.0823	16.8668	16.455
DNPH1	17.294	18.8507	18.3212	19.3181	17.4058	18.8773	17.965	18.9609	19.1452	18.8634	18.8991	19.0138	18.1757	18.352
DNTTIP1	15.9739	15.1526	15.8115	15.3531	16.2344	15.7319	15.925	15.7213	16.3853	16.3321	16.1684	16.3243	16.3903	16.5084
DNTTIP2	18.5908	18.8373	18.8835	18.315	19.092	19.4322	19.2074	18.6235	18.5593	18.4873	18.5029	18.6463	18.7784	19.0445
DOC-1R	16.5088	16.1558	16.2859	16.1623	16.458	16.3559	16.6335	16.5627	16.1997	16.5473	16.5475	16.5319	16.7051	16.5404
DOCK7	17.3987	17.5041	17.6026	17.7992	17.5475	17.3804	17.4638	17.9141	17.5147	17.202	17.1461	17.395	17.0386	16.9025
DOHH	14.6876	14.5922	14.1048	15.1104	14.3462	14.3108	14.0208	15.137	15.0367	15.4014	14.9169	15.2151	15.3225	14.3233
DOK1	14.7798	15.5045	14.8885	15.4866	15.0093	15.2947	15.3714	15.353	15.3494	15.6903	15.5991	15.3999	15.3547	14.9666
DOLK	15.4577	14.2453	15.3882	15.5507	15.3677	15.4027	15.5352	15.4676	15.5075	15.657	15.5778	15.3957	15.828	15.8806
DOLPP1	15.358	14.9247	15.8479	15.5339	15.5971	15.1332	15.7446	16.2799	16.3154	16.031	16.0852	16.1018	16.3812	16.2372
DOP1B	15.3693	15.6109	15.3071	15.4888	15.6863	15.5903	15.7957	15.763	15.2427	15.4178	15.6085	15.4915	15.5125	15.7763
DPAGT1	17.5901	18.0328	17.4609	16.6553	17.8489	18.1206	17.853	17.5575	16.9851	17.2146	17.1772	17.0624	17.5498	17.394
DPCD	15.4831	16.5905	15.9079	15.8045	15.4646	15.1321	15.634	15.4747	15.8755	15.9281	15.6109	16.0088	15.1671	15.4813
DPF2	18.8738	18.3032	18.9342	18.5458	18.7738	18.4012	18.8707	18.4859	18.8624	18.672	18.653	18.8201	18.9069	18.7407
DPH1	14.5186	15.0135	14.8757	15.1086	15.3971	15.8042	15.2813	15.7731	14.3706	15.1608	15.044	15.3944	15.2933	14.8329
DPH5	13.6723	14.6383	14.1274	14.6094	14.8779	15.2063	14.3658	15.3607	15.1464	14.9974	14.7885	15.5271	14.7775	14.8856
DPM1	21.0047	20.3193	20.7693	20.7215	20.4138	20.1429	20.2864	20.6823	20.5859	20.6233	20.5751	20.6874	20.798	20.7302
DPP3	16.8736	17.6064	17.1733	17.9185	16.9424	17.4682	17.2137	17.3608	17.6693	17.8793	17.4782	17.6501	17.5538	16.8224
DPP8	15.8099	15.7368	15.6321	15.7634	15.7901	15.7336	15.4116	15.9984	15.5417	15.8509	15.3784	15.7018	15.0591	14.8072
DPP9	16.78	16.7163	16.8329	17.6145	16.9083	16.6321	16.6417	17.7601	17.0713	17.2052	16.9589	17.1591	16.8254	16.5588
DPY19L1	16.6223	16.6757	16.2622	16.0352	15.753	15.8999	15.7801	15.7051	16.1598	16.6816	16.5899	16.3173	16.6702	16.4018
DPY19L3	15.3113	15.0047	14.5321	13.7334	13.9133	13.808	15.265	13.6091	13.8832	14.8133	14.6615	13.6169	15.1933	15.0841
DPY19L4	16.1032	16.9489	16.7209	16.5859	15.8879	16.7449	16.9797	16.1353	17.0818	17.3213	17.1102	16.9808	16.9018	16.9901
DPY30	18.7451	19.0243	18.9956	19.076	18.7281	19.2251	19.1041	19.2674	19.4449	19.1915	19.25	19.5428	19.1061	19.0764
DPYSL2	18.6138	18.6161	18.3874	18.7681	18.4547	18.0558	17.5718	18.1458	19.0938	19.1692	18.7491	18.9746	18.4591	18.0884
DR1	16.5137	16.8548	16.9544	17.2006	17.08	16.8941	17.1342	17.7165	17.3155	17.4349	16.9901	16.9838	17.2195	16.8517
DRAP1	17.703	17.6873	17.7827	18.4012	18.2746	17.7353	17.8643	18.3433	18.554	18.4231	18.0934	18.3389	18.0774	17.9091
DRG1	17.9384	18.1861	18.2858	18.5341	18.1599	18.0673	18.3849	18.74	18.8388	18.7501	18.6057	19.0417	18.7489	18.5337
DRG2	17.1595	17.7971	17.3325	17.6707	17.0479	17.3218	17.0827	17.7437	17.7997	17.7666	17.5471	17.8802	17.4159	17.3885
DSCC1	14.7363	14.3984	14.6022	14.0771	15.0159	13.8337	14.6882	13.6457	14.2223	14.7502	14.2821	14.0234	14.6155	14.138
DSE	14.7432	14.4456	13.0866	14.4207	15.0601	14.6254	15.015	14.5244	14.4475	13.5923	13.2359	14.8673	14.9171	15.1545
DSG2	18.4791	18.4524	18.4728	17.293	18.3427	17.9841	18.2998	16.816	17.8144	17.9492	18.1267	17.9927	18.0116	18.003
DSN1	13.859	14.7069	13.783	13.3979	15.1295	15.1976	14.4689	14.5245	14.6872	13.6885	14.4094	14.1801	12.9381	13.3527
DSTN	19.061	19.2556	18.9681	19.8673	19.089	19.1246	18.9783	19.571	19.9078	20.0127	19.8529	19.989	19.7629	19.2783
DTD1	17.0654	17.4161	16.9557	17.6718	16.59	16.9578	16.9556	17.4096	17.5053	17.3488	17.2863	17.3865	16.7621	16.7702
DTNA	15.3461	14.851	15.2855	15.266	14.4286	14.6983	14.7082	14.8717	13.7874	14.7585	13.9294	14.4483	15.3399	14.1173
DTNB	16.6344	16.3549	16.5202	16.4069	16.0321	16.0289	16.3164	16.2344	15.8403	15.878	15.8942	15.6777	15.8502	15.7329
DTNBP1	14.3428	15.3403	15.1307	15.8835	14.4346	15.1584	14.863	15.5474	15.8944	15.425	15.0256	15.2926	15.0488	14.7573
DTYMK	18.4929	18.2926	18.4132	18.534	17.792	18.1047	18.1319	18.3751	18.8446	18.6741	18.6133	18.6679	18.215	18.1326
DUF1907 domain-containing protein	17.8909	16.996	18.1141	17.7604	18.2502	17.7539	18.2174	18.1399	18.1485	17.9658	17.9386	18.2671	18.2892	18.2687
DUS2	14.0593	14.5244	14.4633	14.4702	14.9321	14.7438	14.5308	14.4646	14.866	14.7483	14.6308	15.2204	15.3227	14.8866
DUS2L	14.0593	14.5244	14.4633	14.4702	14.9321	14.7438	14.5308	14.4646	14.866	14.7483	14.6308	15.2204	15.3227	14.8866
DUS3L	16.1613	16.6017	16.5386	16.6915	16.1939	16.3388	16.4787	16.8263	16.2525	16.2526	15.9005	16.7678	16.7355	16.2149
DUSP11	15.6578	15.0453	15.8295	14.9595	16.157	16.1147	16.1244	15.4711	15.3971	15.539	15.6428	15.624	16.2764	16.0697
DUSP12	14.0402	14.6511	15.0012	14.937	14.5666	15.1855	15.146	15.1597	15.4867	15.0922	15.2537	15.7177	15.4116	15.0822
DUSP3	14.9432	15.3241	14.8211	15.6729	14.8826	15.2046	14.8015	15.6205	15.3737	15.2191	15.013	15.6264	15.1537	14.7263
DUT	19.0497	19.7411	19.3719	19.3193	19.0662	19.5417	19.1141	18.6994	19.8432	19.8155	19.9503	19.7805	19.6628	19.744
DVL2	15.9494	16.3543	16.149	16.4787	16.1744	16.5046	16.3092	16.6106	16.4084	16.4374	16.2521	16.4052	16.2032	15.9446
DYM	16.7529	15.4547	15.5372	15.4471	15.5729	16.0839	15.4512	15.9177	15.5875	16.5169	15.6689	15.9685	16.0141	15.2494
DYNC1H1	20.2667	20.5858	20.1607	21.195	20.3842	20.435	20.4661	21.3081	20.7688	20.8727	20.4871	20.786	20.5002	20.3287
DYNC1I2	17.5829	18.7018	18.2767	19.6006	17.9577	18.5765	18.2664	19.8587	19.2261	18.603	18.4503	18.9565	18.3628	17.6704
DYNC1I2	18.272	18.8637	18.7417	19.5947	18.8784	19.0423	18.6425	19.8242	19.0908	18.6571	18.533	19.0248	18.546	18.225
DYNC1LI1	18.6576	19.1795	18.3885	19.5639	18.6514	19.2971	18.8023	19.8347	18.9261	19.1999	18.9606	19.2112	18.9319	18.7668
DYNC1LI2	16.7991	17.21	16.8441	17.4362	16.5948	16.294	16.5301	17.2742	17.5434	17.4761	17.4624	17.269	17.0044	16.7886
DYNLL2	17.88	18.0432	18.3648	18.073	18.2078	17.9466	18.3183	18.1616	18.0715	18.5459	18.3812	17.8844	18.4955	18.1618
DYNLRB1	17.1087	18.0011	17.5512	18.623	17.4485	17.6554	17.5759	18.3816	18.0841	18.0388	17.9809	17.8548	17.6442	17.6458
DYNLT1	17.4872	17.3557	16.9976	17.5284	16.6155	16.8078	17.5525	18.0417	16.8174	17.7858	17.3458	17.3757	17.8631	17.2622
DYR	14.8195	15.7899	15.5336	15.5442	15.7479	15.4485	15.201	14.6614	16.5798	16.3835	16.1533	16.1481	14.9969	15.0065
DYRK1B	14.6691	14.8859	14.5374	14.7741	14.8787	15.1888	14.8986	15.0911	14.7232	14.3491	14.6827	14.7975	14.5129	14.3733
E2F3	14.0839	13.2731	13.4856	13.0836	13.5983	13.2275	13.9686	13.4371	13.528	13.6054	13.532	13.7035	13.2825	13.4857
E2k	21.7305	21.394	21.7024	21.767	21.627	21.2533	22.0466	21.6642	21.2867	21.3929	21.6234	21.4159	21.4197	21.6535
EARS2	17.1901	17.397	17.4771	17.1705	16.9143	17.1615	17.3907	17.0032	17.8016	17.7903	17.9029	17.6137	17.7906	17.8807
EBAG9	15.9965	15.9285	15.3547	15.1632	15.9754	16.1795	15.6069	15.3584	15.6995	15.5857	15.5336	15.546	15.733	15.6499
EBNA1BP2	20.8547	20.9723	20.9131	20.3204	21.3912	21.611	21.457	20.7734	20.3561	20.5011	20.6532	20.5858	20.9553	21.2185
EBP	21.4958	20.3731	20.6863	20.0945	21.0695	20.2036	20.4423	20.4265	20.4137	20.4413	20.4984	20.2511	20.3615	20.1844
ECE1	18.213	16.8771	17.6959	17.3096	17.307	15.8191	17.127	16.7915	17.8772	17.8432	17.7914	17.6393	17.4924	17.1391
ECH1	23.1652	23.0742	23.1145	22.4855	22.4296	22.3987	22.7951	22.1595	22.2328	22.1112	22.0857	21.9144	21.9904	21.7541
ECHDC1	12.2354	12.6644	12.5423	12.7518	13.3685	12.7444	12.475	13.1399	13.207	12.4507	13.1434	13.5339	12.581	13.0595
ECHDC1	18.0136	18.1847	18.1152	18.1272	18.4853	18.6217	18.1068	18.2644	18.5582	18.5284	18.5066	18.5921	18.6116	18.4867
ECHS1	22.5771	22.3343	22.4401	21.1077	22.2931	22.2891	22.3383	21.056	21.7436	21.8458	21.8598	21.6235	21.9332	22.0922
ECI1	21.69	21.5118	21.7709	21.3497	21.3111	21.0491	21.6366	21.1134	21.143	21.2726	21.1861	21.0101	21.3039	21.3864
ECI2	20.1473	20.1348	19.9559	19.7907	19.9778	19.6312	19.7568	19.7323	19.4325	19.3888	19.2983	19.4602	19.5891	19.5265
ECPAS	17.3524	17.7019	18.0391	18.7747	17.9811	17.8227	18.0977	18.9851	18.4903	18.5873	18.3021	18.4487	18.278	18.355
ECSIT	17.3664	16.6867	16.4535	16.6718	16.8409	16.5436	16.5244	16.4994	16.3326	16.4975	16.3748	16.6652	17.0371	17.1985
ECT2	15.5691	15.015	15.6387	15.067	16.1119	14.4903	14.7344	13.9182	13.2932	14.906	15.1232	14.6628	13.0798	14.9793
EDC3	15.3214	15.5795	15.2951	15.732	15.2815	15.6674	15.5564	15.838	15.799	15.906	15.9461	15.8156	15.6205	14.8801
EDC4	17.8693	18.3591	18.2112	18.4396	18.1149	18.4889	18.52	18.6192	18.4994	18.6298	18.0006	18.3836	18.0159	17.952
EDEM2	13.8103	12.5258	12.5758	13.0005	13.5439	13.5022	13.2102	12.6562	13.4272	14.7056	14.095	13.2631	14.19	13.3876
EDEM3	16.3752	15.8475	15.6797	15.7849	15.8096	15.8892	15.8195	16.0067	16.2863	16.5584	16.198	15.8835	15.9594	15.5548
EDF1	16.3888	17.1106	17.6323	18.0547	16.326	16.4183	17.4001	17.8708	17.9849	17.9858	17.826	17.5012	17.434	16.9259
EEA1	18.7064	17.8875	18.2382	17.9652	18.7029	18.0826	18.3314	18.2067	18.3391	18.3764	18.2764	18.3885	18.703	18.6035
EED	17.6829	17.2918	17.322	17.055	17.6566	17.6846	17.3335	16.702	17.4991	17.7851	17.8536	17.3767	17.4225	17.5926
EEF1A1	NA	NA	NA	NA	NA	NA	NA	NA	NA	NA	NA	NA	NA	NA
EEF1A1	16.3502	16.4476	16.0219	15.9117	16.6848	16.5621	16.0219	15.4546	15.4815	15.5504	15.6329	15.8303	15.4378	15.1834
EEF1A2	18.3764	19.2206	19.2882	19.452	18.396	18.8298	19.2551	19.3657	19.7846	19.891	19.5178	19.8385	19.2617	18.7127
EEF1AKMT2	13.9962	15.4604	14.8003	15.5107	15.0248	15.4128	14.9861	15.3286	14.4741	15.1212	14.6176	14.824	14.7241	14.4701
EEF1B2	20.7429	21.5539	21.2294	21.8186	20.7875	21.0928	20.918	21.6821	21.4989	21.4706	21.4399	21.2491	21.065	21.0429
EEF1D	20.5634	21.2756	20.9057	21.3249	20.3131	20.7668	20.4923	21.1455	21.2055	20.9988	20.9662	21.1128	20.6265	20.4492
EEF1D	17.1519	17.474	17.1191	17.6377	16.616	16.8962	17.0088	17.3259	17.1194	17.8263	17.5845	17.4119	17.1153	16.9638
EEF1E1	18.8068	19.6973	19.4859	19.6536	18.9779	19.4414	18.9226	19.9039	19.6419	19.5059	19.219	19.5301	19.2753	18.8604
EEF1G	21.8168	22.4295	22.0662	22.7165	21.8499	22.0306	21.8569	22.558	22.3784	22.5681	22.2178	22.286	22.026	21.831
EEF2	21.98	22.4739	21.9518	22.6864	21.6285	21.9049	21.6266	22.2253	22.4844	22.4871	22.5415	22.37	21.9549	21.7084
EEF2K	14.3463	15.3724	15.0941	15.418	14.817	15.3809	15.0381	15.6231	14.9608	15.1367	15.1947	15.0763	15.023	14.7138
EEFSEC	15.4276	15.8693	15.6899	16.3048	15.4325	15.4608	15.555	15.793	15.2861	15.6249	15.7024	15.3901	15.4524	14.6614
EFCAB14	16.0058	14.4087	15.6972	14.795	15.6696	14.8322	15.6069	15.7442	15.4735	15.4163	15.0172	14.8853	14.889	15.485
EFHA1	16.5127	16.1018	16.0552	16.027	15.9918	15.1771	15.7784	15.8869	15.9492	16.2479	16.0753	15.7674	15.8588	15.9116
EFHD2	19.4013	19.2951	19.2424	19.8219	19.2854	18.6971	18.6312	19.4732	19.3981	18.9883	19.2509	19.3767	18.8245	18.7457
EFL1	15.5437	15.8742	15.725	16.4651	15.9312	15.5817	15.4439	16.7569	15.9759	15.9458	15.5577	15.8966	15.4577	15.2214
EFNB1	13.7434	14.7692	13.7098	13.4029	14.7028	15.112	14.825	14.3622	14.3638	14.3227	14.2183	13.9583	14.7479	13.8217
EFR3A	16.4198	16.2174	16.0532	16.2514	16.5429	15.8966	16.6902	16.0699	16.3032	16.3268	16.2515	15.7883	16.2965	15.6531
EFTUD2	21.3644	21.6497	21.6498	21.2995	21.6376	21.8506	21.6725	21.3329	21.3336	21.538	21.5292	21.5007	21.6984	21.8995
EGFR	18.3363	18.1136	18.4001	17.872	17.8997	18.0457	18.2892	17.9423	17.8849	18.066	18.0436	17.7154	17.7386	17.7207
EGLN1	13.1236	14.4538	13.7815	14.9224	13.671	14.4732	13.6945	15.0587	14.7891	14.6306	14.6153	15.1046	14.3197	14.1763
EHBP1	15.1173	14.7674	16.6372	16.5809	15.7175	15.1988	15.9653	16.5632	15.6429	15.5291	15.4078	16.6664	15.4437	15.1381
EHBP1L1	16.2885	15.7869	16.7053	17.0204	16.9857	16.0017	17.4213	17.1761	16.0193	16.7185	16.7111	16.9429	16.429	16.7885
EHD1	19.0072	18.7566	19.1167	19.4177	18.5187	18.0774	18.3939	18.857	18.9872	18.9849	18.9965	18.8967	18.5552	18.3962
EHD2	18.0319	16.6598	17.6033	17.5515	17.5158	16.1556	17.5491	17.0783	17.0139	17.1344	16.8143	16.9039	16.9853	16.6943
EHD4	19.344	18.2662	18.5843	19.2727	18.9796	17.7628	18.4996	18.7034	18.1859	18.1199	18.2248	18.1535	17.6232	17.3908
EHHADH	17.4562	17.4116	17.2142	17.1995	17.4844	17.3176	17.5286	17.1019	16.4887	16.8288	17.0705	16.58	16.7611	16.8347
EHMT1	16.2877	16.3476	16.749	16.3871	16.3789	16.446	16.659	16.388	16.8561	17.0725	17.2303	16.9572	17.2764	17.348
EHMT2	16.7136	16.9286	17.1173	16.9337	16.8521	16.968	17.1767	16.7488	17.4006	17.3529	17.5855	17.4061	17.5258	17.6103
EI24	17.3998	17.0175	16.7073	16.6358	17.2962	17.1563	16.9066	16.574	16.4397	16.9335	16.7143	16.6409	17.0473	16.7603
EIF1	16.5752	17.5764	17.3048	17.7943	17.082	18.0675	17.4225	18.5813	17.5414	17.7245	17.4369	17.3648	17.2965	17.136
EIF1AX	19.3776	20.064	19.689	20.0803	19.6825	19.8239	19.9564	20.3628	20.074	20.08	20.0095	19.9824	19.5716	19.7054
EIF1B	13.0997	14.0235	14.2916	13.8608	13.624	14.0443	13.5098	14.6799	14.0726	13.7276	13.4439	13.7485	13.8528	13.4771
EIF2A	17.5403	18.0675	17.5919	17.8386	17.5651	17.8821	17.6792	17.7989	18.1938	18.4397	18.1693	18.2117	18.2165	18.025
EIF2AK2	17.9385	18.3549	18.1109	18.3601	18.485	18.0278	18.4333	18.3376	18.2492	18.0869	18.0507	18.1533	17.9881	17.8922
EIF2AK4	13.7097	13.5386	14.6921	14.048	13.1497	13.4301	13.1288	14.1364	13.7386	18.5572	14.1016	13.6561	13.2296	12.9318
EIF2B1	16.6211	17.3987	17.2349	17.4176	16.9991	17.2999	17.1178	17.3039	17.2051	17.0338	17.2282	17.5316	16.8054	16.936
EIF2B2	17.0777	17.2368	17.3851	17.9883	17.1526	17.1587	17.2579	17.9001	17.7749	17.6949	17.6682	17.68	17.4602	17.2274
EIF2B3	16.2398	16.9827	16.7617	17.4442	16.6953	16.9935	16.6826	17.5165	17.0504	17.1795	16.9943	17.1993	16.5656	16.8291
EIF2B4	17.0117	17.1304	17.2258	17.7623	16.9792	16.9382	17.1963	17.793	17.3677	17.6497	17.4004	17.4643	17.2155	16.9344
EIF2B5	17.2385	17.3332	17.2989	17.9795	17.6199	17.2671	17.2613	17.8257	17.6473	17.7599	17.622	17.6088	17.3277	17.3327
EIF2C3	18.9679	18.6533	18.3076	18.2983	18.6383	18.2216	18.8192	18.0779	18.1209	18.3802	18.3115	18.4211	18.0294	18.5779
EIF2D	15.1639	15.8647	15.4189	15.5333	15.5583	16.3544	14.9353	16.293	15.7946	15.0895	15.342	15.4579	15.7618	15.367
EIF2S1	20.6609	20.4039	20.1104	20.484	20.248	20.2139	19.9922	20.4418	20.4868	20.5656	20.4977	20.5544	20.1677	20.0317
EIF2S2	18.3364	18.7921	18.3528	18.7211	18.191	18.2715	18.0794	18.174	18.8157	18.6918	18.4829	18.6581	18.2757	18.0345
EIF2S3	20.0055	20.0302	19.939	20.1228	19.7314	19.6379	19.416	19.9338	20.2882	20.3669	20.2428	20.1699	20.0267	19.802
EIF3A	20.1856	20.6481	20.2647	20.5345	19.5781	20.0935	19.8044	20.4915	20.3775	20.4748	20.2676	20.0728	20.0728	19.9265
EIF3B	19.5138	20.2104	19.8649	20.1197	19.0571	19.6838	19.372	19.7531	19.9165	20.0337	19.8396	19.8396	19.6536	19.4204
EIF3CL	19.697	20.3621	19.929	20.2101	19.3433	19.6781	19.3361	19.933	19.9677	20.0825	19.8401	19.8009	19.5972	19.5319
EIF3D	19.4027	19.9687	19.6114	19.8597	19.2017	19.43	19.2239	19.6507	19.7467	19.6827	19.3101	19.4474	19.1945	18.9848
EIF3E	19.5074	20.1493	19.6872	19.8933	19.3321	19.5786	19.3962	19.7124	19.6904	19.7919	19.6548	19.6297	19.4037	19.3789
EIF3F	20.0758	20.6066	20.2098	20.3309	19.7472	20.0919	19.6515	20.2155	20.2089	20.2203	20.1243	20.1058	19.9934	19.8899
EIF3G	17.2855	17.9383	17.4764	17.9567	17.1267	17.4366	17.1146	17.5217	17.7301	17.8074	17.684	17.5847	17.4603	17.4168
EIF3G	19.0405	19.9293	19.4506	19.9536	18.9319	19.3942	19.3896	19.3304	19.6821	19.6576	19.6032	19.6641	19.4151	19.2444
EIF3H	18.2825	18.9099	18.5487	18.8146	18.1227	18.4847	18.4233	18.4605	18.5817	18.5367	18.5903	18.4507	18.4596	18.3695
EIF3I	19.5194	20.0082	19.5919	19.8871	19.0561	19.44	19.3229	19.479	19.7079	19.7072	19.7693	19.7093	19.376	19.3509
EIF3J	18.99	19.6893	19.4619	19.6668	19.286	19.714	19.7504	20.2259	19.5058	19.7056	19.5132	19.3568	19.2614	19.0512
EIF3K	18.6652	19.2197	18.649	19.0663	18.6531	18.7476	18.3074	19.035	18.9616	19.037	19.04	18.6951	18.6649	18.6937
EIF3L	19.4678	20.0344	19.6427	19.9214	19.2705	19.3907	19.214	19.6313	19.5647	19.8855	19.5771	19.4453	19.4078	19.2692
EIF3M	18.9631	19.4089	18.8779	19.3027	18.5112	18.887	18.6198	19.0306	19.0769	19.3349	19.1012	18.998	18.9416	18.7948
EIF3S1	18.99	19.6893	19.4619	19.6668	19.286	19.714	19.7504	20.2259	19.5058	19.7056	19.5132	19.3568	19.2614	19.0512
EIF3S2	19.5194	20.0082	19.5919	19.8871	19.0561	19.44	19.3229	19.479	19.7079	19.7072	19.7693	19.7093	19.376	19.3509
EIF3S3	18.2825	18.9099	18.5487	18.8146	18.1227	18.4847	18.4233	18.4605	18.5817	18.5367	18.5903	18.4507	18.4596	18.3695
EIF3S9	19.5138	20.2104	19.8649	20.1197	19.0571	19.6838	19.372	19.7531	19.9165	20.0337	19.8396	19.8396	19.6536	19.4204
EIF4A1	22.658	NA	23.1591	NA	22.9245	23.0721	22.6755	NA	23.2319	23.1793	23.1087	23.2037	22.8708	22.6801
EIF4A2	17.0565	17.1645	17.4322	18.1214	17.1039	15.8618	17.141	17.773	16.8723	16.5671	16.4123	17.1291	16.5258	16.2992
EIF4A3	21.3528	21.3111	21.5348	20.8732	21.5768	21.7154	21.8003	21.2222	21.2392	21.3733	21.2582	21.288	21.4607	21.5119
EIF4B	19.011	19.6926	19.5728	19.8299	19.0781	19.267	19.521	19.6187	19.5943	19.5792	19.5223	19.4507	19.0399	18.8876
EIF4E	18.9385	18.595	17.8572	18.2028	13.5331	13.5047	13.6745	14.0127	18.1624	18.2564	18.0345	16.2035	15.5385	15.3959
EIF4E2	14.3929	14.6304	14.6547	15.159	14.286	14.4218	14.3061	15.2258	15.0227	14.7833	14.7212	15.2705	14.1017	13.9111
EIF4EBP1	17.8509	18.2528	17.7676	18.6104	14.7149	16.3695	15.6772	17.0614	18.0638	17.8795	17.6328	17.2176	16.7373	16.8405
EIF4G1	19.1045	19.095	18.7519	19.177	18.4831	18.7612	18.2595	19.1847	19.2898	19.3779	19.014	18.8747	18.3485	18.259
EIF4G2	19.158	19.3658	19.4168	19.4897	19.5552	19.7099	19.2754	19.844	19.3114	19.1568	19.1056	19.2094	19.0397	19.0107
EIF4G3	15.9459	16.5413	16.789	17.4404	16.6053	16.5619	17.0284	17.548	17.1679	16.9755	16.7	17.1188	16.6689	16.0625
EIF4H	19.1482	19.8188	19.936	20.1526	19.5712	19.9244	19.4446	20.6755	19.9809	20.6597	20.0277	19.9576	19.5417	19.6471
EIF5	18.5204	19.1169	19.0053	19.0055	19.3679	19.5354	19.0669	19.6705	18.7215	18.7472	18.6743	18.8324	18.7408	18.5078
EIF5A	21.9405	22.7108	22.2831	22.8628	21.8995	22.4032	22.2205	22.6303	22.4865	22.4867	22.3046	22.6893	22.1923	22.0727
EIF5B	18.9297	19.2304	18.915	19.2856	18.8357	19.1911	19.003	19.4932	19.1167	19.1367	18.9973	19.0588	19.0301	18.8246
EIF6	21.4466	21.7907	21.7299	21.9699	22.0375	22.4509	22.3026	22.3349	21.6601	21.8121	21.8671	22.0354	22.1609	21.9897
EIPR1	14.9826	15.3807	15.4379	15.3765	14.8599	15.6943	15.6881	15.8016	15.6202	15.5897	15.4411	15.5409	14.886	14.6721
EL52	NA	NA	23.1639	NA	NA	NA	NA	NA	NA	NA	NA	NA	NA	NA
ELAC2	17.5554	18.1805	18.0003	17.5379	17.6018	18.0074	17.8272	17.6963	17.9955	18.1082	18.0101	17.9006	18.0082	18.1629
ELAVL1	22.4346	22.1173	22.1909	21.7838	22.1904	22.1701	22.1456	21.8337	21.8944	22.1619	21.9928	21.919	22.2384	22.2586
ELAVL2	18.978	18.8472	19.0372	18.2944	19.2283	18.6898	18.7893	18.512	18.45	18.5501	18.7037	18.479	18.452	18.6198
ELL	14.9262	14.9964	15.1001	14.5062	15.2947	15.7698	14.7645	14.8765	14.836	14.0867	13.8855	14.934	15.2342	14.261
ELMO2	16.1969	16.6949	16.8467	17.2506	15.8359	16.0391	17.1311	17.094	16.9591	15.9897	17.216	17.1113	16.5156	16.2173
ELMOD2	17.9021	17.6074	17.7528	17.2328	18.0792	18.1178	18.1147	17.7881	17.4473	17.2255	17.3374	17.4955	17.3543	17.3208
ELOA	16.5767	16.2504	16.6906	15.8282	16.9101	16.4014	16.8724	15.8617	16.1447	15.8627	15.8963	15.9178	15.6277	15.8815
ELOB	19.9595	19.9988	19.6991	20.343	19.3964	19.4372	19.7287	19.6555	20.354	20.3244	20.1885	20.2395	19.9857	19.8251
ELOC	19.1002	18.9994	18.7615	19.4523	18.2672	18.3603	18.6327	18.5363	19.3023	19.511	19.4639	19.1068	19.1018	18.8933
ELOF1	13.5409	14.9998	15.1368	15.4556	13.172	15.0719	14.9981	15.6539	15.2259	15.5536	14.9851	15.3313	15.5724	15.1284
ELOVL1	19.7498	21.1259	20.1763	17.7973	21.4281	19.1687	19.7246	19.4747	19.43	19.7794	18.0253	19.2483	20.2051	19.4243
ELOVL2	14.7126	13.8749	13.7461	13.2863	15.0127	14.6649	13.3767	12.8851	14.1322	12.892	14.609	13.0166	13.7547	14.7257
ELOVL4	14.5777	14.9303	14.5193	14.2528	14.9985	14.9688	14.6779	14.921	14.603	14.7337	15.0549	14.3918	14.8095	14.8791
ELOVL5	19.4635	18.9567	18.7837	18.7858	18.7725	19.008	18.5406	18.4329	19.7964	19.552	19.6955	19.6615	19.4218	19.1321
ELOVL6	14.4921	14.0638	14.836	12.2174	14.3426	14.3904	14.4332	12.7271	13.6739	14.3266	13.9387	12.4998	13.7707	13.8774
ELP1	15.4471	16.4875	15.9861	16.954	16.4164	16.7614	16.6009	16.8035	16.684	16.599	16.5002	16.6875	16.1867	16.5267
ELP2	14.9994	15.9301	15.4537	16.2919	15.5055	15.7482	15.7464	16.1373	15.8452	16.5001	15.8355	15.8934	15.6839	15.6712
ELP3	15.173	15.9996	15.6135	16.5709	15.7167	16.224	15.7691	16.7537	16.3213	16.2366	16.2194	16.6393	15.2181	15.7846
ELP6	13.9759	14.6742	14.0627	14.6628	13.9825	14.3918	14.2845	15.0404	14.3705	14.3025	14.2876	14.4073	14.4071	14.153
EMC1	19.5011	19.4138	19.241	18.8913	19.1885	19.0908	19.2308	19.0521	18.9807	19.1171	19.1024	18.8461	18.9718	19.1053
EMC10	16.5939	15.5515	16.1199	15.8982	16.0556	15.4626	15.9339	15.8485	15.7657	15.8835	15.8807	15.6037	15.9675	15.8736
EMC2	18.8793	19.0195	18.9519	18.7393	18.9743	19.0336	19.0596	18.8084	18.88	18.7302	18.8342	18.5775	18.5534	18.5571
EMC3	19.7861	19.323	19.3678	19.1191	19.4434	19.2969	19.2232	19.2991	19.0103	19.3621	19.2981	18.7438	19.1275	19.1937
EMC4	19.6378	19.2502	19.1354	19.0677	19.1511	19.1261	19.1291	19.1648	18.9265	18.849	19.069	18.6297	18.6763	18.6008
EMC6	18.7458	18.4625	18.4869	18.4697	18.4392	18.7544	18.803	18.1539	18.6416	18.2639	18.2612	18.2001	18.1663	18.1039
EMC7	19.5559	19.0929	19.2383	18.9587	19.057	18.8841	18.8056	18.924	18.7025	19.0143	18.9664	18.4663	18.8141	19.0991
EMC8	17.4085	17.2728	17.142	17.0459	17.3191	17.4278	17.1099	17.0062	16.6793	16.8221	17.0472	16.6937	16.8795	17.2066
EMD	22.0238	20.9936	21.5563	21.2672	21.6446	21.2427	21.6744	21.5304	20.7036	20.6333	20.7634	20.461	21.0013	20.8678
EMG1	18.8405	19.5175	19.5051	18.6418	19.6328	20.1481	20.0495	19.3045	19.7401	20.1153	19.9911	19.7655	20.1832	20.2767
EML3	14.6105	15.6551	15.9853	16.8154	14.7979	14.7875	15.6643	16.306	15.5331	15.7994	15.2189	15.7626	15.4954	15.1596
EML4	16.9039	17.8351	17.7813	18.135	17.2089	17.4075	17.6688	18.0735	17.4921	17.4383	17.2398	17.3869	17.3645	17.102
EMP3	18.9772	18.5348	18.8538	18.0284	19.2296	18.2077	18.5244	18.853	18.213	18.6322	18.4358	17.5624	18.6739	18.0201
EMSY	17.5398	16.6695	17.2562	17.4231	18.0372	16.7938	17.3668	16.8013	16.79	16.9967	17.105	16.933	17.6537	16.9833
ENAH	15.8938	16.402	15.9472	15.9743	16.0527	16.6407	17.374	17.1624	16.4148	16.9764	16.9188	16.036	16.6138	16.066
ENDOG	17.0849	16.2481	16.9702	17.9873	18.1021	17.922	18.3507	19.0297	17.9001	18.097	18.2474	18.4959	18.6758	18.7614
ENO1	NA	NA	NA	NA	NA	NA	NA	NA	NA	NA	NA	NA	NA	NA
ENO2	19.6845	19.8316	19.6588	21.0192	19.4867	18.4969	19.1727	20.7394	20.6219	20.4424	19.9357	20.2579	20.2373	18.9362
ENOPH1	15.9152	17.7114	17.0237	18.0559	16.2517	17.7539	16.8485	18.0785	17.8256	17.7297	17.3444	17.8221	17.2762	17.0817
ENPP1	15.4747	15.1751	15.0866	14.7769	14.7034	13.6768	14.091	14.1398	15.0807	15.7713	15.1712	15.0022	15.3277	14.7258
ENSA	17.0777	17.6402	17.2185	17.9478	17.1105	17.3849	16.9757	17.7765	18.174	18.31	18.0189	18.2646	17.7042	17.4508
ENTPD5	14.8029	13.1847	13.9652	14.1403	14.6771	13.8971	13.6117	14.3739	14.268	14.1412	14.272	14.0979	14.4555	13.9554
ENY2	18.5817	18.5414	18.4846	18.4482	18.7138	18.6027	18.4642	18.5338	18.5513	18.5827	18.6327	18.6746	18.7314	18.7622
EOGT	17.169	16.5951	16.5083	16.6696	16.5294	16.9214	16.3108	17.1875	17.0158	17.0523	17.0067	17.1376	17.1271	16.8496
EP400	17.7154	17.4531	18.1474	18.3915	19.0291	17.6929	18.2114	19.496	13.7578	16.9121	17.8887	18.5344	18.8682	20.681
EPB41	15.9837	15.3356	15.8253	15.4122	15.7883	15.2622	16.3398	15.9889	15.7511	15.5081	15.4632	15.4976	15.5958	15.452
EPB41L2	20.0237	19.814	20.1984	19.5093	20.2385	19.8234	20.0513	19.4346	19.8626	20.2591	20.0606	19.7713	20.1116	19.9241
EPB41L5	17.4637	17.4673	17.1992	16.7921	16.9513	17.171	17.5068	16.6638	17.0313	16.6222	17.1274	16.8491	16.817	16.8429
EPC1/ASXL2b fusion protein	15.198	15.4806	15.3836	15.422	15.8349	15.5998	15.2824	15.6576	15.3185	15.455	15.5275	15.3321	15.1796	15.4716
EPC2	14.923	14.7229	15.0498	14.4077	14.9259	14.7566	14.8412	14.7051	15.0101	14.9704	15.0011	14.9693	15.2071	15.3007
EPG5	15.8506	16.1825	15.5059	15.7357	16.1738	16.1908	15.5269	16.663	15.5565	15.8262	15.8028	15.7405	15.7251	15.8697
EPHA2	20.7168	19.7828	20.2254	19.2548	20.6489	19.6409	19.9529	19.4357	19.8769	19.9589	19.9277	19.5115	19.603	19.4771
EPHB4	17.964	16.8321	17.4957	16.8546	17.2387	17.0338	17.306	16.7787	17.1745	17.4623	17.3422	16.8484	17.1198	16.8929
EPHX1	18.6404	18.1585	18.1102	18.1355	18.1995	17.8805	18.2275	17.9295	18.0835	17.6702	17.7425	18.1088	18.0382	17.8286
EPHX4	15.5436	15.2932	15.459	15.8657	16.1203	15.292	15.6689	15.9951	15.4825	15.8914	15.4069	15.3363	15.2753	15.2956
Epididymis secretory sperm binding protein	20.2626	19.8252	20.2781	20.0413	20.1626	19.5341	20.2897	19.8738	19.9356	19.9987	19.7331	19.9598	19.9102	19.8763
Epididymis secretory sperm binding protein	18.2263	18.322	18.2972	18.2284	17.7485	18.0052	18.2667	17.9474	18.164	18.5667	18.5218	18.0738	18.3448	18.5792
EPM2AIP1	16.1241	15.9352	16.8963	17.0851	16.378	16.2035	17.1206	17.0952	17.0517	17.1288	16.5747	17.0432	16.8267	16.8304
EPN1	16.8351	16.5415	16.7468	16.8816	16.6406	16.0758	16.2655	16.6409	16.4233	16.6877	16.6028	16.5409	16.516	16.1313
EPN2	16.6723	16.3251	16.6671	16.7957	16.5979	16.696	16.8252	17.0123	16.9454	17.0724	16.9922	16.8474	17.1381	17.0032
EPPK1	19.3412	19.2402	19.7488	19.851	19.0642	18.2535	18.8277	19.2015	19.4262	19.5076	19.235	19.0205	18.8127	18.8012
EPRS1	18.9119	19.9115	19.5454	19.9474	19.0614	19.3695	19.5377	19.7407	19.6696	19.6049	19.3485	19.5731	19.1963	18.9072
EPS15	16.3609	16.0562	16.3191	16.7974	16.3431	15.8579	16.1988	16.6374	16.3555	16.2163	16.124	16.3025	16.2288	16.1057
EPS15L1	17.5291	17.512	17.4144	17.8316	17.3965	17.1839	17.2433	17.7258	17.398	17.7532	17.4969	17.5051	17.4281	17.2347
EPS8	17.8014	17.5466	17.8413	18.8517	18.4126	17.8829	18.6415	19.1909	17.5859	18.1833	18.0095	18.2874	18.7034	18.2437
ERAL1	16.1346	17.0191	16.7227	15.8293	16.1075	16.9473	16.5684	15.9103	17.0083	17.1935	17.3049	17.1284	17.1783	17.2628
ERAP1	19.7869	19.6729	19.6989	19.021	19.4027	19.1066	19.2094	18.8331	19.8978	20.0443	20.1057	19.6572	19.828	19.8197
ERBB2	14.5521	14.5973	14.9682	14.6922	15.0958	14.9002	15.2994	15.0142	14.9485	15.163	14.73	15.0092	15.1872	15.0257
ERBIN	19.3438	17.862	18.3248	18.6543	18.8089	17.7213	18.117	18.5632	17.8913	18.0565	18.2373	17.7386	18.0548	18.339
ERC1	15.3375	16.4372	16.3545	16.9343	16.3989	16.4873	15.5918	16.7347	16.8569	16.0368	16.2763	16.6118	16.2055	16.1876
ERCC2	17.509	17.1738	17.0673	17.196	17.8715	17.9615	18.1273	15.612	16.8506	17.8164	17.6419	17.5109	17.912	18.0691
ERCC2	17.7552	17.5316	17.4889	17.3903	17.9917	18.081	17.8117	17.6514	17.612	17.1531	17.4734	17.6491	17.8059	17.9449
ERCC3	16.9973	16.4556	16.6632	16.1377	17.162	16.9425	17.0345	16.5008	16.5238	16.6154	16.6553	16.7379	17.1597	17.1228
ERCC4	15.3943	15.329	15.3516	15.138	15.8172	15.4475	15.2608	15.6914	15.8217	15.4651	15.7281	15.8294	15.5151	15.4872
ERCC6L	16.8713	17.3217	17.3285	16.6473	17.234	17.1531	16.6304	17.0235	17.583	17.3973	17.2314	16.8892	16.4047	17.0655
ERF	14.9636	16.1724	16.4357	16.8988	15.3298	15.9504	17.0317	17.0408	16.5053	17.0752	16.8177	16.5553	16.5622	16.1875
ERG28	17.7696	16.4241	16.7158	16.5874	17.2283	16.336	17.0956	16.4942	16.5482	16.935	16.7321	16.6971	16.8054	16.9357
ERGIC1	18.6862	17.7624	18.1996	18.2113	17.7971	17.357	17.7776	17.8732	17.6424	17.9012	17.6604	17.7204	17.5958	17.3121
ERGIC2	18.5263	18.2685	18.2871	18.2915	18.4818	18.4136	18.1974	18.4857	18.1329	18.4817	18.3202	18.2686	18.4694	18.4898
ERGIC3	16.657	16.6133	16.6537	16.713	16.4995	16.7466	16.8968	16.7603	16.5521	16.8371	16.8091	16.6592	16.8975	16.8157
ERH	22.4098	21.8766	21.9879	21.6987	22.3609	22.2622	22.4237	21.9748	21.8616	21.8055	22.2308	21.9625	22.4033	22.5513
ERI1	15.9587	16.3955	15.5252	16.4044	15.786	16.1117	15.6131	16.3804	16.2814	15.7278	15.5994	15.8505	15.604	15.1688
ERI3	16.6451	16.8749	16.6451	17.1493	16.8092	16.8551	17.2432	17.421	17.0599	16.8694	16.6808	16.9874	17.0222	16.5879
ERLEC1	17.6856	16.9539	16.8938	16.6381	17.1493	16.5258	16.5024	16.48	16.7385	16.6335	16.6993	16.65	16.7159	16.6766
ERLIN1	17.6775	17.7184	17.6228	16.6742	17.8449	18.2421	17.7024	17.3563	17.1739	17.3921	17.3071	17.3755	17.7951	17.8534
ERLIN2	18.2761	18.3926	18.2324	17.7946	18.0969	18.4238	18.5761	18.0464	18.4776	18.6278	18.4484	18.2966	18.4343	18.5027
ERMP1	17.4583	17.3509	17.2139	17.2771	17.0678	16.7724	17.1418	17.1408	17.0354	17.1546	16.7522	16.8999	16.3754	16.6759
ERO1A	20.6236	20.0812	19.8723	19.7774	20.2233	19.7417	20.0157	19.6395	20.0906	19.9559	19.8779	19.8891	19.7261	19.8032
ERP29	22.0875	21.4871	21.7437	21.5404	21.4089	21.2463	21.3158	21.2628	21.8727	21.8247	21.7875	21.6639	21.8972	21.7007
ERP44	18.0519	17.9791	17.9992	18.179	17.6709	18.0448	18.0922	18.0501	18.3046	18.3226	18.3283	18.3641	18.5785	18.4796
ERP70	22.0118	22.2732	21.635	21.4153	21.7832	21.8109	21.5814	21.2982	22.2723	22.2979	22.2384	22.175	22.1701	22.1934
ERRFI1	16.3312	16.816	16.4004	17.5456	16.769	17.3352	16.701	18.0338	16.1891	16.8756	16.6602	17.71	17.2212	16.4505
ERVK3-1	16.4355	16.3461	16.3427	16.1483	16.4995	16.8501	16.6527	16.2472	16.744	17.2649	17.0151	16.4996	16.7191	17.1943
ESD	18.2587	18.8695	18.4745	19.1718	18.6685	19.1353	18.9699	19.3906	18.6095	18.7775	18.5396	18.59	18.5157	17.932
ESF1	16.769	16.8037	16.596	16.1075	17.0856	17.0582	16.5188	16.3295	16.9876	16.8134	16.9706	17.0027	17.2932	17.4434
ESRRA	14.4095	13.429	13.2297	12.9403	14.4046	13.6935	13.3711	13.7332	14.2248	14.3844	13.7826	14.3516	13.4946	13.783
ESS2	14.8237	15.0259	14.4333	14.6673	15.2724	15.1234	14.2638	14.6275	15.1021	15.6978	15.3677	14.7795	14.9468	14.3509
ESYT2	19.6121	17.8713	18.5877	19.1005	19.0552	17.4981	18.4462	19.0017	18.7629	18.8951	18.5777	18.4132	18.6239	18.3201
ETF1	18.747	19.5311	18.9269	19.3767	18.8319	19.1971	18.7262	19.3197	19.2287	19.1227	19.0014	19.3236	18.8088	18.5471
ETFA	21.7606	21.5606	21.7128	21.3476	21.4861	21.3003	21.5193	21.244	21.2719	21.2935	21.1889	21.3439	21.4834	21.4789
ETFB	22.4203	21.9862	22.0789	21.7739	21.9464	21.659	22.1096	21.5517	21.6405	21.7498	21.6978	21.6713	21.9136	21.7187
ETFDH	17.0764	16.1483	16.7721	16.8942	16.7079	16.6193	17.0737	16.6939	17.3597	17.4184	17.1046	17.1986	17.085	17.0665
ETFRF1	16.0067	16.393	15.8588	15.3742	15.67	16.3061	15.8568	15.4856	15.4557	15.7343	15.0716	15.3283	16.039	15.4992
ETHE1	20.8693	20.6615	20.6172	20.3802	20.893	20.4551	20.716	20.3035	20.0049	20.0544	20.122	20.2182	20.4506	20.4816
ETNK1	14.9269	15.1459	15.0723	15.6227	15.2827	15.7116	15.6171	15.8023	16.2018	16.2983	16.1616	15.9088	15.4974	15.4099
ETV6	14.8078	15.1708	15.7583	15.1471	16.431	16.1461	15.2424	14.1676	15.1318	14.8752	15.6164	15.5664	14.4606	14.372
EVA1B	16.1495	14.2866	15.1087	15.6719	14.2817	12.5512	15.1261	15.2679	17.4624	17.902	17.7127	16.9748	16.9093	16.9145
EVI5L	13.0782	13.3779	13.528	14.0394	13.8001	12.7123	13.6581	14.3266	11.0708	13.4564	12.6131	13.7104	13.4341	12.2264
EWSR1	19.548	19.4598	19.6925	19.4238	19.9076	19.8043	19.9165	19.7736	19.2298	19.3254	19.3644	19.3896	19.8638	19.7827
EXD2	15.8181	15.6339	15.686	15.6768	16.1503	15.7126	15.989	16.5238	15.6066	15.9399	15.8418	15.8972	16.3975	16.4368
EXOC2	16.838	17.3456	17.2186	17.1522	16.9501	17.2262	17.116	17.3913	17.1253	16.9866	16.7547	16.8688	16.7319	16.6364
EXOC3	15.7134	15.9386	16.0786	16.3538	15.9669	16.3712	16.3078	16.2095	16.1883	15.9389	15.7527	16.0162	15.8102	15.6365
EXOC4	16.1085	16.2669	16.4151	17.0481	15.9061	16.0711	16.2629	17.0664	16.189	16.3855	15.8244	16.1898	15.962	15.7994
EXOC5	16.552	15.9758	16.2996	16.157	15.8699	16.149	16.1753	16.4718	16.0667	16.2521	16.3601	16.4492	16.189	16.257
EXOC6B	12.6989	15.2516	13.3358	15.4765	13.3239	15.6132	13.7088	15.711	15.0128	12.9735	15.1833	14.0665	13.1537	11.5206
EXOC7	14.9733	16.4966	16.4974	16.765	16.0299	16.2409	16.4204	16.8113	15.7807	16.1385	15.7028	16.553	16.1981	16.0269
EXOC8	15.9679	16.0915	16.0575	16.4863	16.0359	16.1311	15.8814	16.4211	16.0598	15.98	15.8761	16.1486	15.7625	15.2333
EXOG	16.6299	16.7574	17.1403	17.09	17.1385	17.4016	17.586	17.4196	17.1904	17.2142	17.3014	17.3599	17.5515	17.719
EXOSC1	18.0891	18.1047	17.7505	17.627	17.3483	17.8769	18.2153	17.3711	17.9689	17.735	17.6763	17.1966	17.6005	18.2422
EXOSC10	19.2307	19.159	19.2279	19.0976	19.5086	19.5461	19.4582	19.1165	19.2559	19.3364	19.3102	19.2129	19.3559	19.7474
EXOSC2	19.5249	19.2624	19.3343	19.2626	19.5358	19.5576	19.4795	19.456	19.3145	19.3343	19.3302	19.3656	19.5638	19.5582
EXOSC3	17.9831	17.8195	17.9776	17.7253	18.2326	18.2813	18.3894	18.0288	17.8938	18.1265	17.9549	17.8684	18.2585	18.3495
EXOSC4	19.1483	19.0869	19.304	19.3407	19.5795	19.4446	19.6098	19.4046	19.3004	19.2885	19.1926	19.3779	19.4302	19.4904
EXOSC5	18.4296	17.5749	17.8556	17.8956	17.9555	18.1343	18.2289	18.0748	17.7839	18.1361	18.1436	18.0617	18.1545	18.1839
EXOSC6	19.2459	19.0494	19.2056	19.1492	19.4122	19.4285	19.4356	19.3004	19.1312	19.2019	19.1881	19.1534	19.3516	19.4805
EXOSC7	18.8657	18.4147	18.6555	18.6062	18.9236	19.0012	18.9837	18.6527	18.6079	18.6182	18.5496	18.5018	18.6686	18.7109
EXOSC8	19.06	18.7154	18.2351	18.9616	18.8786	19.4303	19.5768	18.5212	19.108	19.4932	19.0614	19.0997	19.1659	19.1443
EXOSC9	18.3172	18.2547	18.4308	18.2067	18.7533	18.6042	18.5901	18.4223	18.2985	18.3521	18.3621	18.2635	18.5164	18.6181
EXT1	14.9482	15.1198	13.9316	14.039	15.2728	15.5331	14.8691	14.7967	14.1146	14.4664	14.5332	14.381	14.6503	15.0788
EXT2	15.9589	14.7507	14.5658	14.8663	15.0536	16.0236	14.9079	15.6774	15.1705	15.6242	15.5664	15.0038	15.1628	15.1137
EXTL2	16.1201	15.5913	15.851	14.6667	16.2761	15.9854	16.0757	15.2179	15.7212	15.7593	15.6556	15.8634	15.9269	15.866
EYA3	17.174	14.4427	17.311	15.1281	15.714	14.6606	16.3782	15.3246	15.3286	17.3505	18.2574	15.8437	17.5996	15.1145
EZH2	15.8429	15.6428	15.8807	14.2669	15.4909	15.8425	15.2083	13.4901	15.9006	16.1146	16.0479	15.3855	15.5724	15.8366
EZR	NA	23.0979	NA	NA	NA	22.7567	22.9035	NA	NA	NA	NA	NA	23.2421	23.0434
F-actin-capping protein subunit beta	20.7886	20.1728	20.4774	20.9727	20.3571	19.9141	20.4288	20.7304	20.8919	20.8249	20.6792	20.8642	20.55	20.2738
F11R	17.6898	16.729	17.5504	17.0351	17.6148	16.505	17.5905	16.709	16.5739	16.3773	16.1457	16.3346	16.4586	16.068
F5	16.5703	15.063	14.7516	13.5336	17.0289	16.1441	16.2148	15.8008	14.9787	15.5023	15.5633	15.6422	16.4629	16.663
F8A1	12.392	12.7846	14.1564	13.0126	12.7446	13.0947	12.8001	15.3859	16.1995	15.5478	12.9665	14.9508	15.4917	12.9231
FABP5	20.8477	21.7968	21.1076	22.3666	20.5912	21.8785	20.9857	22.1361	21.7104	21.8293	21.8367	21.8834	21.9087	21.4651
FADD	13.4406	14.279	12.5889	14.6677	14.1431	14.1788	13.5805	14.6487	14.2667	13.8887	13.8904	14.0866	13.7806	13.551
FADS1	17.8729	17.5797	17.559	17.3026	17.6586	17.1995	17.6402	17.2737	18.2557	18.4716	18.4412	17.9754	17.8617	17.7125
FADS3	16.1841	14.0877	13.9692	14.5505	14.1804	12.6928	13.597	13.9421	13.8601	13.7713	13.3745	13.7393	13.2356	12.9112
FAF1	17.988	17.8931	17.9806	17.7964	18.053	17.8926	17.9624	18.0547	17.8671	17.9432	17.5313	17.9357	17.4319	17.4151
FAF2	21.299	20.5754	20.4748	20.5769	21.0292	20.7905	21.0264	20.5637	20.2954	20.1915	20.3094	20.576	20.7087	20.793
FAH	17.3303	17.6113	17.1514	17.9973	17.3006	17.191	17.1816	18.0853	18.1995	18.2356	18.0436	18.1366	17.8977	17.5318
FAHD1	19.2986	19.0718	19.3921	19.181	18.9552	18.9048	19.1451	19.0833	19.0839	19.2786	19.1894	19.1444	19.2393	19.5243
FAHD2A	18.3598	18.1372	17.7685	18.2665	17.8756	17.9578	17.9603	18.2856	17.5785	17.7398	17.5844	17.8314	17.9287	17.8577
FAHD2B	13.7899	13.5658	12.1335	12.1043	13.9946	13.509	12.5845	13.656	13.7014	13.5609	12.7954	13.7148	13.894	13.695
FAM111A	14.4333	14.7423	14.4522	12.7568	15.1961	14.5957	16.5073	14.2217	14.2217	15.0237	14.7799	14.2855	14.4166	14.4223
FAM112B	12.3393	12.2237	12.1212	12.7528	12.4239	11.2685	11.9237	12.7844	13.4476	13.0736	13.1227	13.2902	12.8439	12.8162
FAM114A1	15.576	14.8985	14.6761	15.9427	15.7683	15.1162	14.844	16.0353	16.2409	16.4464	16.2547	16.4606	16.0005	15.6309
FAM114A2	16.6063	16.9669	16.693	17.4062	17.1936	17.2678	17.1508	17.7057	16.8971	16.7859	16.528	16.8658	16.7327	16.6617
FAM118A	13.2381	13.8035	12.6907	14.4007	13.9916	14.0488	13.7121	14.5884	14.1351	13.9934	13.9478	13.9413	14.0398	13.8117
FAM118B	14.2863	15.0362	14.1835	14.8641	14.226	14.5459	14.5619	13.8854	14.5847	14.5263	14.432	13.7817	14.461	14.0999
FAM120A	17.5742	17.3432	17.8793	18.8337	17.3679	17.5	17.9748	18.7104	18.2241	18.0153	17.9254	17.9024	17.5922	17.4077
FAM120B	15.413	15.3704	15.7082	15.5213	15.2412	15.1116	15.5141	15.2457	15.6281	15.6945	15.4334	15.7262	15.0947	15.2203
FAM126A	15.5774	15.3149	15.4637	15.3865	15.687	15.2156	15.2002	15.3765	15.6584	14.9651	15.0791	15.2078	15.0333	15.1122
FAM136A	19.8363	19.6658	19.9678	19.4399	19.3229	19.6424	19.9689	19.4349	19.4437	19.7666	19.552	19.4443	19.8054	19.8091
FAM160B1	14.2991	14.5447	13.8325	14.7336	14.2694	14.0374	14.3888	14.6434	14.2871	14.2708	14.4229	14.3112	14.1715	12.5558
FAM162A	21.6022	20.9659	21.1992	20.6322	21.1836	20.7884	21.4765	20.539	20.6539	20.3396	20.408	20.7217	20.9904	20.9263
FAM174A	12.7097	12.3614	11.7574	11.5755	12.9844	11.8037	12.571	12.294	12.3315	12.6495	12.5587	12.3261	11.8313	12.0492
FAM177A1	16.1357	15.2819	14.7528	15.1973	15.7205	15.5502	15.5982	15.5035	15.9695	16.0197	16.0361	15.8627	15.8399	16.0665
FAM207A	17.4584	17.9162	17.7743	16.6219	17.4353	18.1986	17.8961	17.1072	17.0184	16.7551	17.0611	17.2608	17.7048	17.7956
FAM20B	16.5547	16.4033	16.2137	16.038	16.8516	16.7082	16.5593	16.3713	16.3014	16.4382	16.2104	16.3357	16.4427	16.2882
FAM210A	17.7623	17.3052	17.3848	16.616	17.6058	17.7293	17.7049	17.2896	17.0618	17.0017	17.1223	17.3096	17.5957	17.4549
FAM210B	14.7088	14.744	15.056	14.9087	13.6142	13.55	14.3527	15.4092	15.0777	14.5331	14.7109	15.214	14.7177	14.941
FAM234A	12.837	14.4761	13.2663	12.5343	12.3942	12.5343	12.6064	12.3818	13.6495	14.5113	13.3838	13.8288	13.5209	13.7338
FAM241A	15.0183	15.4171	15.1707	14.3991	15.2212	15.4515	15.2288	14.5702	14.5716	14.923	14.747	14.967	15.3738	15.5672
FAM36A	19.4343	19.1587	19.3817	19.3473	19.3174	19.2721	19.4179	19.4194	19.8859	20.1938	20.0103	19.8348	20.0679	19.9856
FAM3C	20.592	19.9897	19.7666	19.7498	19.7492	18.8917	19.8284	19.0213	19.9064	20.2464	19.937	19.7996	20.1255	19.8618
FAM49B	19.7076	19.7617	19.3723	19.6148	19.8108	19.8426	19.396	20.019	20.0456	20.1706	19.7735	19.76	19.8553	19.2775
FAM50A	17.9776	18.1135	17.9944	18.716	17.3161	17.3704	17.5747	18.0574	18.2113	18.4205	18.1389	18.0214	17.6994	17.6384
FAM51A1	12.1526	12.1072	12.3315	12.5365	12.4676	12.9398	13.0454	12.9816	12.6863	12.6294	12.8429	12.7187	12.6678	12.6718
FAM54B	14.8756	14.5462	15.0603	14.9797	14.724	14.2625	14.8473	14.8639	14.8507	14.9387	14.7947	14.5909	14.8687	14.5916
FAM62A	21.2628	20.6356	20.7512	20.6918	20.652	20.003	20.3696	20.5844	21.0546	21.1567	21.044	20.7155	20.8893	20.7253
FAM82C	18.8423	18.2616	18.2947	18.0178	18.9016	18.4481	18.7069	18.4008	18.0576	18.003	18.2153	18.2319	18.7146	18.6212
FAM89B	11.8861	13.4006	14.6338	14.73	12.9307	10.6101	13.1455	13.526	14.0506	13.8822	13.6337	13.1108	13.428	12.4964
FAM8A1	17.2163	16.2958	16.3883	16.3273	16.4436	15.8384	16.2226	16.0855	16.451	16.4151	16.4159	16.3311	16.3671	16.2621
FAM91A1	16.6368	16.7212	16.3904	16.5263	16.8289	16.9389	16.7127	16.8191	16.4485	16.6744	16.3832	16.6133	16.3707	16.2741
FAM98A	17.8946	17.8734	17.5501	17.6445	17.5291	17.5206	17.7467	17.766	17.4646	17.6849	17.6499	17.2121	17.2302	17.145
FAM98B	17.9848	17.2699	17.6498	17.7947	17.6508	17.0699	17.7612	17.9083	17.7324	17.5889	17.4898	17.8625	18.0771	17.9526
FANCA	14.3199	14.9993	14.6388	14.4715	14.9837	15.0846	14.584	13.4925	15.0138	15.2901	15.9485	14.9453	14.6717	14.8182
FANCB	13.2796	13.6858	13.4477	13.691	13.7639	14.0429	13.4652	13.6952	13.9637	14.4673	14.1924	14.0531	13.8186	13.8585
FANCI	14.6819	15.5742	15.0222	15.2469	14.9941	14.9284	14.4537	14.0161	15.1029	14.5931	15.304	14.8268	14.7746	14.8986
FAR1	16.1703	16.0724	15.7454	16.4825	15.9754	16.0563	15.8493	16.3928	16.1372	16.3505	16.4967	16.4582	16.7275	16.7044
FARP1	15.3801	15.7674	16.1957	15.8679	16.2058	16.1441	16.2376	15.7962	16.0396	16.4055	15.8695	15.6873	15.6518	15.8891
FARS2	13.0464	13.0439	12.9605	12.7875	16.2575	14.6083	13.1039	14.6988	13.1294	15.3501	14.0616	13.2868	14.7509	14.411
FARSA	19.8534	20.5921	20.1372	20.821	20.0198	20.1752	20.1452	20.781	20.3183	20.3292	19.9857	20.4736	20.0587	19.8673
FARSB	18.9724	19.7408	19.3367	19.8675	19.2302	19.4793	19.3741	19.909	19.509	19.5506	19.1186	19.5182	19.2941	18.9794
FARSLA	19.8534	20.5921	20.1372	20.821	20.0198	20.1752	20.1452	20.781	20.3183	20.3292	19.9857	20.4736	20.0587	19.8673
FAS	14.5296	14.8213	14.3285	14.4149	14.7043	14.5944	14.7605	14.5796	13.6043	14.51	14.4996	14.032	14.5658	14.2968
FASN	21.3519	21.9307	21.5459	21.9548	20.3039	20.8175	20.7867	21.4196	22.1632	22.1965	21.9807	21.8937	21.0751	20.7675
FASTKD1	15.1562	15.8233	15.8599	14.8942	16.0389	16.6732	16.2571	15.7807	15.6616	15.6705	15.5811	16.0369	16.133	15.9317
FASTKD2	16.6933	17.066	17.1644	16.92	16.8534	17.5519	17.1504	17.0714	17.6407	17.4307	17.5621	17.8439	17.5513	17.6498
FASTKD3	14.782	16.3491	14.7695	13.8803	15.2817	15.6359	15.6287	14.0731	15.3008	15.5482	15.4175	15.4437	15.8493	15.7737
FASTKD5	16.2051	16.2642	16.2504	15.55	16.4111	16.5699	16.6445	15.7098	16.8215	16.9588	16.9535	17.1068	17.4635	17.444
FAU	20.1174	21.3265	21.6182	21.746	21.0348	20.9369	20.5082	21.6605	20.9668	21.558	21.2871	21.2787	21.1949	20.9683
FBL	22.0511	21.9317	22.0711	21.6214	22.2616	22.454	22.5681	22.0555	21.4881	21.5613	21.663	21.6972	21.9094	22.1235
FBRS	15.8277	13.9802	14.9925	13.4108	15.3529	14.815	16.1841	14.4273	14.577	14.5248	14.9776	14.2152	14.8523	14.8039
FBXL12	16.2485	16.1891	16.3241	16.3302	15.9026	15.8195	16.3626	16.4767	16.1424	16.5098	15.874	16.4515	16.6469	16.1547
FBXL18	15.6691	15.7173	15.8581	16.6885	15.8259	15.2505	15.7613	16.5335	15.5982	16.1	15.6875	15.9269	15.7805	15.3244
FBXL20	15.8952	15.3423	15.5471	15.3694	15.5756	15.3876	15.4439	15.7616	15.4659	15.5963	14.523	15.0529	15.2295	15.0144
FBXO11	14.0869	14.1216	14.5121	15.0733	14.09	15.597	13.9919	14.3546	15.1334	14.4995	15.5738	14.5189	14.897	15.61
FBXO17	15.9802	17.2318	16.8994	16.9329	16.176	17.3565	17.3059	17.3412	16.8298	16.9066	16.8275	16.9677	17.2432	16.8975
FBXO21	13.1687	14.01	13.2662	14.0782	12.9365	12.7692	13.1137	13.3171	14.072	13.6027	14.3074	12.9812	13.8185	12.8112
FBXO22	15.0154	15.8917	15.6305	16.0655	14.6059	15.2226	15.191	15.5697	16.1498	16.2348	15.5924	15.8105	15.6218	15.0628
FBXO28	16.1925	15.7545	15.9871	15.9403	15.8836	16.5898	16.5593	15.577	16.4739	16.3812	16.5011	15.9913	16.7099	16.4248
FBXO30	15.1765	16.2317	15.7512	16.5556	15.047	16.3253	15.7551	16.9487	16.2937	16.3399	15.9175	16.3576	15.7638	15.5928
FBXO38	16.2202	15.1439	15.0951	16.3273	14.8528	14.1933	15.0216	14.9203	14.319	15.153	14.9107	14.2829	14.6705	14.8018
FBXO45	14.4263	15.3111	15.4481	15.5121	14.8547	15.0708	15.2375	15.1075	15.3144	15.2473	15.1989	15.6123	15.1824	14.8059
FBXO7	14.9197	15.607	14.8111	15.6284	15.2978	15.4108	15.0565	16.3976	16.006	16.1265	15.4391	16.0154	15.2172	15.4637
FCF1	15.6061	16.3865	15.5399	16.1429	16.2484	16.6607	16.5398	16.5817	16.3273	16.3319	16.5264	16.4125	16.7611	16.5967
FCGRT	13.9107	15.5349	14.9532	15.9108	13.6356	15.2676	14.9085	16.1571	15.3236	15.2713	14.4827	14.5993	14.7817	14.423
FCHO2	15.0868	14.7672	15.2654	16.5114	15.345	14.5843	15.2261	15.928	15.4874	15.985	15.6134	15.5376	15.4897	14.9555
FCHSD1	14.2362	15.2255	14.8461	15.4496	15.3091	14.0164	15.0112	15.7094	15.1698	14.3924	13.7584	15.0583	14.0437	14.6074
FDFT1	21.3818	20.8314	19.6982	19.4951	20.7754	20.5732	19.6266	19.5553	21.2869	21.2454	21.462	21.4028	21.2839	21.4474
FDPS	19.6949	19.6622	19.1534	19.8086	19.0307	18.9496	18.7092	19.3617	19.8872	20.0459	19.7706	19.7299	19.303	18.7445
FDX1	13.2809	14.2192	13.9785	13.7376	13.1497	14.3405	13.7714	13.7637	14.2429	15.0998	14.6714	14.6243	14.5889	14.3243
FDX2	15.0031	15.0885	15.4553	15.187	14.5051	14.9324	15.0662	15.103	15.1532	15.3315	15.469	15.0568	15.2411	15.2434
FDXR	18.8055	19.1169	19.4966	18.3663	18.6124	18.6038	19.0381	17.987	18.8057	18.618	18.493	18.664	18.6847	18.7844
FECH	17.6025	18.1418	18.3584	17.7598	17.3219	17.8342	17.7711	17.6995	17.8168	17.7333	17.4064	17.7093	17.9472	17.7943
FEN1	17.6746	18.1874	18.0993	18.3997	17.9345	17.9267	18.038	18.0952	18.612	18.4279	18.3898	18.3317	18.132	17.8719
FERMT2	19.3252	18.7898	17.96	19.0519	18.1561	18.0594	17.9763	18.0286	18.9295	18.543	18.227	18.4022	18.4729	19.0137
FEZ2	12.9758	13.616	12.3699	14.2939	13.3365	13.1741	12.4846	13.8591	13.9412	13.5762	13.4624	14.1204	12.8388	12.9412
FGFR1	11.6817	12.0947	12.0327	12.3802	12.2636	12.0735	13.309	12.562	12.6006	11.7899	12.1883	11.9337	11.8899	12.062
FGFR1OP2	15.5237	14.9809	15.3953	15.232	15.765	15.7394	15.7626	15.3656	15.2434	15.1513	15.2206	14.9515	15.0997	14.8859
FGFR2-AHCYL1	17.4282	17.5611	16.6508	16.83	16.7823	16.7153	16.6101	16.9307	16.6637	16.7681	16.7108	16.3971	16.489	16.2905
FH	21.1416	21.2097	21.2944	21.1417	21.0167	21.3096	21.2835	21.2562	21.3527	21.3992	21.2744	21.4002	21.4316	21.4383
FHL2	15.0497	15.6411	15.1271	16.1372	15.8406	15.4034	15.6934	15.4645	15.5487	16.1058	16.1054	15.8313	16.0639	15.9825
FHOD1	16.081	16.9629	16.7551	16.4064	16.4938	15.4809	16.7402	17.0884	16.8991	17.4284	17.1172	17.4252	17.0908	16.6031
FIBP	16.8282	17.3522	17.1199	17.1756	16.9832	17.2805	17.1703	17.215	17.3636	17.6036	17.2872	17.2872	17.2265	17.1292
FIP1L1	19.8156	19.688	20.0261	19.6209	20.1271	20.4138	20.1781	20.0015	19.607	19.7008	19.5938	19.8122	19.908	20.0098
FIS1	18.5805	18.8358	19.258	19.5573	19.1659	18.972	19.8602	19.591	19.1798	19.1327	18.9742	19.4129	19.9288	19.6606
FKBP10	19.9279	19.1061	19.1362	19.1444	19.0903	17.9642	18.5017	17.9686	19.6774	19.7417	19.5693	19.439	19.3513	19.086
FKBP14	16.7706	16.4142	16.026	16.0111	16.5756	16.2405	16.0841	14.62	16.135	15.7594	16.1826	16.2389	14.7797	15.9627
FKBP15	16.9617	18.1547	17.9588	17.8922	17.1585	17.6248	17.3159	18.4783	17.8345	17.5579	17.6162	17.7475	17.3163	17.0381
FKBP1A	17.3777	17.7433	17.1721	17.8033	15.7535	16.7373	16.1474	16.8825	17.5291	17.5626	17.4166	17.5146	17.2341	16.6726
FKBP2	19.4049	19.2909	19.4587	19.4741	19.2052	19.0009	19.2218	19.1579	18.9915	19.0587	19.0431	18.9842	18.9127	19.2078
FKBP3	18.201	18.9955	18.8641	19.276	17.9223	18.2355	18.1595	18.8678	18.9989	19.0824	18.6505	18.8505	18.6266	18.0974
FKBP4	18.0897	19.1352	18.7055	19.3204	17.7532	18.8356	18.3975	19.0538	19.6525	19.7058	19.4904	19.4929	19.0189	18.5656
FKBP5	18.1496	17.5612	17.9548	17.4569	18.3405	17.5428	17.8643	17.8333	18.0669	18.2078	17.956	18.1131	18.3439	18.0391
FKBP7	16.3644	15.7386	15.5476	15.4403	16.1447	15.1712	15.4809	15.1521	14.8656	15.8684	14.6948	15.0428	15.2396	15.1497
FKBP9	17.3498	17.4909	16.7684	17.4268	16.3716	16.2915	16.1937	16.2059	18.1417	18.2174	18.2423	17.6617	17.5895	17.5989
FKTN	14.5666	14.1845	13.805	14.4083	14.6799	15.2358	14.4462	14.2049	14.3207	14.6759	14.2076	13.7321	14.4517	13.732
FLAD1	16.8085	16.8006	16.8433	16.7786	16.9484	16.7818	16.7269	16.983	16.7208	16.6736	16.6947	17.0301	17.0088	16.9683
FLCN	15.0328	14.7799	14.5959	14.6044	15.317	15.5269	15.4605	15.6703	15.1639	15.4469	15.2176	15.3976	15.4516	15.5557
FLII	15.8184	15.7882	15.3181	16.3526	15.3874	14.9089	15.2278	16.3264	15.7876	16.3148	15.9664	15.3657	15.7828	15.0628
FLII	17.0812	17.3058	17.3217	18.0629	17.2989	17.2641	17.2733	18.2897	17.9023	18.1334	17.7879	17.7842	17.6969	17.4528
FLJ10186 fis	17.2598	17.8132	17.2376	18.1333	17.1199	17.1229	16.9055	17.4641	16.5743	16.2726	16.4584	17.0225	15.9404	16.2471
FLJ10429 fis	15.0181	15.3453	15.0746	15.4513	15.2142	15.0064	15.0728	15.5065	15.5667	15.0536	15.3256	15.799	15.1261	14.994
FLJ11241 fis	14.7415	13.7325	13.8731	14.713	14.6656	11.9281	14.3395	13.9447	14.137	14.0082	14.4322	14.3552	14.1616	14.5665
FLJ11291 fis	13.1709	13.4906	13.101	13.9587	13.1283	12.6788	13.041	12.7296	12.9853	13.3058	13.0218	13.7718	13.0777	13.2116
FLJ11695 fis	18.1101	17.5033	17.7314	17.6361	17.9666	17.7699	18.178	17.8165	17.9048	18.3472	18.3079	18.219	18.2302	18.1878
FLJ11806	17.0036	17.255	17.6942	17.5666	17.253	17.7225	18.1397	17.785	17.0705	17.6055	17.7741	17.2056	17.6023	17.854
FLJ12773 fis	11.7936	12.432	11.4569	12.8821	11.314	12.1023	12.0924	13.0637	12.7283	12.9792	13.2366	12.9161	13.6322	12.7999
FLJ14222 fis	19.3545	19.968	19.8455	18.9891	19.8789	20.4997	20.2401	19.5437	18.7738	18.6838	18.8619	18.9393	19.2427	19.5176
FLJ20643	16.7693	17.8175	17.4529	17.5966	17.1364	17.7136	17.636	17.8768	17.126	17.0228	16.7537	17.1556	16.6064	16.4933
FLJ32530 fis	12.5838	13.2436	13.3648	13.3533	12.8948	12.8378	12.0324	13.5026	13.3306	13.3611	12.9248	13.3551	12.946	11.4041
FLJ32970 fis	14.825	14.6994	14.7278	12.8956	13.0322	13.9832	13.8894	14.2577	13.8086	14.4439	14.2769	13.446	14.2098	13.977
FLJ33914 fis	16.5234	16.0251	16.194	15.6141	16.4108	16.2745	16.3762	15.7729	16.1744	15.3094	15.7577	15.9816	16.0444	16.4958
FLJ34439 fis	19.335	18.8839	19.385	18.7743	19.6052	19.2671	19.3806	19.0871	18.8965	19.1164	18.916	19.1366	18.9487	19.2243
FLJ35376 fis	15.6696	16.6782	16.2405	17.342	15.8654	16.5598	16.4186	17.1083	16.8482	17.1121	16.9742	17.0139	16.5551	16.2949
FLJ36545 fis	20.9279	21.0011	21.4221	21.0299	21.3252	21.2076	21.0987	21.2177	20.8987	20.8362	20.5869	20.9628	21.1308	20.9665
FLJ36858 fis	18.9339	18.6454	18.6899	18.2235	19.0291	18.551	18.689	18.572	17.8013	18.2707	18.1889	17.5371	18.3005	18.2407
FLJ38558 fis	15.0059	14.9936	15.6422	16.5051	14.5435	15.824	15.182	15.6389	16.6378	16.4511	16.4005	16.447	15.6391	15.5962
FLJ39381 fis	15.3632	16.5467	15.9819	16.0472	14.1734	15.3762	15.1045	16.1577	16.6309	16.3812	16.3114	16.8393	15.6115	15.9481
FLJ39583 fis	18.9394	18.7714	18.868	18.9436	18.5882	18.9682	18.6259	19.2832	19.5059	19.0383	19.0709	19.0715	19.3142	18.5837
FLJ41463 fis	13.5852	13.5372	13.6864	13.8648	13.6545	13.5781	13.0838	13.8329	14.313	14.1119	13.7085	14.1172	13.918	13.0305
FLJ41538 fis	18.6053	18.3038	18.3017	18.6907	18.3663	18.1433	18.6839	18.4411	18.0499	18.1947	18.078	17.7889	18.0125	17.9851
FLJ42130 fis	17.3044	17.8927	17.6377	17.3226	17.0188	17.6455	17.2896	16.8831	18.2168	18.3293	18.4734	18.2159	18.4695	18.6276
FLJ44973 fis	13.3941	12.4367	12.3861	13.4236	13.6463	13.8708	13.7449	13.9099	13.9426	14.0307	13.2726	13.9882	13.9364	14.1597
FLJ45348 fis	17.4808	17.3504	17.3545	16.6202	17.1878	17.0534	17.1547	16.885	17.1823	17.3143	16.9834	16.7583	16.6275	16.5486
FLJ46898 fis	16.2335	15.7977	16.1595	16.1271	15.6017	15.126	15.3086	15.3394	16.4733	16.8378	16.9281	15.3488	16.4475	16.8138
FLJ50838	16.4104	16.2179	16.2958	15.8999	16.1515	16.4563	16.185	15.8066	16.5502	16.6218	16.7157	16.5058	16.753	16.8527
FLJ50884	19.5384	19.3674	20.1525	19.7183	18.9392	18.8092	19.5707	19.3575	19.8782	19.8	19.5475	19.8266	20.1101	19.8756
FLJ50986	13.452	13.5549	13.3613	13.1528	14.248	14.4788	14.1207	14.0079	13.1644	13.4413	13.2744	13.2565	14.0325	13.9069
FLJ51928	16.3083	15.4222	15.9536	15.1724	16.8546	15.8232	16.6514	16.0852	16.701	16.5478	16.4433	16.6565	16.788	16.3843
FLJ52118	20.5243	20.2483	20.2034	21.0753	20.2824	19.9865	19.9773	20.7359	21.5935	21.5683	21.4012	21.4422	21.1743	20.7692
FLJ52148	17.4198	17.1795	17.6402	17.6546	17.4314	17.4588	17.8424	17.8696	17.642	17.817	17.4777	17.4124	17.1163	17.3328
FLJ52573	17.7253	18.6119	17.747	18.7082	17.9618	18.2363	17.7836	18.1785	18.1084	18.1761	18.2503	18.3806	17.661	18.1907
FLJ52986	16.1839	16.4125	16.017	16.5935	16.3557	16.2781	16.2507	16.6649	16.331	15.8846	16.1226	16.2155	15.8198	16.0596
FLJ53172	13.945	15.2482	15.0151	14.8382	15.1854	15.4783	13.2961	14.7305	15.1217	14.6468	14.641	14.7962	14.5019	14.5161
FLJ53312	17.7264	18.555	19.4543	19.648	18.679	20.0314	18.4295	19.9196	19.7249	19.6761	19.6325	19.926	19.5658	19.551
FLJ53425	21.9659	21.1334	21.7581	21.6078	22.5931	21.8877	22.382	22.1191	21.6261	21.7788	21.8396	21.9796	22.1584	22.164
FLJ54064	18.1649	17.561	17.4693	17.987	18.1725	18.0708	18.287	17.4447	17.4339	17.2197	17.5962	18.1516	17.3806	18.0702
FLJ54534	18.2459	19.0392	18.3698	19.1598	17.4234	17.6425	17.3147	18.4527	18.0886	18.1888	17.8169	18.1443	17.4762	17.1001
FLJ54537	18.6691	18.3713	18.6211	18.2031	18.2873	18.3349	18.4222	18.367	18.2964	18.3959	18.3879	18.3824	18.8354	18.8838
FLJ54552	NA	NA	NA	NA	NA	NA	NA	NA	NA	NA	NA	NA	NA	NA
FLJ54601	15.3104	15.9262	16.2352	15.594	15.4144	16.1835	15.2574	15.9178	16.2081	16.0479	15.8466	15.7236	16.0509	15.7834
FLJ54615	15.4702	15.5285	15.3486	15.3663	15.4344	15.5251	15.791	14.842	15.4193	14.9809	15.2369	15.4055	14.6316	14.9599
FLJ54972	16.2265	16.9233	16.7289	17.4394	17.0228	17.3459	17.3553	17.5547	17.164	17.0299	17.1466	17.1086	16.8375	16.8183
FLJ55111	19.7421	19.0242	19.1971	19.1884	19.2376	18.6989	18.9777	19.048	18.9031	19.1431	18.9112	18.9062	19.078	19.0935
FLJ55329	16.7862	16.103	15.8608	15.6136	16.9207	16.1548	16.1825	15.5747	17.1152	17.3504	16.9098	16.9935	17.3031	16.3851
FLJ55458	13.7937	14.1004	13.942	14.8933	14.2585	14.6623	14.2022	14.8733	14.5889	14.1678	14.1343	14.6939	13.7553	13.7633
FLJ55484	20.8487	21.1272	21.131	20.6818	21.1436	21.4269	21.1513	20.8376	20.887	21.104	21.1133	20.8464	20.9982	21.2752
FLJ55596	13.7227	13.5766	13.8542	12.6488	13.4175	13.5691	13.255	12.9958	13.4185	13.6041	14.1938	13.1768	14.0689	12.6948
FLJ55694	18.5317	17.9865	18.3738	18.6435	18.3893	18.3077	18.7675	18.8115	18.2547	18.4842	18.4538	18.7089	19.0666	18.557
FLJ55809	18.0946	18.0354	18.0714	17.6244	17.6529	17.8882	17.7333	17.4656	17.7268	18.0314	17.7342	17.6586	17.7715	17.7117
FLJ56092	21.9675	22.033	22.1654	21.6155	21.7618	21.7367	21.7218	21.8288	21.9616	22.1614	21.9213	21.78	22.073	21.8939
FLJ56101	17.0222	17.4018	17.3126	17.3718	16.9012	17.0772	17.1471	17.1221	17.562	17.728	17.3331	17.6065	17.3548	17.3083
FLJ56179	19.2203	19.0409	18.8523	18.4903	19.2711	19.9222	19.2436	18.9817	18.9699	18.9187	19.0574	19.1196	19.4343	19.3779
FLJ56229	16.0967	17.2156	16.2165	17.3337	16.5367	16.9852	17.0891	17.7642	17.1746	16.8181	16.35	16.7004	16.3838	16.3402
FLJ56367	13.9368	14.8134	14.5178	13.2963	14.4073	15.5737	15.0652	14.1037	14.8827	12.4949	14.2251	15.0032	14.4616	14.996
FLJ56418	14.6889	14.5941	14.7882	14.7509	14.7208	15.244	14.9527	15.3175	14.9662	15.1081	14.6697	14.892	15.3571	15.1784
FLJ56447	14.6606	15.7628	15.5451	15.9456	13.9926	15.165	15.2056	15.8184	15.9372	15.7588	15.2163	15.7534	14.7492	15.0111
FLJ56666	19.3223	19.3962	19.5388	19.5801	19.5433	19.4158	19.3343	19.6838	19.5968	19.707	19.5037	19.6685	19.5674	19.5872
FLJ56828	17.6739	17.6435	17.6298	17.7899	17.5377	17.2478	17.5609	17.6801	17.6174	17.5979	17.4106	17.7546	17.4145	17.3931
FLJ57828	16.4882	16.1725	16.4312	16.2004	16.3169	16.5624	16.8797	16.3001	16.3356	15.8512	16.2732	16.3997	16.084	16.3833
FLJ58028	16.1779	14.5053	15.3907	15.5798	16.0198	15.4999	15.351	15.0113	15.8606	15.5809	15.5813	16.3079	15.7914	16.3085
FLJ58307	16.5135	16.2717	16.2286	16.5693	16.907	16.9395	16.7784	17.2309	15.039	15.2889	14.8517	15.1007	15.2873	14.6446
FLJ58501	15.742	15.3697	15.542	15.1489	16.1531	15.9206	15.8388	15.2366	15.5119	15.8992	15.7665	15.7821	15.9358	16.1803
FLJ58636	14.5513	12.3636	13.1912	12.9368	13.9983	12.7478	13.3414	13.9732	12.9633	13.1186	12.9866	12.6191	13.2786	13.3548
FLJ59248	18.3109	17.7768	17.8774	17.8432	18.4799	18.0881	18.1226	18.0268	17.9733	18.2224	18.1302	17.9603	18.1022	18.3678
FLJ59286	16.0695	12.9789	14.2929	14.4249	14.967	12.6698	14.2266	14.8439	16.0058	16.3886	16.529	16.3013	16.9881	16.3024
FLJ59643	18.3751	17.531	17.8169	18.1367	17.9393	17.2729	17.4767	17.6546	17.9808	18.1081	18.1498	17.9641	17.7726	18.0564
FLJ60021	17.8152	17.806	18.0113	18.0372	17.7908	18.3078	18.2567	18.2693	17.9256	18.1806	18.0169	18.0347	18.3649	18.4431
FLJ60124	21.0192	21.4034	21.4252	20.6735	20.6068	21.2778	21.2658	20.6821	20.9083	20.894	21.0192	20.8898	21.1715	21.013
FLJ60435	15.0305	15.65	15.4839	15.0391	12.188	15.5952	15.619	15.6163	15.6015	15.9062	15.057	15.448	16.0356	15.8168
FLJ60563	16.2139	15.7866	16.3593	15.5304	16.4089	15.7828	15.9415	16.1373	16.1132	16.1479	15.9868	16.2402	16.5632	16.3655
FLJ60706	15.9157	16.2144	16.5766	16.3466	15.8421	15.6438	16.255	16.0311	16.6774	15.6763	16.2947	16.3816	16.0079	15.9669
FLJ60713	NA	NA	NA	22.868	NA	NA	NA	23.0875	22.6102	22.5774	22.85	22.4424	22.4527	22.7197
FLJ61387	16.5182	16.5613	16.7134	16.0225	16.7756	17.5181	17.2035	16.5199	16.5467	16.6811	17.054	16.6447	17.1633	17.2181
FLJ75421	15.4626	14.2963	15.2352	14.9528	15.2612	14.6742	14.9794	15.1695	15.6925	16.01	15.6987	15.3689	15.9066	15.5775
FLJ76690	15.6978	16.6804	15.7591	15.4677	16.3127	16.63	16.1702	16.2408	14.5717	14.407	15.1139	13.7321	14.9194	13.7534
FLJ76981	18.4216	17.8336	17.5259	17.8618	19.0753	19.0762	18.4295	18.7422	17.5333	17.6174	17.5724	17.5945	17.9477	17.936
FLJ79100	16.6611	17.4909	17.2958	18.0165	16.384	17.6599	17.2714	18.3856	17.8096	17.2057	17.3014	18.2111	17.5001	16.8994
FLJ79369	15.2683	14.8462	14.782	14.0857	15.5884	15.1858	15.2286	14.1757	15.2066	15.1855	14.48	15.1526	14.7292	14.9784
FLJ79548	16.9479	17.4977	17.2542	17.4736	16.5724	16.8107	17.1586	17.4361	17.6292	17.4203	17.2622	17.3381	17.2086	16.816
FLJ90602 fis	15.6525	14.934	15.8826	16.3594	15.1617	14.6158	15.1953	16.0959	15.8855	16.4259	15.9345	15.1604	14.933	14.7451
FLJ94640	22.3281	20.9861	23.1262	19.9898	21.9256	20.5328	22.9714	19.6828	22.1323	22.2723	22.367	21.9909	22.2583	22.3462
FLJ95547	16.3134	16.195	16.2686	16.3811	16.5165	16.376	15.9967	16.4447	16.2277	16.1834	16.039	16.6365	16.6773	16.5383
FLJ95601	14.6359	14.8092	14.7391	15.0078	14.9731	14.8585	15.2251	15.8084	15.0612	15.0238	14.8247	14.8295	14.2639	14.2177
FLJ95978	17.7108	18.4034	17.2955	16.6666	16.7772	17.3122	17.2535	16.624	17.8619	17.9427	17.2021	17.352	16.5553	16.4246
FLJ95989	14.3802	14.5889	14.7277	14.1671	14.2175	14.8696	14.6338	14.7566	14.0945	14.6008	13.7751	14.2441	14.7492	14.213
FLJ96225	12.8124	13.3461	12.9899	13.0065	12.9789	13.1188	13.3554	13.2157	12.9787	13.1704	13.1191	13.6398	12.6693	13.1856
FLJ96396	12.8122	13.8657	13.8301	11.9715	12.4192	12.7891	13.8229	12.4123	13.25	13.1206	12.8164	13.4184	12.6076	12.6589
FLJ96655	14.8569	15.6384	15.337	15.8889	15.0573	15.3391	15.2024	15.6595	16.2689	16.5461	16.083	16.1488	15.9147	15.6263
FLJ96690	18.5339	18.0825	18.2672	18.1336	17.9407	17.5676	17.9896	18.0546	17.8671	17.967	17.7249	17.5397	18.095	17.7548
FLJ96877	19.9647	19.5524	17.3775	19.5364	19.7941	18.8201	18.2148	17.3716	18.8181	16.9413	19.6977	19.542	17.9004	19.6846
FLNA	21.4062	21.7264	21.4275	22.1221	21.4771	20.8126	21.3845	21.9034	20.9546	20.7877	20.9253	20.8625	20.6645	20.705
FLNB	20.2689	20.7715	20.4372	21.048	19.9358	20.1676	19.9239	20.8225	19.8991	19.6834	19.5834	19.9219	19.7047	19.4658
FLNC	21.4515	22.335	21.919	22.4133	21.4598	21.7238	21.5662	22.3615	21.46	21.2809	21.0519	21.3068	20.998	20.8014
FLOT1	19.4337	19.1731	19.1531	19.0537	18.8858	18.4597	18.7969	18.6491	18.8735	18.6163	18.4734	18.6342	18.5795	18.4274
FLOT2	19.3001	18.9393	18.8179	18.7782	18.5564	18.2584	18.479	18.4739	18.5721	18.533	18.342	18.4851	18.5306	18.4091
FLYWCH2	13.8589	15.3896	15.1658	16.2779	15.209	15.5653	15.913	16.0386	16.1069	16.1216	15.5578	16.2768	15.4187	15.0504
FMNL1	13.8865	14.0958	14.4715	13.9966	14.1137	14.1273	14.4072	13.5516	13.8709	13.5396	13.5626	13.4808	13.5665	12.3641
FMNL2	16.1379	16.0426	16.0923	16.1874	16.3478	15.9774	16.1704	16.3782	15.8288	16.0282	15.6524	15.8527	15.7532	16.2639
FMNL3	18.5336	18.3124	18.3318	18.4361	18.6192	18.2504	18.5283	18.8392	17.8599	17.7893	17.9255	18.2404	17.8204	17.4933
FMR1	17.3827	17.6861	17.6206	17.8862	17.3033	17.2333	17.5708	17.8766	17.5334	17.8886	17.409	17.18	17.2189	17.0399
FN3KRP	14.0089	15.9306	15.5204	15.5866	14.0452	15.2036	14.8766	15.6077	15.6255	15.5726	15.6456	15.5135	15.1286	14.8322
FNBP1	15.0811	13.9329	14.0452	14.5664	14.4095	14.6855	14.5225	14.9971	14.6128	14.6107	14.6472	14.949	14.6573	14.6411
FNBP4	17.0174	17.0951	17.0685	16.8784	17.3065	17.2661	17.2379	16.8468	17.1959	16.4542	16.6308	16.8886	16.7528	17.0582
FNDC3A	16.7594	16.2074	16.2569	16.9386	16.8258	16.7089	16.8913	17.5862	16.2448	16.0661	15.7972	16.6321	16.8475	16.4079
FNDC3B	15.8712	15.7455	15.2107	15.1422	15.5154	15.0568	15.2355	15.3716	15.9517	16.0421	16.1032	16.0645	15.6434	15.8316
FNTA	15.7838	16.0857	15.775	16.5799	16.1475	16.0003	15.5896	16.6829	16.1868	16.198	16.1583	16.2348	16.0703	15.8622
FOCAD	15.1124	16.3403	16.2325	16.6852	15.6573	15.9109	15.7628	16.5461	16.1919	16.1822	15.9095	16.1139	15.7471	15.4594
FOSL1	18.734	17.337	17.9313	17.3174	18.3948	16.8252	17.0289	16.0404	16.8523	16.5543	17.6456	16.9038	17.3765	17.9615
FOXG1	13.3872	13.127	13.1298	12.8142	13.4826	13.0768	13.5898	12.7362	13.1825	13.318	12.8267	13.988	13.7821	14.0682
FOXJ2	14.3724	14.1793	13.7922	13.928	14.6475	14.4854	14.4271	14.5839	14.4736	14.8764	14.7215	14.7942	14.7782	14.5942
FOXK1	17.1203	17.3542	17.4836	17.3503	16.7106	16.2752	16.8678	16.5963	17.0192	17.6987	17.1919	17.4497	16.6303	17.3713
FOXK2	15.5109	15.9813	16.196	15.8381	14.9753	15.0282	13.7755	14.7036	16.545	16.6875	16.5873	16.5135	16.9244	16.6853
FOXRED1	18.7467	18.284	18.4602	17.7743	18.5497	18.6045	18.7695	18.1528	17.8148	18.1781	18.2445	17.8879	18.3649	18.3276
FRG1	16.81	16.6368	17.0189	16.8702	16.7217	17.1102	17.0248	17.0594	16.7826	16.8858	16.7294	16.7547	17.2285	16.8997
FRMD8	16.7262	16.834	17.4714	16.8543	17.4688	16.3632	17.9083	17.1081	16.7266	16.1663	16.6248	16.4221	16.7785	16.6966
FRYL	16.7601	18.1147	16.9894	17.5428	17.092	18.0064	16.9884	17.0379	17.2875	17.6596	17.5908	18.2879	17.3278	17.1973
FSCN1	19.0334	19.8411	19.4717	20.7431	18.72	19.1687	19.1352	20.3461	19.9493	20.3222	20.0204	19.6636	19.3686	18.9401
FSD1	15.5924	16.5206	16.4742	16.4335	15.7355	16.1508	16.0029	16.2923	16.0225	16.4687	16.25	15.7633	15.8058	15.4471
FSHPRH1	14.1964	14.7034	14.9242	13.9666	14.8645	14.6361	14.2074	14.2436	14.9896	13.9173	14.7985	14.7374	14.4967	14.5332
FTH1	17.2293	17.2299	16.8387	16.6713	16.4578	17.3546	16.6032	16.8885	17.1615	16.3873	16.1002	16.9346	16.6291	17.1943
FTL	18.3113	17.2093	17.8502	17.3134	16.9046	15.6216	16.4728	17.0582	18.1016	17.3109	17.3097	17.9202	17.77	17.6895
FTO	15.2492	15.7511	15.756	15.9465	15.0084	15.1969	15.1894	15.9996	16.9096	16.6328	16.125	16.653	16.168	15.6207
FTSJ3	19.4245	20.3441	19.9836	19.4939	19.6977	20.8051	20.4388	19.8342	19.6192	19.4625	19.765	19.5292	19.8508	20.3238
FUBP3	19.7752	19.5746	19.8945	19.9516	19.5402	19.6049	20.1234	19.976	19.9258	19.9763	20.0542	19.9186	19.9088	19.7439
FUCA1	17.6612	16.8028	18.1773	17.9022	16.4012	15.438	16.8041	16.3418	17.5301	16.9958	16.6313	17.2622	16.8952	16.5868
FUCA2	16.4951	16.1	16.7347	16.8125	15.5937	14.8812	15.8769	15.544	16.3025	16.7628	16.3431	16.2713	16.4979	16.1786
FUNDC1	14.9792	15.4073	14.8951	14.9809	15.7593	15.6177	16.0386	14.8285	15.7618	15.7193	15.8168	15.1587	16.329	15.3895
FUS	22.8395	22.8169	23.1309	22.5437	23.1793	23.1501	23.1598	22.7284	22.7944	22.7228	22.8892	22.7781	22.8698	22.9222
FUT11	14.7162	14.1682	14.3459	14.6348	13.9818	13.6604	14.0442	14.0784	14.6206	14.6203	14.5882	14.2919	13.9899	14.0199
FVT1	18.4312	18.0572	18.2607	18.0444	18.362	18.189	18.1449	18.7507	17.8402	18.1287	18.0512	17.6388	18.2787	18.0462
FXC1	16.1702	16.1944	16.477	15.7735	15.8939	16.7399	16.4116	16.3957	15.8001	15.5633	15.9529	15.5315	16.2628	16.0151
FXN	17.2709	17.057	17.3068	17.2677	16.8426	16.715	17.3048	17.2388	16.9597	16.6565	17.0195	17.0043	17.447	17.2951
FXR1	20.9676	20.4783	20.5934	20.8923	20.7202	20.1599	20.5448	20.6259	20.6315	20.6423	20.5774	20.4891	20.2938	20.1456
FXR2	17.4609	17.2392	17.2461	17.6422	17.1125	16.7986	16.6873	17.6907	17.0688	17.0664	16.8739	17.0095	16.8163	16.4439
FYCO1	17.1591	17.0913	17.1317	17.5845	17.2865	17.293	17.488	17.8127	17.3924	17.6046	17.5231	17.66	17.8972	17.8301
FYN	19.0275	18.3007	18.2496	17.2278	18.4843	18.0536	18.3922	17.6104	17.9663	18.1092	17.9963	18.006	18.3336	18.0488
FYTTD1	18.7635	17.2012	17.5286	16.8904	19.1563	17.3686	17.7385	17.8911	17.1717	16.6603	16.9705	16.6117	17.635	17.743
FZD6	15.2088	15.2439	15.7145	15.0623	15.4188	15.8497	15.6926	14.885	15.337	15.5726	15.2521	15.1745	15.649	15.6303
FZR1	14.6079	14.6862	13.602	15.0246	15.3692	14.2302	15.0319	15.322	14.6818	14.5099	14.7029	15.2232	14.5356	13.8511
G3BP	20.3454	20.5778	20.4538	20.7001	20.0582	19.8751	19.9083	20.4114	20.4092	20.4971	20.2304	20.0438	19.9665	19.7122
G3BP1	20.3454	20.5778	20.4538	20.7001	20.0582	19.8751	19.9083	20.4114	20.4092	20.4971	20.2304	20.0438	19.9665	19.7122
G3BP2	17.6244	18.775	18.7933	18.7903	17.7762	18.6962	18.9368	18.8503	18.8504	18.9906	18.8197	18.4021	18.1047	17.9044
G6PD	19.2279	19.1472	19.2672	20.038	18.8479	18.6911	18.6115	19.6639	19.2593	19.297	19.0723	19.1101	18.6734	18.5375
GAA	16.3303	17.0723	16.9125	16.4758	14.7264	15.1527	15.6749	15.5547	17.0283	16.9843	16.6186	16.6485	16.9557	16.7273
GABARAPL2	16.558	16.5137	16.4463	16.8466	16.7782	16.3247	16.7842	16.6729	17.1256	16.7684	16.7449	17.3718	17.0868	16.7618
GABPA	16.0195	15.8528	16.1567	16.1743	16.0355	15.6761	15.7479	16.2931	16.4036	16.2936	15.9532	16.4784	15.9844	16.2321
GABPB2	12.6066	12.48	13.4914	13.3048	12.6909	12.2723	12.7694	14.0981	13.2776	13.5661	12.9792	13.6133	13.3741	12.6959
GADD45GIP1	19.4894	19.6094	20.0089	19.3388	19.1424	19.5248	19.7573	19.5397	19.5183	19.6212	19.6431	19.5126	19.8249	20.0519
GAGE4	19.9121	20.5587	20.1996	21.1998	19.9748	20.9597	20.5107	21.0947	20.9224	20.8685	20.8343	21.3153	20.7707	20.4562
GAK	16.3983	16.8384	16.9677	17.4126	16.5773	14.8121	17.2268	17.5954	15.7686	16.6259	18.0566	16.1633	17.3441	17.1341
GALC	16.8762	16.3438	17.0409	16.4309	16.2944	14.9416	16.3447	15.9588	16.4586	16.769	16.47	15.8699	16.1173	15.875
GALE	16.9697	17.1959	17.2948	18.0451	17.4388	16.932	16.7005	18.0822	17.7225	17.6737	17.1776	17.5618	17.0523	16.6379
GALK	13.7256	15.3936	15.0747	15.7297	13.9883	14.88	13.8529	15.3823	15.3091	15.0227	14.6927	15.0828	14.5123	13.7783
GALK1	16.8157	17.7928	17.4142	18.3284	16.8858	17.2841	16.9957	17.7188	17.6667	17.8263	17.584	17.4423	17.3506	17.0113
GALK2	15.6556	14.2251	15.1113	16.6833	14.6706	15.6841	14.5958	17.0849	14.2607	16.6257	15.6662	14.3709	15.698	15.2408
GALM	16.6054	16.8253	16.4702	17.0451	16.1903	16.5524	16.2493	16.7873	16.8653	16.9041	16.6209	16.9145	16.6338	16.02
GALNS	17.6055	16.9426	17.1782	17.1143	17.2726	16.5924	16.8415	16.852	17.1409	17.0507	17.0756	16.9957	17.2093	17.2307
GALNT1	17.1794	16.0981	16.1808	15.9071	16.9249	15.8595	15.779	16.2089	17.1052	17.1712	16.4185	16.3231	15.939	15.8909
GALNT10	16.923	16.4552	16.1011	15.0223	16.0746	15.6541	16.0865	15.7418	15.0848	16.1237	15.6327	15.0369	15.4947	15.4692
GALNT2	19.3775	18.6079	18.6145	18.1934	18.8683	18.4449	18.658	17.8857	18.5915	18.7696	18.6899	18.6058	18.7145	18.6718
GALNT7	18.1056	17.7773	17.7821	16.8477	18.1375	18.3869	17.7965	16.8321	18.3192	18.6233	18.4829	18.0979	18.4289	18.485
GALT	13.9236	15.1104	14.9458	15.4389	15.2254	15.3791	14.3685	15.4419	15.288	15.3198	14.8876	15.8205	14.8926	14.7302
[truncated: 4,230 more rows]
