# Supplementary material for: Integrating fragment-based screening with targeted protein degradation and genetic rescue to explore eIF4E function
Source: Nat Commun. 2024 Nov 20;15:10037. doi: 10.1038/s41467-024-54356-1 (PMC11868579; doi:10.1038/s41467-024-54356-1)
Supplement: Supplementary file 10 — Source Data [file 41467_2024_54356_MOESM10_ESM.xlsx]

## Sheet: Figure 4a-h
Figure 4a	Endogenous eIF4E was immunoprecipitated and immunoblotted for eIF4G, 4E-BP1 and eIF4E (n=1)
							RIIY 4E-BP1 peptide (RIIYDRKFLMECRNSPV, Peptide Protein Research Hampshire, UK)
							eIF4E antibody (R&D Systems, Cat# MAB3228, Clone # 299910, RRID:AB_2097694)
							eIF4G antibody (CST, Cat# 2469, RRID:AB 2096028 )
							4E-BP1 anitbody (CST, Cat#9452, RRID:AB_331692)
Figure 4b	Electro-chemiluminescent assay for binding of 4E-BP1 or eIF4G with endogenous eIF4E in HeLa cell lysates
	Values represent mean luminescence ratios of 4E-BP1:eIF4E or eIF4G:eIF4E normalised to DMSO control and expressed as % from 2 biological repeats.
	4E-BP1:eIF4E HeLa					eIF4G:eIF4E HeLa
	Control	4	RIIY			Control	4	RIIY
Expt 1	100.4	87.6	11.5		Expt 1	106.8	6.4	0.5
Expt 2	99.6	92.2	11		Expt 2	93.2	10	0.4
Figure 4c	Electro-chemiluminescent assay for binding of 4E-BP1 or eIF4G with endogenous eIF4E in SW620 cell lysates (n=2)
	Values represent mean luminescence ratios of 4E-BP1:eIF4E or eIF4G:eIF4E normalised to DMSO control and expressed as %.
	4E-BP1:eIF4E SW620					eIF4G:eIF4E SW620
	Control	4	RIIY			Control	4	RIIY
Expt 1	100.4	103	6		Expt 1	99.7	22.6	2.4
Expt 2	99.6	91.2	8.4		Expt 2	100.3	19.1	4.4
Figure 4d	Electro-chemiluminescent assay for binding of eIF4G or 4E-BP1 with eIF4E in SW620 cells (n=2)
	Results are expressed as luminescence signals normalised to DMSO control and expressed as %.
	4E-BP1:eIF4E		eIF4G:eIF4E
Conc (μM)	Expt 1	Expt 2	Expt 1	Expt 2
40	76.2	83.6	20.4	20.8
12	74.8	76	33.5	31.6
4	74.9	84.1	47.4	46.9
1.2	85.6	82.2	75.2	71.5
0.4	98.1	93.2	89	92.6
0.12	96.4	91.9	92.6	93.1
Figure 4e	Electro-chemiluminescent assay for binding of eIF4G or 4E-BP1 with eIF4E in HeLa cells (n=3)
	Results are expressed as luminescence signals normalised to DMSO control and expressed as % .
	Compound 4													Compound 5
	Expt 1		Expt 2		Expt 3									Expt 1	Expt 2	Expt 3
Conc (log; μM)	i	ii	i	ii	i	ii	iii	Average	SD				Conc (log; μM)	i	i	i	ii	Average	SD
1000		28.1026		28.0434	28.1305			28.0922	0.0444869				1000	79.5777	83.1726	75.9829		79.5777	3.59487
300		22.7919	21.9052	23.6786				22.7919	0.88666				300		79.1574	77.8767	80.4382	79.1574	1.28076
100	16.344	9.60089	25.0176	23.7986	31.8466	36.731	41.7686	26.4439	11.2886				100	75.5703	63.784	78.6593	82.807	75.2052	8.17097
30	10.7487	16.8009	29.0926	32.0425	37.7303	43.7462	67.4875	33.9498	18.6844				30	75.2746	56.6412	90.3755	85.6036	76.9737	14.9486
10	38.686	35.9663	39.9537	39.5829	34.3815	43.9969	38.172	38.677	3.07699				10	98.8553	73.8509	81.9514	81.2207	83.9696	10.5767
3	49.7022	35.1308	60.5516	53.4456	47.2648	76.5131	56.5122	54.1601	12.7546				3	68.7371	69.4889	93.3787	93.1091	81.1784	13.9358
1	119.726	91.1644	74.7913	70.345	65.0755	73.6985	64.776	79.9395	19.6524				1	92.6058	93.3638	73.8945	85.2938	86.2895	9.02903
0.3	96.4836	85.2821	77.4986	80.4403	82.4158	87.8191	67.2013	82.4487	9.08174				0.3	100.204	63.6429	80.071	77.6501	80.3919	15.0627
0.1	106.918	108.19			100.958	119.452	137.114	114.527	14.2884				0.1	96.4636	44.4671	70.4653		70.4653	25.9983
0.03	95.942	98.5144	97.2282					97.2282	1.28618				0.03	87.9897	62.0125	75.0011		75.0011	12.9886
Figure 4f	Quantification of eIF4E:eIF4G interaction in H1299 cells by electro-chemiluminescent assay (n=2)
	RIIG						RIIY
	Expt 1			Expt 2			Expt 1			Expt 2
Conc (μM)	i	ii	iii	i	ii	iii	i	ii	iii	i	ii	iii
0	1738296	1.77973e+06	1.73828e+06	1.73917e+06	1780467	1739068	1738296	1.77973e+06	1.73828e+06	1.73917e+06	1780467	1739068
0.1	1.73059e+06	1.67942e+06	1.72375e+06	1731006	1.67986e+06	1.72408e+06	1793701	1.75299e+06	1795398	1794152	1753422	1.79586e+06
1	1.78475e+06	1.8321e+06	1.79514e+06	1.78527e+06	1.83254e+06	1795589	1.72625e+06	1.77106e+06	1.73355e+06	1.72686e+06	1.77148e+06	1734186
10	1815969	1.7661e+06	1.80789e+06	1.81644e+06	1.76659e+06	1808261	806084	806630	850220	806167	806655	850251
100	1746349	1793970	1.74829e+06	1746979	1794305	1.74875e+06	99714	132168	156113	99669.7	132098	156102
Figure 4g	Quantification of the endogenous eIF4E:eIF4G interaction in H1299 cell lysates, as measured by electro-chemiluminescent assay (n=3)
	Compound 4								Compound 5
Conc (μM)	Expt 1	Expt 2	Expt 3	Average	SD			Conc (μM)	Expt 1	Expt 2	Expt 3	Average	SD
0	874100	723941	713679	770573	89803.2			0	795699	777691	861580	811657	44162.1
0.1	864143	719405	878416	820654	87974.7			0.1	768129	769899	908997	815675	80824.1
1	761799	641021	523036	641952	119384			1	699922	792440	827950	773437	66095.4
10	353620	494990	439934	429515	71258.2			10	861598	784956	626782	757779	119744
100	241995	430755	369964	347571	96352			100	736663	639681	555810	644051	90505.6
Figure 4h	HeLa cell lysates for in vitro translation (n=3)
	Results are expressed as firefly or renilla luminescence signal normalized to DMSO control and expressed as %.
	Significance was determined using unpaired t-test on compound 4 compared to compound 5 at each concentration (*p <0.05, **p <0.01, ***p <0.001, ****p <0.0001).
fLuc (CAP)
	1 μM												10 μM												100 μM
	Expt 1		Expt 2		Expt 3								Expt 1		Expt 2		Expt 3								Expt 1		Expt 2		Expt 3
Compound	i	ii	i	ii	i	ii	iii	Average	SD	P-value		Compound	i	ii	i	ii	i	ii	iii	Average	SD	P-value		Compound	i	ii	i	ii	i	ii	iii	Average	SD	P-value
4	71.6	71.7	73.5	78	143.1	80.5	37.6	79.4286	31.5252	0.0222		4	34.9	47.8	31.5	23.6	10.3	5.3	49.8	29.0286	17.1643	0.0055		4	15.9	22.1		10.3	15.1	28.5	51.6	23.9167	14.9539	<0.0001
5	120.3	127.2	124.1	120.9	102.8	99.5		115.8	11.6602			5	42.5	55.9	55.9	57.6	96.7	96.1		67.45	23.0769			5	98.4	87.5	72.2	84.4	81.4	83.7		84.6	8.52877
rLuc (IRES)
	1 μM												10 μM												100 μM
	Expt 1		Expt 2		Expt 3								Expt 1		Expt 2		Expt 3								Expt 1		Expt 2		Expt 3
Compound	i	ii	i	ii	i	ii	iii	Average	SD	P-value		Compound	i	ii	i	ii	i	ii	iii	Average	SD	P-value		Compound	i	ii	i	ii	i	ii	iii	Average	SD	P-value
4	91.2	94.6	100.3	95.4	113.3	100.8	83.2	96.9714	9.34001	0.4188		4	81.4	87.5	85.7	85.1	84.1	78	97.6	85.6286	6.13072	0.3673		4	78.5	80.1	76.9	84.3	92.3	101.7	106.9	88.6714	11.9009	0.1073
5	98.9	99.3	105.1	107.9	95	97.1		100.55	4.93386			5	75.3	85.2	94.2	93.2	94.5	92.9		89.2167	7.64184			5	99.1	102	103	106.9	90.9	88.8		98.45	7.145
	All graphs were plotted in Prism 10 version 10.2.0

## Sheet: Figure 5a-e
Figure 5a	(Top) Immunoblots showing eIF4E protein stabilisation in H1299 cells at 57oC following compound treatment (n=2)
	Cells were treated with compound 4 or compound 5 (50 μM) for 6 hrs at 57oC.
	Red squares denote samples of interest. Blots from Expt 1 are shown in the manuscript.
	Expt 1						Expt 2
Figure 5a	(Bottom) Immunoblots showing eIF4E protein stabilisation in H1299 cells at 57oC following compound treatment (n=3)
	Cells were also treated with compound 4 (10, 5, 1, 0.5 μM) or compound 5 (10 μM) for 6 hrs at 57oC.
	Red squares denote samples of interest. Blots from Expt 3 are shown in the manuscript.
	Expt 1								Expt 2									Expt 3
Figure 5b	eIF4E stabilization in H1299 cells at 57oC following compound 4 treatment was normalised to vinculin control (n=3)
	An ordinary one-way ANOVA with Tukey’s test for multiple comparisons was used (*p <0.05, **p <0.01, ***p <0.001).
	Control (vinculin)								Compound 4 (10 μM)											Compound 4 (5 μM)
	Expt 1	Expt 2	Expt 3						Expt 1	Expt 2	Expt 3									Expt 1	Expt 2	Expt 3
eIF4E	5496.45	7340.05	7855.4					eIF4E	17295.1	19841	16305.2								eIF4E	13319	16477.5	13118.4
Vinculin	14446	15252.9	14644.4					Vinculin	20625	19794.8	15548.7								Vinculin	20082.4	16497.2	16125.1
eIF4E normalised to vinculin	0.380484	0.481222	0.53641					eIF4E normalised to vinculin	0.83855	1.00233	1.04866								eIF4E normalised to vinculin	0.663219	0.99881	0.81354
Average control	0.466039			Average	SD	SEM		Average control				Average	SD	SEM					Average control				Average	SD	SEM
Plotted on graph	0.816421	1.03258	1.151	1	0.169652	0.0979485		Plotted on graph	1.79931	2.15075	2.25015	2.06674	0.236868	0.136756					Plotted on graph	1.4231	2.14319	1.74565	1.77065	0.360697	0.208248
															P value											P value
													Compared to control		0.0009									Compared to control		0.0098
																							Compared to cmpd 4 (10μM)			0.4899
									Compound 4 (1 μM)											Compound 4 (0.5 μM)
									Expt 1	Expt 2	Expt 3									Expt 1	Expt 2	Expt 3
								eIF4E	11451.3	9867.64	9746.64								eIF4E	8457.69	8938.05	7131.45
								Vinculin	19575.1	17293.5	14779.7								Vinculin	17319	15413	13578.9
								eIF4E normalised to vinculin	0.584995	0.570599	0.659462								eIF4E normalised to vinculin	0.488349	0.579904	0.525187
								Average control				Average	SD	SEM					Average control				Average	SD	SEM
								Plotted on graph	1.25525	1.22436	1.41504	1.29822	0.102342	0.0590872					Plotted on graph	1.04787	1.24433	1.12692	1.13971	0.0988497	0.0570709
															P value											P value
												Compared to cmpd 4 (10μM)			0.0009								Compared to cmpd 4 (10μM)			0.0027
																							Compared to cmpd 4 (5μM)			0.0328
Figure 5c	Quantification of the endogenous eIF4E:eIF4G interaction in intact H1299 cells, as measured by electro-chemiluminescent assay (n=3)
	Ordinary one-way ANOVA was performed and compared with the control of each cell line or compound 5 (**p <0.01, ****p <0.0001)
	Control								Compound 5								Compound 4
Time	Expt 1	Expt 2	Expt 3	Average	SD			Time	Expt 1	Expt 2	Expt 3	Average	SD			Time	Expt 1	Expt 2	Expt 3	Average	SD
6hr	1.63937e+06	1.65092e+06	1635401	1.6419e+06	8059.21			6hr	1562961	1588969	1.60226e+06	1.58473e+06	19988.8			6hr	1330209	1.30391e+06	1.70006e+06	1444726	221519
16hr	1.70006e+06	1661060	1.74152e+06	1.70088e+06	40236.6			16hr	1053628	1.0428e+06	1.11689e+06	1.07111e+06	40016.5			16hr	562614	558350	526079	549014	19976.5
			P value (6hr)							P value (16hr)
	Cmpd 5 compared to control		0.01					Cmpd 5 compared to control		<0.0001
	Cmpd 4 compared to control		<0.0001					Cmpd 4 compared to control		<0.0001
	Cmpd 4 compared to cmpd 5		<0.0001					Cmpd 4 compared to cmpd 5		<0.0001
Figure 5d	Cells were transfected with a protein synthesis reporter expressing a bicistonic mRNA with a cap-dependent luciferase reporter and a cap-independent luciferase driven by a viral IRES (n=3)
	10 μM						25 μM						100 μM
	Expt 1		Expt 2		Expt 3		Expt 1		Expt 2		Expt 3		Expt 1		Expt 2		Expt 3
Compound	i	ii	i	ii	i	ii	i	ii	i	ii	i	ii	i	ii	i	ii	i	ii
4	0.797926	0.924776	1.85278	1.04029	0.864682	0.241103	0.779882	0.760476	1.03058	1.17404	0.368847	0.132828
5	0.990564	1.03058	2.15398	1.1914	1.09618	0.293693	0.92681	1.046	2.53232	1.00255	1.03665	1.18702
CHX (100 μM)													0.352602	0.410054	0.685011	0.310519	0.478128	0.325284
Figure 5e	Cell viability measured by cell titre blue assay (n=3)
	Compound 5
	Expt 1				Expt 2				Expt 3
Conc (uM)	i	ii	iii	iv	i	ii	iii	iv	i	ii	iii	iv	Average	SD	SEM
50	53.6328	52.0671	69.9333	58.3216	44.1723	51.5938	47.7409	59.3443	11.1082	25.2934	52.5036	61.6146	48.9438	16.1351	4.65779
16.67	81.8614	80.8193	83.7057	82.7054	70.4305	78.9719	77.8337	73.1386	78.3988	84.6868	88.0739	90.5748	80.9334	5.72618	1.65301
5.56	86.9805	93.5438	90.8074	81.599	83.701	86.5989	98.4593	98.7669	85.6274	88.7149	98.0061	87.208	90.0011	5.91786	1.70834
1.85	78.8599	87.8933	89.9492	98.4513	85.1657	89.7571	91.1572	95.9219	84.1877	93.3466	90.3072	87.4117	89.3674	5.28101	1.5245
0.62	98.9724	92.2824	95.0825	85.7911	91.8809	91.0304	95.9883	97.7017	91.8418	91.6264	86.455	90.3082	92.4134	4.02083	1.16071
	Compound 4
	Expt 1				Expt 2				Expt 3
Conc (uM)	i	ii	iii	iv	i	ii	iii	iv	i	ii	iii	iv	Average	SD	SEM
50	40.7565	48.5028	36.3881	34.5219	31.2525	35.5489	37.6428	40.588	15.2899	22.3372	27.3379	34.2551	33.7018	8.832	2.54958
16.67	81.5256	82.1039	75.1225	74.9572	79.3888	73.1892	73.9046	83.2716	79.444	82.3427	77.599	72.402	77.9376	3.9178	1.13097
5.56	92.2258	94.0893	82.8045	78.1079	92.9146	81.7778	84.2754	81.3625	95.8113	98.6289	85.8354	80.9296	87.3969	6.90772	1.99409
1.85	93.4885	91.9202	86.363	81.7855	89.3485	86.7191	89.6668	87.1717	109.195	91.3566	84.3445	82.8535	89.5177	7.17569	2.07144
0.62	103.166	93.5593	88.3912	90.1287	90.7303	87.2902	90.4543	89.5963	99.385	103.382	100.776	88.1667	93.7522	6.13895	1.77216
	All graphs were plotted in Prism 10 version 10.2.0

## Sheet: Figure 6b-d
Figure 6b	Quantification of eIF4E:eIF4G interaction as determined by the electro-chemiluminescent assay in cells transfected with wild type (WT) eIF4E or a series of eIF4E mutants (n=3)
	Ordinary one-way ANOVA was performed and compared with the WT eIF4E (*p <0.05, **p <0.01, ***p <0.001, ****p <0.0001).
	eIF4E:eIF4G N term
	WT												W56A
	Expt 1		Expt 2		Expt 3								Expt 1		Expt 2		Expt 3
	i	ii	i	ii	i	ii	iii	Average	SD				i	ii	i	ii	i			Average	SD	P value
	60285	49667	56902.5	56200.5	59473.5	38120	30398	50149.5	11597				46804	45783	55543.5	27952	26214			40459.3	12801.3	0.2987
	S209A												L85R
	Expt 1		Expt 2		Expt 3								Expt 1				Expt 2				Expt 3
	i	ii	i		i			Average	SD	P value			i	ii	iii	iv	i	ii	iii	iv	i	ii	iii	Average	SD	P value
	37924	55171	54666		37313			46268.5	9993.4	0.9661			2891	3972	6205	9492	4223	8867	5849	6292	8811	7871	5862	6394.09	2172.86	<0.0001
	L134R												W73F
	Expt 1		Expt 2		Expt 3								Expt 1		Expt 2		Expt 3
	i	ii	i	ii	i			Average	SD	P value			i	ii	i	ii	i	ii	iii	Average	SD	P value
	5786	1408	3117	7149	37313			10954.6	14904.1	<0.0001			6020	7185	8398	17842	6317	8424	6264	8635.71	4179.41	<0.0001
Figure 6c	Quantification of N-terminal FLAG-tagged eIF4E expression in cells transfected with wild type (WT) eIF4E or a series of eIF4E mutants (n=3)
	Ordinary one-way ANOVA was performed and compared with the WT eIF4E (*p <0.05, **p <0.01, ***p <0.001, ****p <0.0001).
	eIF4E:eIF4E N term
	WT												W56A
	Expt 1			Expt 2			Expt 3						Expt 1		Expt 2	Expt 3
	i	ii	iii	i	ii	iii	i	ii	Average	SD			i	ii	i	i	Average	SD	P value
	106723	121882	165811	181617	183474	201138	208200	177510	168294	36085.8			140027	153267	115664	136144	136276	15573.9	0.6539
	S209A												L85R
	Expt 1		Expt 2		Expt 3								Expt 1				Expt 2				Expt 3
	i	ii	i	ii	i	Average	SD	P value					i	ii	iii	iv	i	ii	iii	iv	i	ii		Average	SD	P value
	78797	78070	60617	138490	134028	98000.4	35710.3	0.0135					134569	103801	102408	89635	84068	175512	215406	162266	144116	158968		137075	42363.7	0.4132
	L134R												W875F
	Expt 1	Expt 2	Expt 3										Expt 1		Expt 2		Expt 3
	i	i	i	Average	SD	P value							i	ii	i	ii	i	ii	Average	SD	P value
	43961	43961	56587	48169.7	7289.62	0.0002							61105	67529	64502	106654	110793	129321	89984	29140.6	0.0026
Figure 6d	Quantification of eIF4G normalised to eIF4E in cells transfected with wild type (WT) eIF4E or a series of eIF4E mutants (n=3)
	Ordinary one-way ANOVA was performed and compared with the WT eIF4E (*p <0.05, **p <0.01, ***p <0.001, ****p <0.0001).
	WT												W56A
	Expt 1		Expt 2		Expt 3								Expt 1		Expt 2	Expt 3
	i	ii	i	ii	i	ii	iii	Average	SD				i	ii	i	i	Average	SD	P value
	0.565	0.408	0.343	0.309	0.324	0.19	0.146	0.326429	0.138637				0.334	0.299	0.48	0.205	0.3295	0.114165	>0.9999
	S209A												L85R
	Expt 1		Expt 2	Expt 3									Expt 1				Expt 2				Expt 3
	i	ii	i	i	Average	SD	P value						i	ii	iii	iv	i	ii	iii	iv	i	ii		Average	SD	P value
	0.481	0.451	0.737	0.269	0.4845	0.19264	0.0762						0.021	0.038	0.061	0.106	0.05	0.051	0.027	0.039	0.061	0.05		0.0504	0.0235994	<0.0001
	L134R												W875F
	Expt 1	Expt 2	Expt 3										Expt 1		Expt 2		Expt 3
	i	i	i	Average	SD	P value							i	ii	i	ii	i	ii	Average	SD	P value
	0.132	0.032	0.055	0.073	0.0523737	0.005							0.099	0.106	0.13	0.167	0.057	0.065	0.104	0.0409976	0.0022
	All graphs were plotted in Prism 10 version 10.2.0

## Sheet: Figure 7b-c
Figure 7b	Immunoblot of eIF4E, FLAG-tagged eIF4E and MCL1 protein expression in H1299 parental cells and two selected eIF4E-dTAG C-terminal (C2-2, C3-1) and two selected eIF4E dTAG N-terminal clones (N2-1, N3-2)
	Red squares denote samples of interest. Blots from Expt 1 are shown in the manuscript.
	N=3
		Expt 1								Expt 2 (only showing 6hr)								Expt 3 (only showing 6 and 16hr)
Figure 7c	Real-time cell growth measurements of the four selected eIF4E dTAG clones (C2-2, C3-1, N2-1 and N3-2), as measured by Incucyte (n≥3)
	Ordinary one-way ANOVA was performed and compared with the control of each cell line (*p <0.05, **p <0.01, ***p <0.001, ****p <0.0001).
			P value
			H1299	C2-2	C3-1	N2-1	N3-2
	Control vs. 1 uM		0.823	<0.0001	<0.0001	<0.0001	0.0029
	Control vs. 0.5 uM		0.996	<0.0001	<0.0001	0.0006	0.2062
	1 uM vs. 0.5 uM		0.8667	0.8216	0.7132	0.651	0.2229
H1299
	Control																																1 uM												0.5 uM
	Expt 1										Expt 2										Expt 3												Expt 1				Expt 2				Expt 3				Expt 1				Expt 2
Time	i	ii	iii	iv	v	vi	vii	viii	ix	x	i	ii	iii	iv	v	vi	vii	viii	ix	x	i	ii	iii	iv	v	vi	vii	viii	ix	x	xi	xii	i	ii	iii	iv	i	ii	iii	iv	i	ii	iii	iv	i	ii	iii	iv	i
0	4.32561	5.42572	2.3146	3.72796	3.25362	6.39471	3.50851	6.10598	4.3797	3.76361	6.87742	5.38344	5.95249	4.24424	5.97743	5.17911	2.13887	1.54136	1.58792	1.51795	2.00659	1.97785	1.49052	1.37088	2.0624	1.93157	2.42181	1.89206	2.33242	2.01902	1.71274	2.31094	4.21765	5.13608	5.3498	6.48265	4.16294	6.49115	3.47411	6.93026	2.16312	1.89441	1.91057	2.6635	4.75934	5.06804	2.23191	4.25847	4.93928
4.01667	4.95489	8.58995	3.10663	6.99581	3.2818	8.09654	4.5939	9.23463	4.9808	4.07763	10.0723	6.94691	6.98835	4.23678	7.739	5.17055	3.21708	6.08159	3.40662	2.98823	3.71242	4.12439	3.61143	3.06532	3.58394	5.19548	3.81265	2.70288	3.37209	3.01047	4.40304	2.4513	4.68543	5.68371	7.75841	7.59125	5.49797	9.0665	4.85238	7.66281	4.89079	4.71734	4.1753	4.87331	5.37384	6.09776	2.95777	4.8528	6.65534
8	5.8609	10.0226	4.66242	8.8512	4.41534	10.6132	4.75927	11.4904	6.05728	4.65027	11.4749	7.83999	7.95155	5.26574	9.34488	7.04893	5.32086	6.25449	4.02934	3.4049	4.04793	5.75251	5.03412	5.44188	4.86779	6.61113	4.69427	5.25855	4.84513	4.41126	4.49802	4.02948	5.53962	8.19421	8.00177	10.0067	6.95312	10.886	5.55337	8.16223	6.71198	7.21002	5.5162	6.61064	5.70388	7.53827	3.70227	4.63852	8.30087
12.1167	7.0727	10.9405	5.60462	10.079	4.53864	10.987	5.03019	11.9086	6.4059	4.99226	12.0062	8.56363	7.81077	5.95802	9.85646	8.02885	7.24255	6.9505	6.76752	4.31739	4.77902	6.78721	4.6542	6.6543	5.29192	8.1232	5.91291	6.31769	5.41404	5.54162	6.22879	5.2457	6.56464	9.15016	8.79607	11.295	8.5139	11.6262	6.2386	8.55907	6.65195	7.61335	5.89108	6.82202	6.3686	8.56163	4.18034	5.35505	9.46224
16.0333	7.34845	10.9224	7.25968	10.7618	4.49436	11.7129	5.24197	12.8688	6.1689	5.24411	12.2879	8.77639	8.381	6.65451	10.4719	8.18461	8.13336	7.97932	8.50119	4.45499	5.07094	7.52839	5.26097	6.5569	5.59923	8.08038	7.0662	7.09107	5.73041	5.28003	6.92584	5.7912	6.77705	9.82399	8.96282	11.4755	9.08868	12.6166	7.14854	8.40573	6.70528	7.27419	6.49653	7.05197	6.77173	8.52895	4.47233	5.40796	10.1381
19.9833	4.66395	4.98943	2.30362	2.73106	2.58144	4.2106	3.23483	5.52926	4.18842	4.47212	5.07488	4.53084	5.28881	4.69758	4.93058	4.65538	8.16672	8.53289	8.87876	6.45799	5.40741	8.66469	5.25351	6.45294	6.38663	7.92806	8.16582	6.89793	6.47077	5.26401	6.79784	6.12249	7.2297	7.3682	6.46524	7.65369	6.69582	7.95645	4.46231	6.04049	6.76137	7.54663	6.75232	7.5047	4.53284	5.49376	2.99196	4.35248	4.57871
23.9833	6.32101	5.55993	3.02076	3.80139	3.42106	5.48774	4.0167	6.46641	4.87532	4.80866	5.8497	5.34013	5.71604	5.5848	5.35899	5.35851	4.15693	5.20474	3.41816	3.76147	4.15914	5.21745	3.49297	2.74404	4.77813	3.8264	4.83484	3.54084	4.2861	1.99333	4.81377	4.19858	7.16588	7.43534	7.84117	8.15236	7.4598	8.5541	5.13325	6.71288	7.45303	6.52644	6.19557	7.65639	5.0679	6.5473	3.34238	5.28535	6.05887
27.9667	7.22031	6.67392	4.0835	4.80466	3.57786	6.05997	4.75747	7.64568	4.85874	5.84107	6.78707	6.53121	6.24054	6.33849	6.07524	5.76163	6.37841	5.66962	4.2278	3.84857	4.74601	5.45908	4.11541	3.77017	5.63405	4.05462	6.30865	4.5986	5.77807	2.53924	5.9442	5.42095	8.00992	7.88109	8.47411	9.04205	8.01344	9.1963	5.15183	7.23889	8.26129	7.61784	7.20359	7.84123	5.44077	7.3968	3.77721	5.62721	6.71944
32.0167	7.77237	7.06793	4.6714	6.59234	4.00351	6.80813	4.8977	8.34217	5.063	6.52347	6.80005	7.5708	7.15828	7.38734	6.98379	6.72338	5.81537	5.9853	4.73661	4.45147	5.11646	5.82788	4.30337	3.77777	6.39616	4.33204	7.1444	4.36941	5.61871	2.66696	6.03849	6.05707	8.82591	8.06566	9.73157	9.34281	8.35716	9.84865	5.2218	7.99279	8.83918	7.62558	7.41248	8.5045	5.62997	7.72374	4.17938	5.86311	7.31018
36.0167	7.8297	7.05349	5.43186	7.1379	4.00607	7.98339	5.7329	9.19395	5.95504	7.25671	7.4006	8.22074	7.99189	7.61757	7.62399	7.19682	6.25553	7.04037	5.69352	4.9551	5.34497	6.17132	5.30898	4.47827	7.03974	4.90412	8.43391	5.31588	6.22403	3.09827	6.74396	6.53646	8.85389	8.46181	10.3407	9.78897	9.41223	10.3138	5.9804	8.57903	9.17689	8.1583	8.66386	9.68087	6.20406	8.35157	4.66926	6.19315	7.54283
40	7.82631	7.80891	5.76564	7.30721	4.52441	8.41781	6.46987	9.98577	6.64891	7.96958	8.08521	9.17668	8.687	8.05433	8.55831	7.6318	7.52929	7.1341	6.2777	5.7664	5.79776	7.0986	6.09506	4.98826	7.44087	5.01976	9.04668	5.55965	7.02358	3.23151	7.03284	7.456	8.95371	8.43315	10.3048	10.2279	10.4181	11.318	6.50703	9.14532	9.56454	8.18219	8.1623	10.1042	6.4269	9.00593	5.19742	7.16512	7.22238
43.9833	8.63533	8.1978	6.14134	7.72484	5.07723	8.93464	7.02393	10.7444	6.83846	8.91502	8.78903	10.4718	8.94258	8.94155	8.5733	8.89927	8.5034	8.75256	6.92232	6.50883	7.18487	7.68395	7.30438	5.27444	8.67236	6.00008	9.99385	6.27418	7.74411	3.63609	8.34328	8.00861	9.80251	9.05559	11.5675	11.4919	10.8952	12.003	7.44129	10.1512	10.3601	8.6841	9.01691	10.714	7.43168	9.97382	5.42737	7.53854	7.95093
47.9833	9.69897	8.74944	6.45212	7.75454	5.79009	9.65925	7.9443	11.6915	7.4437	10.0173	9.74048	12.039	9.82793	10.3169	9.81122	9.77226	8.62718	8.99328	7.20207	6.69305	7.41573	8.3727	7.38741	5.15977	9.87538	5.88051	10.0763	6.01984	8.47798	3.82018	8.51411	8.61026	10.1929	10.5143	12.6651	12.8224	12.0196	12.9587	7.89242	11.3669	10.7495	8.60335	9.9962	11.1543	7.98602	10.9566	5.908	8.683	8.82349
51.9667	10.4218	9.28092	7.17997	8.75677	6.15916	10.3684	8.47646	12.4753	8.63748	11.3773	11.429	13.3395	10.4491	11.6266	10.8221	10.8842	9.56986	9.76763	8.39288	7.23647	7.99976	9.46397	8.18136	5.61588	11.178	6.39907	11.9513	7.03636	9.19581	4.03604	9.79726	9.20058	10.5343	11.6491	13.4834	13.5194	12.9803	14.2997	8.92787	12.5343	11.7604	9.79588	11.0464	12.4914	9.15706	12.2392	6.76289	9.612	9.72045
56.0167	12.0793	9.69855	8.12037	9.31739	6.9362	11.6052	9.40899	14.202	9.79761	13.0492	12.2164	14.6453	11.3769	12.7449	12.522	12.105	10.4912	10.7081	8.86467	8.18392	8.62981	11.1492	9.37908	5.9098	12.377	6.91493	12.9998	7.68899	9.84506	4.67707	10.9095	10.3115	11.2817	12.2061	13.9516	15.2507	14.2073	16.1423	9.8204	13.9509	13.2169	10.7096	11.6761	13.3824	9.84478	13.4325	7.68333	10.6157	11.0307
60.0167	12.9392	10.6659	8.7873	10.1276	7.56127	13.0489	10.4781	16.2737	11.1391	15.1511	13.8504	15.9891	12.7053	14.2931	13.6866	13.924	12.3603	11.7309	9.65545	9.36139	9.89155	12.2678	10.7696	7.34326	13.8611	7.43424	14.6244	8.47673	11.5359	5.27016	12.0784	10.9312	12.4369	14.1332	15.3959	16.0544	15.8779	17.649	11.4133	15.6794	14.0874	11.2919	12.8608	14.915	11.578	15.8664	8.02353	11.7824	12.4646
64	14.2675	11.6118	10.0155	10.8542	9.28444	14.3373	11.4526	17.8042	12.6458	17.15	15.7918	17.6733	13.926	16.4591	15.0955	15.3356	14.4012	12.6607	10.2666	10.1073	10.8958	13.2429	12.2616	7.77002	15.4665	8.89699	15.9696	9.36623	12.2046	6.03262	13.0763	13.0181	13.827	15.6169	16.7446	18.6072	17.4562	20.2691	12.1651	17.0237	14.9656	12.4563	14.3559	16.1154	13.2766	16.8322	8.47625	13.5176	14.3383
67.9833	18.1344	13.8274	10.7665	11.8443	9.79857	16.571	12.9975	20.5224	15.3231	20.007	16.8168	20.3577	15.9238	19.6662	17.3116	18.126	16.2714	14.913	11.9455	11.0891	12.1458	14.2751	14.0031	9.3799	17.7685	9.90253	17.7237	10.6152	14.7998	8.81956	14.9429	13.8104	15.3505	17.8898	19.2925	21.3131	20.7951	23.4328	16.441	20.8319	18.15	13.9102	16.6472	18.6408	13.9129	19.9226	10.2005	15.7245	15.7698
71.9833	19.6802	14.6929	12.048	12.9886	11.4999	18.6867	14.9424	22.698	16.9276	23.3191	19.7387	22.3031	17.3786	22.1193	19.3838	19.9261	18.2341	15.7243	12.1042	11.1547	13.2593	16.7629	15.2411	10.6662	18.4068	10.5185	19.9619	11.3587	15.737	9.79395	15.6173	15.3652	17.2376	19.2964	21.0127	24.1329	22.5988	25.32	17.717	22.9098	21.0292	15.1122	18.3042	20.277	16.7453	21.3745	11.0273	17.637	16.9896
75.9667	21.8796	15.6307	12.9727	14.3906	12.4111	20.7859	16.4841	24.701	19.0458	26.7868	22.2323	25.4766	18.5828	24.8244	21.9876	21.5548	20.5736	17.8908	13.4474	14.2103	15.2876	18.9642	18.0886	11.7552	21.1916	11.8747	21.4679	13.1449	17.9828	10.3806	18.2303	17.63	20.0447	21.5962	22.9247	26.64	26.2642	28.2513	19.5706	25.1083	22.9168	16.9602	20.8185	23.4682	19.7926	23.5184	12.069	19.7191	18.2238
80.0167	24.2261	18.3243	15.6631	15.4185	13.4604	23.352	18.6684	29.1227	21.4956	29.9044	24.0344	28.9858	20.9278	27.966	24.6376	25.1446	22.6093	20.3867	15.1233	15.9301	19.0362	20.6696	21.3364	12.9765	24.1613	12.9304	25.1643	14.6988	21.5587	11.8916	19.9479	19.7088	23.1946	24.4164	26.7201	29.6913	30.1051	30.8069	21.0495	28.7692	25.7392	18.4502	23.7712	26.9216	22.9213	26.82	13.3997	21.8137	22.1801
84.0167	28.2044	19.997	17.6449	17.2452	15.9784	26.2273	21.5423	33.1954	23.9417	35.4634	28.2051	32.5971	23.847	32.1402	29.1327	28.1655	26.4796	22.5296	17.1476	18.6274	21.8546	23.4331	24.9663	15.061	29.7988	14.7071	28.1555	17.378	25.2049	12.5182	23.0855	23.2134	25.9226	26.9422	30.5151	34.3429	33.7278	35.1871	23.3772	32.0668	30.4848	21.0034	27.3817	31.1925	26.5912	30.3081	15.2013	25.7366	25.7722
88	32.3101	23.0083	20.1185	19.0569	17.9166	29.8164	24.1336	37.0221	27.7809	39.7216	31.3988	36.882	25.8183	37.7092	32.3138	31.5297	29.5879	25.4424	18.4926	21.3109	24.4622	27.9283	27.9969	18.7387	32.9817	16.5571	32.6664	19.902	28.7318	13.5442	26.4811	26.0075	28.897	30.1288	33.3595	37.7979	38.5858	38.1803	26.5628	36.4755	34.2475	24.3453	31.4106	34.1091	30.2075	34.4296	16.6151	29.8813	27.9085
91.9833	35.4466	26.4396	22.8239	22.9199	20.9805	33.7439	28.5082	40.6575	31.5827	44.0253	35.4298	42.5618	29.2038	42.1742	36.8402	33.3977	34.7158	28.0585	21.0991	23.0619	28.2627	32.1332	32.4644	21.3302	39.6191	19.0154	36.8528	22.2957	31.9752	15.0075	30.9323	29.9287	33.5977	34.4382	37.9496	42.359	44.0575	43.5384	30.1191	41.0086	39.9921	27.5703	34.3638	39.0649	34.0237	39.8725	18.8446	34.5785	31.7422
95.9833	38.5259	29.2261	26.3675	24.7199	24.7095	39.3385	31.5977	45.3134	38.1135	52.3811	39.9088	47.9808	35.199	45.3145	41.8119	39.9523	37.9857	31.3698	23.8009	26.4482	32.6261	36.6116	38.8538	25.0586	45.375	21.1248	41.5099	25.9578	37.8181	16.6591	34.2163	31.5505	36.8759	39.9033	43.5891	47.6488	50.3121	48.1995	33.8344	45.8903	44.8485	31.7527	37.8423	44.9932	38.9942	44.7859	21.0188	38.863	36.8138
99.9667	45.6888	28.8166	29.7081	29.019	28.08	42.8339	34.8093	50.547	43.5229	58.3552	43.8758	51.7024	39.057	52.4258	48.5512	46.4733	42.3949	35.3204	29.0568	31.7395	36.9233	39.7361	46.5105	28.759	52.5157	24.0404	45.8154	30.4547	42.041	19.0856	39.0888	37.2828	40.8526	45.2314	49.1108	54.1625	57.0973	54.2382	37.1857	50.3325	53.7137	36.9616	44.5807	50.6344	44.6996	50.1786	23.5918	44.3558	40.7633
104.017	50.4123	38.3556	33.2438	32.4471	32.1135	46.8191	40.594	57.466	49.4218	64.5045	49.4274	58.2691	43.2413	58.2347	54.2433	51.251	46.8981	39.3387	32.0669	35.1308	10.2845	46.4768	51.7818	33.7475	59.2651	27.0116	51.2568	33.5067	48.5723	21.3823	44.7239	41.6051	45.7114	50.0428	54.6141	59.0532	62.8968	57.3415	42.2525	56.5427	60.0046	43.4743	50.1493	57.9034	51.5776	58.5851	27.2414	51.6061	44.7874
108.017	54.1933	44.5574	37.6511	36.3557	37.5965	52.1197	43.5059	62.3379	56.4254	71.8221	55.1088	63.3894	48.0437	67.2061	61.2544	56.0759	53.3171	44.8784	35.4357	38.3266	49.7179	54.5563	59.0794	38.0845	64.2509	30.0369	57.5428	38.7037	55.0799	24.4968	49.4381	48.2292	50.3186	58.5683	61.0354	65.1851	69.4519	67.0335	47.418	63.885	64.8555	49.3474	57.7778	63.7655	56.9577	66.1708	31.3813	59.1451	48.8083
112	59.9853	49.4361	43.4809	40.591	42.7071	57.1341	49.4973	69.2399	64.8054	75.7531	59.4252	69.5764	55.466	72.1209	67.676	61.1452	59.714	48.9605	41.7622	44.1167	56.3709	59.7879	65.4951	43.7445	73.3466	34.2281	64.1915	44.458	62.1433	27.97	55.5505	53.5072	55.7964	64.0174	64.9171	73.2709	75.5413	72.375	53.5004	68.6618	71.6808	55.3184	63.2763	70.066	61.2	71.7991	36.1056	64.2091	54.9556
115.983	65.7241	56.7994	50.6851	45.7346	50.8633	64.5422	54.8987	76.1106	69.3201	80.6186	65.4069	75.7785	64.4864	77.4554	73.0554	68.7575	67.6368	53.1238	47.5162	48.9909	65.7361	66.9867	73.6168	50.7234	79.9255	39.8245	68.5093	49.41	70.3971	33.914	61.2266	57.9015	62.34	71.3368	72.4411	79.3065	80.9764	78.6274	56.6498	75.827	77.6272	62.6341	68.8444	77.7811	65.8449	77.7976	40.813	71.424	61.9928
119.983	70.7741	63.6362	55.889	48.9248	56.6885	71.746	58.8483	82.4798	75.0208	87.6684	68.4566	81.172	67.9365	81.0669	81.3115	72.5504	72.3616	59.2398	53.7228	52.7592	73.8509	73.545	78.9767	56.04	84.3249	45.2998	75.1991	56.4841	79.1909	40.6532	69.013	61.9003	68.4988	76.1618	77.5051	83.1733	86.2266	83.2616	62.3307	80.6302	83.6954	70.0828	76.9104	83.1356	73.1336	82.6111	47.1036	78.1411	68.936
123.967	75.3503	72.7237	61.5892	55.8964	61.8034	78.1158	64.6964	87.4278	80.3661	91.2562	76.6358	85.2101	76.3048	85.51	85.6835	76.5012	78.3694	67.8679	60.351	57.4672	80.7429	79.111	83.787	63.5727	88.0994	52.5365	82.9062	63.832	86.3819	47.1655	73.4589	67.0156	74.2262	81.2442	84.4872	88.9245	89.2332	86.8369	67.1125	86.4694	86.457	75.6188	82.1838	86.7948	77.6244	87.2807	54.2808	84.9904	71.3704
128.017	80.1488	74.5438	67.0008	59.0127	71.0711	83.4611	70.447	91.2067	85.8139	94.1988	81.4791	89.4104	82.5105	88.4059	89.7223	80.1763	83.2868	74.8205	68.8407	63.5292	87.3042	84.7788	89.8374	69.3464	91.1425	58.5885	84.147	69.1876	88.9572	55.6391	78.1572	69.5312	80.3432	86.1022	89.1149	91.7021	92.4771	90.1601	73.1704	89.543	91.0336	80.7061	87.5216	91.0185	80.2651	90.9196	58.253	87.872	77.3601
132.017	84.3985	83.6678	75.1645	67.2486	76.3167	90.2588	74.9822	93.7274	90.4951	95.7767	84.9768	92.3448	85.6003	90.4891	92.1185	85.6292	86.5827	79.1954	76.0611	70.5739	89.0016	86.9908	91.4091	77.793	94.249	64.3275	86.5334	75.4395	92.373	63.8839	81.0991	73.8034	84.8987	91.8357	91.5293	94.243	95.6291	92.1774	78.2348	92.5839	94.4253	87.3223	92.9211	93.531	86.4275	93.2742	65.071	90.4977	82.6706
136	89.8532	87.1367	78.6174	72.3643	82.367	94.2349	83.4667	95.2366	95.1352	97.1252	88.9274	94.2384	90.2317	91.1744	94.6103	90.1718	89.055	83.8899	81.5182	74.3603	90.9983	89.8525	93.6064	85.2621	96.1525	70.678	91.5034	82.2247	95.6231	69.9572	86.0607	77.247	88.7837	92.907	94.3805	95.6066	96.1371	94.4275	83.1939	95.5163	95.6338	90.6952	94.1128	95.1393	90.2404	95.3195	74.7173	93.1737	85.8476
139.983	91.4145	89.6317	84.0087	76.6729	88.8142	96.5643	87.1681	97.0996	95.7989	98.0039	93.9731	96.1512	93.9897	94.3287	96.1807	91.95	91.999	89.8799	85.8183	78.5106	92.4027	91.4123	95.2847	89.5258	96.7073	79.6	92.5858	85.4412	96.0672	78.1191	88.2955	80.5236	91.8831	94.6559	95.8444	97.8963	97.4047	95.9061	88.9692	97.0274	97.2635	92.8115	96.3848	96.971	94.2549	96.8952	82.5691	95.3802	90.4857
143.983	94.5379	92.992	86.966	83.9952	91.3655	98.1063	90.5523	98.2046	97.3386	98.8684	94.3393	97.4044	95.2899	95.9482	98.4038	94.4323	92.2404	92.3846	91.8917	83.6972	94.8382	93.8803	96.163	92.6374	97.9952	83.6465	93.8286	89.3612	97.7707	84.6268	91.465	84.0706	95.9327	96.1069	97.4815	98.7854	98.1399	97.1195	93.344	97.9314	98.711	94.5976	98.0084	97.883	97.0421	98.0108	86.6824	97.3245	93.925
147.967	96.1474	95.6766	91.5869	89.0224	95.4019	98.5067	94.2232	98.4241	98.5278	99.1584	96.7453	98.1165	96.9647	97.5322	98.8598	95.874	95.0876	92.0592	94.4212	86.0847	96.3544	95.7056	98.5368	94.9378	98.7852	88.3196	95.7267	91.847	98.4106	89.4222	93.6848	88.4334	96.9614	97.1684	98.5104	99.3443	98.9585	98.6012	94.0437	98.5855	99.1414	96.1815	98.5931	98.7428	98.176	98.4299	92.9082	97.7735	95.9485
152.017	96.9926	96.4754	92.9022	91.8577	96.2821	99.2676	96.1097	99.259	98.4556	99.587	97.7024	98.6554	97.6101	98.2862	98.8781	96.7147	96.4509	94.3635	94.6822	88.2459	98.0075	96.6301	99.006	96.7693	99.0579	93.8498	95.3381	94.7807	99.3459	94.3601	96.4851	91.0199	98.0786	97.9881	98.9368	99.5651	99.2903	99.0912	97.1157	99.0365	99.4626	98.3886	99.3913	99.3854	98.4518	99.0459	96.3118	98.2727	97.663
156.017	97.7379	97.4946	95.3761	93.9367	97.7742	99.5129	97.2895	99.6169	99.1309	99.547	98.7896	99.1757	98.3431	98.7764	99.6639	97.9226	97.994	95.7337	96.2153	89.9521	98.7361	98.3053	99.336	97.8326	99.4812	95.4822	96.5658	96.4315	99.6601	98.099	97.3096	94.0394	99.2391	98.7754	99.4418	99.7033	99.6062	99.4645	98.5635	99.4483	99.7758	98.8218	99.7624	99.6575	99.2434	99.4339	97.5312	98.9616	98.4941
160	98.4169	98.6007	97.5589	97.0717	98.7604	99.6119	98.1555	99.7113	98.9309	99.5757	99.1258	99.4457	99.2784	99.1099	99.7967	98.1685	98.7524	96.4982	96.7785	92.1548	99.2882	98.7987	99.5853	98.8126	99.6456	96.4938	97.3705	97.0189	99.8093	98.969	98.4048	96.3505	99.4328	99.366	99.7046	99.827	99.7075	99.2979	99.2451	99.6958	99.8366	99.1726	99.7104	99.7631	99.7242	99.3145	98.5835	98.9908	99.2467
C2-2
	Control																																1 uM																0.5 uM
	Expt 1										Expt 2										Expt 3												Expt 1				Expt 2				Expt 3				Expt 4				Expt 1
Time	i	ii	iii	iv	v	vi	vii	viii	ix	x	i	ii	iii	iv	v	vi	vii	viii	ix	x	i	ii	iii	iv	v	vi	vii	viii	ix	x	xi	xii	i	ii	iii	iv	i	ii	iii	iv	i	ii	iii	iv	i	ii	iii	iv	i
0	7.54096	8.32414	4.5691	6.16967	4.7467	5.42102	2.8918	3.73826	3.4366	4.43703	3.24864	6.68276	3.21542	4.69171	5.21952	6.75964	8.1078	6.69029	7.79938	6.7193	8.46361	8.31482	7.79427	6.68076	8.05185	8.1078	6.69029	7.79938	6.7193	8.46361	8.31482	7.79427	2.97946	4.04772	5.6795	4.56668	6.37779	3.39833	7.34645	2.98643	9.66781	8.22198	8.77666	10.7355	8.93277	9.31911	7.24628	7.51443	4.5662
4.01667	12.3847	7.28746	9.10325	9.21067	5.96554	7.01108	2.61522	3.14089	4.45319	5.33191	4.10049	8.90238	5.35132	5.99449	6.03034	7.45793	9.08626	7.114	8.15422	7.45296	10.3197	8.67263	8.47604	7.54158	8.89347	9.08626	7.114	8.15422	7.45296	10.3197	8.67263	8.47604	2.7245	3.78343	6.41806	5.40693	8.5025	3.42217	9.77488	3.35723	10.5447	8.90888	9.38018	10.7198	9.70387	10.1444	7.52079	8.37789	5.79154
8	14.8946	7.67345	12.2843	10.6146	7.55105	8.3095	2.95176	3.72672	4.81149	4.89065	6.06494	10.1559	6.28958	6.93758	7.58676	8.48178	9.82503	7.49171	8.94003	7.61826	10.7798	9.61276	9.27967	8.71401	10.2136	9.82503	7.49171	8.94003	7.61826	10.7798	9.61276	9.27967	2.61183	3.95357	7.83288	7.33132	9.69731	5.39242	11.254	4.60081	10.5581	9.1047	10.2423	10.8431	10.131	10.3003	7.26735	8.21452	7.43583
12.1167	13.872	9.29674	14.4439	11.2318	8.11802	8.68852	3.45062	3.87454	5.39719	4.35158	8.49939	9.74	5.88611	6.424	8.83248	9.29653	10.0326	7.8067	10.0035	8.04315	11.6359	9.87463	10.3888	9.18228	10.8347	10.0326	7.8067	10.0035	8.04315	11.6359	9.87463	10.3888	3.08867	4.77833	7.53516	7.15939	10.005	5.17835	12.9168	5.25717	10.9004	9.19278	10.4178	11.5893	10.0464	10.6162	6.96079	8.55106	7.48397
16.0333	13.5564	10.0187	15.5183	11.0493	9.08129	8.60259	4.11624	4.28195	6.11578	4.49312	9.73081	9.53394	6.13471	6.28364	9.62167	9.82206	11.1043	8.47971	10.9758	8.49932	12.3503	11.3631	11.0231	10.1623	11.1529	11.1043	8.47971	10.9758	8.49932	12.3503	11.3631	11.0231	3.86128	4.7746	8.3162	7.71607	10.5961	5.05788	12.4766	5.84743	10.9439	9.20549	11.1457	11.8516	10.6731	10.7163	7.75358	9.02623	6.85262
19.9833	2.80739	3.82667	1.07427	2.12077	2.73216	1.79176	1.87341	1.4698	3.53987	3.50312	1.94076	3.93644	2.95825	3.96199	3.05005	3.30923	11.6888	8.95308	11.4753	9.30751	13.367	11.6514	11.7724	11.2609	13.463	11.6888	8.95308	11.4753	9.30751	13.367	11.6514	11.7724	2.70999	3.48143	3.0676	2.72305	2.71151	2.25443	5.10216	2.17893	11.2284	10.2572	11.4572	12.0645	10.3687	11.4664	7.92565	9.28423	3.07084
23.9833	4.85404	6.23225	3.26433	3.60998	3.14413	2.53944	2.77596	1.77353	3.66041	3.90162	2.68436	5.34676	4.05428	5.09788	3.33699	3.45719	13.6684	9.83518	13.1364	11.0134	15.4553	13.9143	12.7776	13.2154	14.1859	13.6684	9.83518	13.1364	11.0134	15.4553	13.9143	12.7776	3.24754	3.6774	4.72984	3.08839	3.9334	2.69466	5.92507	3.11809	11.2816	10.6722	11.3281	12.4056	11.06	12.265	8.11567	9.01145	4.12861
27.9667	5.4168	6.81352	5.04953	5.0469	3.52246	3.11871	2.76504	2.72754	3.57869	3.95267	2.82521	5.69829	4.62084	5.58984	4.14961	4.75333	14.2211	10.9725	14.2004	11.1138	16.793	16.0944	14.3459	12.8968	15.2958	14.2211	10.9725	14.2004	11.1138	16.793	16.0944	14.3459	3.72617	4.12052	5.12613	3.65661	4.23947	3.37388	6.6838	3.00426	10.8262	10.0146	11.1155	10.7162	11.0651	12.0902	8.38652	8.87302	3.52267
32.0167	5.59696	6.85635	4.64688	5.62099	3.30646	3.21321	3.14406	3.34839	3.89278	4.33348	2.80787	6.0684	4.71313	5.95318	4.26793	5.04027	15.7428	11.1045	17.6026	13.3391	20.1241	16.6352	15.0609	16.2073	16.5907	15.7428	11.1045	17.6026	13.3391	20.1241	16.6352	15.0609	3.39902	3.90141	5.24833	4.28548	4.0109	3.07347	6.8263	3.71629	12.5963	10.9041	12.2272	11.9816	11.6289	12.5395	8.67194	9.25481	3.39958
36.0167	5.57948	6.70252	4.46266	5.63115	3.47784	3.23663	3.16417	3.44475	3.84975	4.62492	3.10828	6.41357	5.26546	6.46994	4.58658	5.646	16.9911	12.5291	17.6554	13.9165	20.7506	19.5447	18.2	17.6408	17.9173	16.9911	12.5291	17.6554	13.9165	20.7506	19.5447	18.2	3.4634	4.16846	5.46322	4.01546	3.90328	3.65212	6.61714	3.76064	12.5545	10.1455	12.2662	11.9981	11.2562	12.4813	8.53324	9.54161	3.5351
40	5.22339	6.93496	4.65849	5.70637	3.49373	3.49214	3.88104	3.5043	4.58969	4.72383	3.58339	6.70321	5.05885	6.58357	4.88243	5.84577	19.4439	13.6357	19.7429	14.8964	23.2483	20.074	18.8651	18.5258	21.4364	19.4439	13.6357	19.7429	14.8964	23.2483	20.074	18.8651	3.51984	4.10291	5.48174	4.13351	4.27069	3.85582	7.3586	3.64424	13.0724	10.4674	12.3661	12.0295	11.5052	12.9665	9.11541	9.73371	3.50188
43.9833	5.70506	7.12568	4.69738	6.54889	3.32415	3.69674	4.23733	4.01456	4.6359	5.2285	3.58802	7.11214	5.71259	7.16761	5.15777	6.03234	21.462	13.9889	22.0221	15.8572	25.1489	23.7159	20.6306	20.3335	23.8438	21.462	13.9889	22.0221	15.8572	25.1489	23.7159	20.6306	3.14531	4.50583	5.34959	4.59639	4.49478	3.88118	7.13155	3.69833	12.591	10.7596	12.3784	12.1415	11.8093	12.8198	9.11728	9.73551	3.74627
47.9833	5.82249	7.2067	4.80679	6.56202	3.51949	3.83545	4.58983	4.48428	4.50541	6.19881	3.42361	7.61563	6.22258	7.14847	5.541	6.15764	22.0083	16.1976	26.3181	17.656	27.8454	25.5402	24.1235	21.9539	27.0969	22.0083	16.1976	26.3181	17.656	27.8454	25.5402	24.1235	3.17197	4.60785	5.66962	4.66761	5.00249	3.51804	7.48971	3.55217	12.7336	10.6901	12.3279	11.9802	11.9202	13.0955	8.92981	10.1684	4.0176
51.9667	6.57811	7.84331	5.43573	6.85331	3.61047	3.80422	4.83325	4.72459	5.22028	6.26443	3.95992	7.82687	6.47823	7.71731	6.1106	7.22287	23.973	17.4065	27.8113	18.8388	31.182	27.7587	26.7145	24.9358	27.7878	23.973	17.4065	27.8113	18.8388	31.182	27.7587	26.7145	3.25576	4.92947	5.69387	4.73185	4.95745	3.76782	7.84331	3.71871	12.7633	10.9207	12.4089	13.0036	12.2333	13.0891	9.3015	10.3473	3.95882
56.0167	7.02538	8.94576	5.57803	6.80061	4.00206	4.48227	4.95102	4.69959	5.87022	6.96024	4.13372	8.82412	6.72379	8.55921	6.13761	8.02857	27.9639	21.0426	31.647	21.8926	34.6171	30.7373	29.2813	28.8428	30.9729	27.9639	21.0426	31.647	21.8926	34.6171	30.7373	29.2813	3.49656	4.76714	5.85682	4.73081	5.21455	3.64259	7.96516	4.11507	13.9561	11.1974	13.205	12.6564	12.3293	13.2113	9.226	10.3729	4.13462
60.0167	7.82244	9.45589	5.88003	7.80732	4.40083	4.87518	5.71031	4.9024	5.66258	7.10502	4.87449	9.7181	7.08485	8.54982	6.30692	8.38479	31.6695	23.7363	31.7623	23.6091	36.9296	33.4749	31.6318	31.6555	35.5293	31.6695	23.7363	31.7623	23.6091	36.9296	33.4749	31.6318	3.45649	4.8912	5.68738	4.89673	4.96967	3.67968	8.13674	4.28237	13.5785	11.1824	13.3051	12.493	12.1946	14.0035	9.20507	10.0305	4.58768
64	9.14263	9.9933	6.1917	8.26743	4.89383	5.34842	6.60015	5.48491	7.09473	8.45435	5.03412	10.5285	7.57612	9.74925	7.06337	9.0913	35.3835	26.0611	35.5526	25.4479	41.1782	37.4658	33.4582	34.5616	38.7056	35.3835	26.0611	35.5526	25.4479	41.1782	37.4658	33.4582	3.68113	5.15784	6.14286	5.00483	5.07819	3.83897	7.7828	4.20031	14.0783	11.3465	13.7503	12.681	12.3316	13.4545	8.99577	10.3963	4.5939
67.9833	10.2919	11.9751	7.6443	8.64797	5.97225	6.02661	8.05081	6.3246	8.70793	9.935	6.22299	12.0746	8.58456	10.9499	7.69023	9.75119	38.4069	29.3075	39.4126	28.6477	45.0704	41.8159	38.3261	38.2382	43.0321	38.4069	29.3075	39.4126	28.6477	45.0704	41.8159	38.3261	4.61131	5.16454	6.81318	5.24646	5.5743	4.01194	8.70786	4.94446	14.0976	11.3531	13.7449	12.6258	12.6566	13.8738	9.0053	10.2925	5.1997
71.9833	10.1849	12.3333	8.31869	9.37223	6.12186	6.95091	8.5188	6.963	9.45913	10.2697	7.26266	13.2694	9.27912	12.1706	8.69702	11.4905	42.9595	32.9801	45.8701	30.0301	48.7689	47.5749	42.3487	40.203	49.0228	42.9595	32.9801	45.8701	30.0301	48.7689	47.5749	42.3487	4.35573	5.03861	7.36565	5.22809	5.29122	3.7987	8.7071	4.47889	14.1044	11.5296	13.6786	12.5571	12.9542	13.1698	9.32243	10.6529	5.09671
75.9667	12.1502	14.4651	8.18088	10.0804	7.31826	7.89546	9.21205	7.59712	10.0897	11.6472	7.71711	13.9574	10.1071	13.0526	9.46798	12.0239	48.6479	37.7089	49.6671	34.0463	54.024	49.0871	46.651	46.5885	53.6545	48.6479	37.7089	49.6671	34.0463	54.024	49.0871	46.651	3.95605	5.08662	7.34865	5.45618	5.68834	3.69875	8.68907	4.64529	14.6007	12.0714	13.3673	12.7452	12.759	13.3582	9.44504	10.7309	5.02383
80.0167	14.1247	15.644	9.50583	11.0673	8.13384	8.91944	10.708	7.70239	10.6765	12.8345	8.21425	16.2546	10.6836	14.6206	10.3883	13.1085	54.4368	42.6677	52.1465	36.8898	57.8297	55.9241	49.2066	49.6832	59.0753	54.4368	42.6677	52.1465	36.8898	57.8297	55.9241	49.2066	4.13089	5.21904	7.60209	5.70022	5.6031	3.88497	8.8121	4.62961	14.4459	11.8934	13.0147	12.6235	12.9907	13.508	9.10374	10.7176	5.03274
84.0167	15.6102	17.6301	10.9084	12.2862	8.75242	10.0792	11.7426	9.03805	12.5416	14.6954	8.68072	17.347	12.1141	16.3808	11.046	14.2936	60.5612	49.364	55.9708	41.3955	60.4404	61.5701	52.1498	56.0717	64.5021	60.5612	49.364	55.9708	41.3955	60.4404	61.5701	52.1498	4.33535	5.05706	7.44453	5.83023	5.43939	3.87247	8.81106	4.70884	14.4555	11.5526	12.9032	12.5651	12.9753	13.4238	9.53671	10.823	5.14824
88	18.4751	19.7053	12.478	14.0903	9.95786	11.5678	12.6805	9.79857	15.6146	15.8017	9.94522	18.7714	13.7667	17.9239	13.2326	16.351	65.8888	53.8871	60.2671	44.9244	68.0121	66.4565	55.8217	59.6744	72.7214	65.8888	53.8871	60.2671	44.9244	68.0121	66.4565	55.8217	4.15016	4.95731	7.42789	6.12808	5.7159	3.88801	8.82536	4.72148	15.3261	12.0826	13.1624	12.3427	13.0411	13.4193	9.243	11.057	5.46184
91.9833	20.8588	23.8209	14.6887	16.3147	12.0087	13.6384	13.6392	11.1397	17.169	19.0129	11.4194	21.9331	15.4513	20.9928	14.7876	18.6697	72.222	59.4396	63.1727	50.682	71.7565	73.2482	60.2732	64.9903	77.3008	72.222	59.4396	63.1727	50.682	71.7565	73.2482	60.2732	4.15223	5.01036	7.27419	5.94558	5.95905	4.08301	9.01173	4.54064	15.2241	12.1866	12.9987	12.0937	13.1082	13.9045	9.02741	10.6913	5.76584
95.9833	24.4964	25.8534	16.7708	18.0919	13.1642	16.0053	17.2464	11.9552	21.7441	22.251	13.1992	24.6591	16.9744	23.3138	16.9275	19.7745	74.9238	65.4195	66.4131	53.2747	75.3314	75.3175	63.2829	69.4356	80.859	74.9238	65.4195	66.4131	53.2747	75.3314	75.3175	63.2829	4.51626	5.13788	7.29139	6.02426	5.87754	4.15651	9.27256	4.86737	15.3655	12.0142	13.2591	12.3919	12.923	13.878	9.26275	10.611	5.93867
99.9667	27.296	29.501	19.02	20.1521	15.0569	18.9777	20.5457	13.8261	22.9314	23.7264	15.4875	26.36	19.512	27.5889	19.8819	22.6216	79.9607	71.1169	72.5376	57.0288	79.1703	79.1295	67.5245	72.4443	82.5085	79.9607	71.1169	72.5376	57.0288	79.1703	79.1295	67.5245	4.22745	5.12648	7.48018	6.36625	5.89129	4.15679	9.14677	4.73364	15.5145	11.9397	12.7655	12.2455	13.1774	13.4026	9.1103	10.6016	6.33082
104.017	31.2318	32.7755	21.1502	22.469	17.4248	22.1422	21.6102	14.7275	25.8674	26.1444	17.5284	29.7908	22.9474	31.6597	23.5875	26.7767	82.2988	75.9574	75.7003	62.5127	82.8663	84.8595	70.4558	77.3467	87.3297	82.2988	75.9574	75.7003	62.5127	82.8663	84.8595	70.4558	4.48863	5.02238	7.456	6.30429	5.86324	4.09227	9.01449	4.80935	15.6054	11.5476	13.1507	12.5528	13.2333	13.538	8.90791	10.9477	6.76399
108.017	35.4104	38.9445	26.0525	26.2136	20.3094	26.0964	24.1011	17.2142	29.7124	28.9686	20.7116	33.0277	27.0219	36.3205	26.3093	29.7564	86.5889	81.0634	77.5224	70.2319	83.1859	87.9327	75.1231	79.6611	90.0124	86.5889	81.0634	77.5224	70.2319	83.1859	87.9327	75.1231	4.88506	5.34628	7.36945	6.40604	6.18894	4.01988	9.27581	5.07522	15.9751	12.1337	12.7675	12.4553	12.891	13.2108	8.87019	10.6144	7.08437
112	40.1841	38.9796	29.1562	29.6109	22.9496	30.2262	28.1593	18.5489	32.8381	36.4582	23.2483	36.6884	30.9745	40.1574	31.5078	32.0111	88.9181	83.478	80.8739	74.3741	84.4888	90.4636	80.2156	80.515	90.9065	88.9181	83.478	80.8739	74.3741	84.4888	90.4636	80.2156	4.6073	5.31029	7.64216	6.43637	5.75825	4.21744	9.26289	5.05084	15.7583	11.7848	12.5658	12.4856	12.8048	13.1382	9.20901	10.927	7.50463
115.983	47.7972	47.0902	32.3357	34.0579	26.3314	35.5785	34.2728	23.6271	39.9587	42.0425	27.8441	40.269	36.6505	43.0241	35.6295	37.4341	89.5815	85.8781	81.9222	77.8393	86.7344	91.8056	82.9489	82.6736	92.6155	89.5815	85.8781	81.9222	77.8393	86.7344	91.8056	82.9489	4.68729	5.36465	7.57861	6.60547	6.39119	4.12121	9.4313	5.33819	15.7049	11.7228	12.4654	12.8166	12.967	13.1561	8.99432	10.6214	7.69203
119.983	52.6191	52.0066	38.0094	37.3645	30.7169	40.3047	40.4598	25.7305	45.0525	46.9147	32.5504	43.313	42.7488	52.4695	39.8295	40.481	92.3175	89.4327	85.6166	84.5842	89.3434	94.1835	87.1946	87.9958	95.3821	92.3175	89.4327	85.6166	84.5842	89.3434	94.1835	87.1946	4.59238	5.2455	7.59194	6.58295	6.05286	4.18476	9.35787	5.1443	16.016	11.8519	13.0103	12.3562	12.8791	13.2241	9.19402	10.5668	7.521
123.967	59.6461	56.3572	45.4021	41.733	36.6913	48.5198	45.562	28.2892	48.9545	53.6447	37.945	50.4405	50.128	60.4261	48.2037	45.1814	91.6761	89.8099	87.5517	83.2206	89.5144	92.4184	87.7227	87.0673	95.0195	91.6761	89.8099	87.5517	83.2206	89.5144	92.4184	87.7227	5.09201	5.59495	7.74702	6.86933	6.17871	4.35987	9.42991	5.29019	16.1279	11.8898	12.7852	11.8464	12.8343	13.109	9.28002	11.0924	7.65252
128.017	65.9867	61.8712	48.1029	45.2462	39.5538	53.8788	51.5458	32.6634	53.2393	62.0929	39.2056	52.3205	55.9271	68.1142	54.3857	50.1397	93.2792	92.5916	88.647	85.9271	91.5586	94.2215	87.8967	87.8975	96.2773	93.2792	92.5916	88.647	85.9271	91.5586	94.2215	87.8967	4.89894	5.22989	8.13032	6.86236	6.24813	4.18698	9.56565	5.17214	16.2824	11.9725	12.2965	12.2609	12.9132	13.1077	9.3692	11.1714	8.07734
132.017	76.1308	69.4251	58.13	54.0343	49.5055	60.8913	56.8912	39.3541	64.04	70.8849	49.7113	56.6932	63.9094	76.0274	59.0903	55.4471	92.9015	91.8638	86.7612	87.125	93.1462	94.8409	89.0386	88.04	96.4718	92.9015	91.8638	86.7612	87.125	93.1462	94.8409	89.0386	5.04103	5.37805	7.84241	6.93413	6.44466	4.28582	9.02927	5.41024	15.924	11.5463	12.219	12.1738	12.7521	13.0485	8.91385	10.8158	8.43757
136	80.7591	75.1248	65.4392	61.235	56.3182	67.4083	64.6697	43.4417	68.313	75.7301	57.5168	63.5838	70.2966	82.844	69.14	62.2345	93.2588	94.0063	89.1846	89.6313	94.2222	95.3237	91.6008	87.9691	97.1449	93.2588	94.0063	89.1846	89.6313	94.2222	95.3237	91.6008	5.14237	5.35816	7.77202	6.84606	6.2062	4.18449	9.38543	5.51579	15.8889	11.7996	12.3622	12.211	12.9118	12.9429	8.95239	10.8892	9.26123
C3-1
	Control																																1 uM																0.5 uM
	Expt 1										Expt 2										Expt 3												Expt 1				Expt 2				Expt 3				Expt 4				Expt 1
Time	i	ii	iii	iv	v	vi	vii	viii	ix	x	i	ii	iii	iv	v	vi	vii	viii	ix	x	i	ii	iii	iv	v	vi	vii	viii	ix	x	xi	xii	i	ii	iii	iv	i	ii	iii	iv	i	ii	iii	iv	i	ii	iii	iv	i
0	4.28472	4.24493	5.03475	4.68874	2.57149	6.37965	2.48819	6.60691	4.68094	4.88091	3.86757	3.59527	3.65979	4.94018	3.32539	4.12439	1.60699	1.62467	2.16063	1.07966	1.9208	1.59642	1.80192	1.54219	2.58192	1.37026	2.14384	1.9724	1.88446	1.60574	1.8502	2.05833	3.27552	5.64938	3.27234	5.73898	3.81818	6.03987	3.75187	3.57061	2.01163	1.357	1.88053	1.28364	1.75177	1.9916	2.06758	1.81034	6.43112
4.01667	5.80812	6.68311	5.61927	7.16077	2.65908	7.82818	2.89532	9.1646	6.26002	8.04211	5.99642	5.84874	6.29649	7.91591	6.74438	8.35778	4.33003	3.60024	3.5751	2.93117	4.00613	3.87634	3.09392	3.20658	3.69937	3.68251	4.18013	3.40531	4.08267	3.81244	3.83738	3.58677	5.77925	7.71103	5.64351	7.69604	5.82781	8.44344	4.74103	6.5129	4.2088	2.67428	3.99487	2.31888	3.34563	4.50915	4.40339	4.01539	8.82778
8	6.6887	8.13253	6.05279	7.40308	2.93539	9.06713	2.83599	9.28188	7.05377	8.56709	7.90492	7.14246	6.87762	10.0979	7.32828	9.88188	6.00243	4.99703	5.43262	4.19561	5.13711	5.43076	4.10505	4.78158	5.80232	5.91187	5.70817	4.89949	5.63288	6.30381	5.33958	5.83962	6.08263	8.22267	6.24482	8.56032	7.19503	9.30288	5.91622	7.89069	5.71286	3.5092	6.11903	3.3115	4.59079	6.00464	5.07529	5.3105	9.84409
12.1167	6.38912	8.9872	6.50095	7.56472	4.09573	9.58685	2.99749	9.91069	7.17002	8.48109	8.67671	7.87674	6.8931	10.8096	7.45434	10.2846	6.97626	6.31452	5.45086	4.91621	5.98433	5.95891	4.94895	5.94282	6.42442	6.42013	6.52306	5.60006	6.2366	6.85897	6.03489	6.27259	6.6371	8.33278	6.30194	9.44567	6.97758	9.68073	6.30422	8.60163	5.31768	4.83878	5.71963	4.45368	6.32322	6.12083	5.86283	5.52042	11.1356
16.0333	6.85172	8.58719	7.25464	7.48722	5.06783	9.84886	2.97545	9.61904	7.80607	8.74509	9.60779	7.90672	7.42229	9.75726	6.80551	10.1392	7.16539	7.03228	6.46041	4.88153	5.87112	5.88424	4.92167	5.83513	6.8004	6.27867	6.50358	6.17408	6.63075	6.91451	6.02405	6.56208	6.63192	8.60812	7.03684	9.6417	7.18936	10.2402	6.3342	8.12921	6.1115	5.66852	6.17284	4.83435	6.64152	7.15994	6.25594	5.7282	11.8168
19.9833	2.84648	3.05468	2.49986	2.24539	1.86643	3.42078	1.22824	4.65994	12.424	6.88923	5.16516	4.80873	8.46423	3.80029	4.6551	4.04924	7.21326	7.44536	6.38877	4.61366	5.71652	6.36121	4.90336	6.18652	6.16296	6.8395	6.81007	6.13872	6.30505	6.84696	6.57804	7.00003	5.27202	8.04473	3.3868	6.52126	10.5776	12.1137	7.60707	7.56493	6.09479	6.07848	6.86906	5.20778	6.90332	7.64299	7.06047	5.74416	13.7592
23.9833	3.27344	4.04772	3.1739	3.06539	2.54656	4.163	1.58163	5.15452	13.9093	7.9845	6.5196	4.79319	9.17827	4.9379	5.25917	4.51529	3.33036	4.35096	3.74109	2.30949	3.50091	2.96281	2.40329	3.16686	2.55029	3.66794	3.21646	4.04868	4.48214	3.62069	3.93319	4.82648	6.12981	8.46285	4.38025	6.91416	12.2187	12.942	8.51949	8.34977	3.6171	3.59375	4.17364	2.95735	3.56729	5.01782	4.43655	3.93899	16.1119
27.9667	3.53662	4.5385	3.58028	3.44282	2.90285	5.04207	1.98048	6.23059	13.5705	8.51831	7.12872	5.53216	9.19312	4.88147	5.66361	4.98487	4.17364	5.20965	4.70194	2.96281	4.5537	3.52302	2.86486	3.72064	3.24236	4.65351	4.79339	5.25296	5.34579	4.22089	5.3449	5.46087	6.64076	8.79117	4.97796	7.66095	12.1458	12.8528	8.91191	9.08557	4.05476	4.48234	5.24184	3.49822	4.22144	5.38841	5.17117	4.39393	16.6844
32.0167	4.11369	4.45934	3.88131	3.82142	2.9215	5.17925	2.14288	6.36853	13.406	8.90363	7.66924	5.65519	8.55493	5.42454	5.96264	5.45998	4.59211	5.62521	5.06093	3.11733	4.53236	3.62932	3.12362	4.1152	3.20775	4.66982	5.14782	6.06591	5.4999	4.63445	5.67971	5.91263	6.61686	9.49374	5.34718	8.39626	12.5312	13.9375	8.73425	9.03535	4.47074	4.82855	5.774	3.92476	4.72943	5.8075	5.70147	4.83449	16.5997
36.0167	4.30281	4.8519	4.16881	4.15237	2.98381	5.43511	1.94	7.18425	14.0468	9.26917	6.9333	6.10819	8.65115	5.93294	5.77262	5.47835	5.01727	6.1459	5.85841	3.56764	5.04856	3.98479	3.66911	4.47136	3.59769	5.62279	6.21242	7.33187	6.45902	5.75175	6.44383	6.96321	6.95299	9.62954	6.25539	8.16057	12.6982	13.7917	9.77322	9.64785	4.50458	4.99012	6.23798	4.243	5.09373	5.91491	5.50833	5.11059	16.6584
40	4.99212	4.73903	4.53622	4.71313	3.33927	6.03649	2.18626	8.11056	13.9577	9.06568	7.19047	5.93633	8.93277	6.39216	6.54696	5.6308	5.49555	6.75377	6.5721	4.07086	6.03448	4.63763	3.69253	5.08289	4.00779	6.01189	5.89212	7.55851	6.36632	5.63488	7.202	7.80573	7.2898	9.15402	6.72704	8.35461	13.4812	14.0225	10.1693	9.84037	4.80838	5.25061	6.32004	4.3837	5.10493	6.16966	5.801	5.10686	16.5486
43.9833	5.37854	5.68786	4.92809	5.18685	3.34964	6.58177	2.17686	8.33982	13.0599	9.22068	7.60741	6.39658	8.55562	6.18417	6.77435	5.96064	6.51801	7.33221	6.96687	4.82386	7.85671	4.51826	4.9437	5.50481	4.18884	6.4955	7.55464	8.88435	7.54932	5.9719	7.37394	8.91536	7.23785	9.28036	7.23868	8.78696	14.1451	14.4536	10.0247	9.60108	5.14154	5.3985	6.48147	4.32796	5.44471	6.4403	6.01182	5.5477	16.7199
47.9833	5.80142	6.26451	5.51849	5.37432	3.70068	6.37385	2.32814	9.62478	13.2255	9.19209	7.71213	6.79121	8.56653	6.75868	7.59007	6.50952	7.32634	7.10861	7.56093	4.91365	8.63858	5.06984	4.97727	5.862	4.63328	6.91361	8.24339	8.40469	8.58905	6.46545	8.43066	9.25315	7.11041	8.94279	7.43279	8.62014	14.193	14.328	9.6035	9.36381	5.62997	5.37253	6.56989	4.40968	5.31568	6.37993	6.21567	5.46378	17.0777
51.9667	6.30257	7.44571	6.06377	6.24841	4.30779	7.27536	2.64022	10.9376	12.9705	9.55964	8.25196	7.48363	8.70344	7.59988	8.16361	7.30403	8.27918	8.23483	8.80395	5.47566	9.55916	5.91201	5.22512	6.89296	5.72288	7.09004	8.61786	10.0222	9.76866	7.02082	9.29176	10.9532	7.16222	9.07431	7.52514	8.99895	13.9449	13.7787	9.05911	8.83413	5.74119	5.54149	6.47823	4.43689	5.53983	6.22064	6.55918	5.48429	17.3207
56.0167	7.42519	7.97124	6.42414	6.85573	4.77336	7.54683	2.86741	11.3542	13.5964	9.78427	8.8485	7.80856	10.0329	8.58912	8.47971	8.08286	9.23754	9.11714	10.2094	6.13623	10.9738	6.77132	6.24282	7.49537	6.17851	8.18758	9.7505	11.1217	10.1046	8.17846	10.392	12.4965	7.06275	8.98285	7.70101	8.94659	14.0491	13.2864	9.09676	8.43018	5.69566	5.69933	6.52112	4.70884	5.70105	6.4001	6.2643	5.55779	17.0512
60.0167	8.16603	9.24507	7.16692	7.30099	5.28425	8.92925	3.18323	12.6741	13.876	11.4001	9.96622	9.19913	10.4439	8.74164	8.60646	8.86342	10.4028	9.88651	11.2321	7.02724	11.8556	7.42919	6.69071	8.53787	6.85117	9.04537	11.6439	12.654	12.585	8.99322	11.6221	13.782	6.88868	9.02637	7.76069	8.81893	14.8056	13.4556	8.95971	8.44365	5.74989	5.67004	6.58923	4.52414	5.61616	6.77249	6.05382	5.37943	16.9884
64	9.69565	10.1071	8.31855	8.12058	6.07337	9.9799	3.45587	14.0486	14.7444	12.1177	11.5688	9.95096	11.2497	10.2899	9.40104	9.8041	11.7534	10.9423	13.3635	8.43923	12.9343	8.5635	8.02373	9.72004	7.73106	9.81723	14.0259	13.8392	13.8681	10.5645	12.9469	16.0656	6.93116	8.94873	8.17922	8.82743	13.8216	13.0843	9.0806	8.52274	5.78885	5.63046	6.50171	4.3931	5.33985	6.73616	6.28557	5.43131	17.0295
67.9833	11.239	10.5271	9.22503	9.90695	6.75039	10.7228	3.63816	15.8169	16.438	13.7746	12.9477	10.7106	12.7115	11.9173	11.0468	11.1737	13.7099	12.6471	14.8402	9.30274	15.4306	10.1428	9.32658	11.9499	8.59527	10.7082	15.7793	15.7077	15.4301	12.01	15.0401	17.849	7.68422	9.41423	8.48039	9.25819	15.3714	13.1358	9.3578	8.85119	5.79258	5.94102	6.5299	4.73896	5.77683	6.7564	6.42131	5.60172	17.5518
71.9833	12.2418	13.0857	10.4334	11.1591	7.84773	11.2412	4.37935	18.4914	17.5135	15.1443	14.4582	11.5835	14.0539	12.788	12.3663	12.5488	15.6481	13.847	16.5269	10.6366	17.1293	10.7486	9.61676	12.7606	10.5451	12.735	18.1443	17.5181	19.0259	12.8281	17.1082	20.2405	7.15483	9.08163	8.28153	9.20777	14.1402	12.9184	9.18663	8.3211	5.48533	5.91837	6.62736	4.59846	5.69414	6.66508	6.09934	5.38372	17.9686
75.9667	14.3059	14.269	12.3016	12.064	8.95025	12.5126	4.98294	21.0473	18.1645	17.8254	16.7451	12.3157	16.0863	15.4607	14.0897	14.2147	18.6992	16.5046	19.7486	12.5877	19.4453	12.8905	11.6032	14.8549	11.8347	14.519	20.5739	21.3553	20.5744	15.1397	20.6264	23.7246	6.70991	8.83897	7.75227	9.05255	14.0964	12.9614	9.10346	8.36752	5.36106	5.88673	6.55753	4.47778	5.79244	6.82354	6.29228	5.50163	17.868
80.0167	17.1287	16.9841	14.5241	14.347	10.1508	13.453	5.69932	23.7942	20.6024	19.5768	19.0812	14.4982	17.6134	17.3315	15.4956	16.4682	21.7945	18.7428	22.2009	15.6029	22.6775	14.6669	13.4931	16.8821	14.4663	16.4467	23.8982	23.6089	22.7159	17.2715	22.2892	27.8371	6.37883	8.63747	7.99783	8.97236	13.8044	12.6716	8.74309	8.13301	5.38669	5.91477	6.52161	4.66298	6.01659	6.74078	6.02274	5.27976	17.9542
84.0167	19.278	18.6549	16.1496	16.9	11.5948	16.0783	6.19135	27.3348	23.1377	21.4976	20.8183	15.8526	19.2728	20.45	17.9253	19.164	26.085	23.6193	26.3747	17.2191	25.6334	17.0936	16.3348	20.0852	15.6725	18.2417	27.8367	28.1802	26.3608	20.4204	27.0174	33.2585	6.21746	8.6019	7.50387	8.55417	13.7568	12.9035	8.30446	7.86583	5.27292	5.88825	6.46752	4.46487	6.01728	6.57445	6.1812	5.28618	18.272
88	22.765	21.9737	17.9592	19.0577	13.5956	19.008	7.28801	32.0152	25.5264	25.0179	24.1445	17.829	21.745	22.8541	20.9128	22.1858	28.5767	26.1234	29.9277	20.2965	27.7878	19.0764	18.4861	23.5752	19.7287	20.9848	34.7646	32.4997	28.3469	24.1164	31.0739	37.8697	6.24745	8.55044	7.30389	8.44834	13.6329	12.6757	7.96536	7.95342	5.23403	5.72689	6.2882	4.67983	6.09071	6.45661	6.29338	5.35553	18.658
91.9833	25.8193	23.4154	20.8733	22.7835	16.3707	21.5536	8.60197	35.8185	29.9054	29.1457	27.4762	20.7996	25.708	25.7126	25.4477	25.6472	32.7961	29.805	36.0999	23.3243	32.1639	22.7545	21.7813	26.3182	23.0081	25.3383	39.2268	38.2763	33.5158	28.8062	36.7876	44.4841	6.62902	8.34411	7.58227	8.54491	13.4497	12.4119	7.88779	8.17453	5.38869	5.72468	6.2864	4.54092	5.71708	6.46296	6.24938	5.39394	19.4932
95.9833	30.6622	27.0874	25.3968	26.5117	18.124	25.3937	9.10629	41.0768	32.2455	35.0541	20.3774	23.0539	29.3906	30.7125	28.4975	31.6443	38.0531	35.5585	42.5243	28.6945	36.7465	27.5218	25.6109	29.7826	27.4488	29.5538	43.9015	43.1133	38.0686	32.3098	42.5369	50.7053	6.05928	8.22226	7.69086	8.90362	13.1486	12.38	7.73631	7.92026	5.258	5.715	6.13561	4.42556	5.71065	6.48569	6.28019	5.39456	19.4394
99.9667	36.4789	29.9284	28.616	31.0294	21.3676	28.9986	10.89	47.7566	39.2793	39.3601	38.883	27.0234	32.841	35.1444	29.7549	34.0436	44.7642	41.6106	47.1532	34.6633	43.0068	31.905	30.1549	34.3565	31.3124	32.7206	51.3609	48.4389	46.4807	39.1323	47.7697	57.7702	5.97715	8.54954	7.43058	8.77666	13.0409	12.6265	7.78749	7.78273	5.56249	5.69028	6.1278	4.46231	6.13927	6.55435	6.19495	5.60352	19.2896
104.017	41.7712	36.5299	32.7054	36.0645	24.0019	34.8187	13.0389	54.9606	44.3497	46.7768	43.5568	31.6194	37.9214	38.5795	40.0823	39.4474	50.4024	48.448	57.106	40.104	46.8959	35.5391	35.7437	41.0645	36.7045	38.2965	60.5703	55.7653	52.0757	46.5399	56.0142	63.1165	5.76785	8.34804	7.33622	8.79145	12.9111	12.4819	7.54552	7.89663	5.71466	5.45079	6.27721	4.49491	6.10591	6.35327	6.40763	5.33032	19.674
108.017	48.9571	41.3195	38.6357	42.0146	28.5031	38.5168	15.7484	61.0761	50.5877	53.3872	51.7218	35.2996	40.84	46.2794	45.0679	46.7569	58.3009	56.2206	64.365	46.493	54.1687	41.2162	42.3493	45.2545	43.7812	44.4933	72.44	64.019	59.7513	53.0063	65.264	70.1246	5.8267	8.33306	7.34465	8.72506	12.7293	12.3005	7.4475	7.83219	5.28908	5.46233	6.46593	4.46901	5.91975	6.26147	6.31707	5.29364	19.8978
112	57.3969	46.8682	44.4596	48.0746	32.7755	46.1805	17.8609	68.189	59.3706	62.644	61.8021	41.5676	45.6738	50.6417	53.323	52.2792	66.5153	60.786	74.3738	56.0489	60.8249	49.0319	52.4016	55.152	53.2775	51.4781	77.0045	73.4812	66.4566	61.5175	74.7559	78.9156	5.8964	8.35813	7.1426	8.72817	12.6631	12.07	7.33767	7.79012	5.46785	5.34359	6.29987	4.58561	5.97079	6.46724	6.23011	5.3536	20.2349
115.983	63.8312	53.0978	51.4285	56.1974	39.0572	53.8758	20.4999	76.7208	66.4442	70.3633	70.0812	47.6151	51.0685	56.5057	61.8872	61.6594	74.2454	69.2636	84.0711	65.6736	70.9168	57.0004	59.378	63.8524	60.891	61.0048	86.1871	78.9024	75.8086	67.9858	80.6518	85.728	6.18721	8.43356	7.16809	8.51487	12.4404	12.2019	7.04465	7.74404	5.37018	5.5037	6.45964	4.49706	5.86483	6.42594	6.12725	5.43684	20.5456
119.983	71.4077	60.9313	60.1812	65.8233	44.0583	62.5371	25.2271	82.6709	76.4292	77.4515	77.1536	56.7604	56.2189	65.4544	68.0462	68.7895	80.8064	77.6462	88.7749	73.8508	77.2664	64.8221	65.708	74.9086	68.6543	67.3406	90.7064	85.4041	81.4759	77.6285	89.8328	89.9087	5.71832	8.38486	7.40385	8.87247	12.52	12.1537	7.18439	7.68284	5.55972	5.39864	6.4383	4.50652	6.26008	6.27853	6.33911	5.51289	21.3969
123.967	79.7494	68.782	73.2504	73.044	51.2201	70.5065	30.0353	88.0976	83.6626	83.175	83.0863	66.4931	65.2954	74.4817	77.3159	76.651	88.8899	87.0438	94.6062	83.3108	86.1496	75.6428	75.9642	82.3214	75.4125	77.9874	93.3007	92.7477	90.5024	86.3692	94.6751	94.307	5.69746	8.52281	7.11241	8.85555	12.4997	12.5108	7.14094	7.94678	5.57969	5.48325	6.33565	4.54679	5.98405	6.31645	6.19308	5.65132	22.4483
128.017	84.9596	75.7103	79.1656	81.0388	57.0344	78.6261	35.8737	91.8197	90.6968	90.0579	89.2006	73.0553	70.2552	79.9324	85.044	85.2189	93.2279	90.804	96.247	90.2787	91.6772	85.3706	82.9744	89.4721	83.4043	87.0845	96.707	94.1136	93.831	91.5587	96.4117	96.2167	5.87146	8.29942	7.58116	8.40034	11.8736	11.8775	7.29802	7.73085	5.33868	5.61208	6.38014	4.58292	5.96009	6.15315	6.45398	5.59771	22.1673
132.017	89.7101	84.8798	86.3251	88.4166	67.4367	86.0737	43.8336	95.139	94.1593	94.5309	94.5932	79.6045	77.8776	86.8127	89.7127	89.2953	96.745	95.3273	97.6479	94.0644	94.6248	91.0344	90.2642	93.7191	89.4252	92.5815	98.2159	97.9358	96.6333	96.5204	98.5271	98.4014	5.77255	8.40918	7.53495	8.84533	12.1185	12.1391	7.25506	7.75641	5.47884	5.67446	6.32294	4.37493	6.03897	6.26837	6.56975	5.7331	23.6493
136	93.9784	93.8102	91.7631	93.1658	75.0555	93.254	52.2367	97.5014	96.9766	95.9787	97.5224	87.4932	83.1834	92.0253	94.5745	92.4538	98.2357	97.0982	98.8308	96.7267	95.6861	94.7108	94.6727	96.2422	94.3367	95.9811	99.0496	98.2524	97.9883	97.9899	99.4305	99.2166	5.76225	8.27986	7.65141	8.67257	12.0778	12.4469	7.34776	7.67732	5.54155	5.68606	6.26112	4.25729	5.65145	6.27963	6.35741	5.99677	24.6887
139.983	95.8864	97.0491	96.016	97.1025	83.8386	97.383	60.9794	98.3731	98.1773	97.3028	98.8357	92.6406	90.2382	95.2779	95.2717	94.9014	99.0833	98.1042	99.1127	98.2816	97.3643	97.7048	97.106	98.4164	97.5443	97.1544	99.5658	98.7885	98.7449	98.4735	99.4483	99.4624	5.71438	8.20174	7.55277	8.65619	12.1954	12.9617	7.19904	7.84725	5.59426	5.6136	6.15764	4.42018	6.05175	6.14908	6.4459	5.78533	25.8971
143.983	98.0657	98.7682	97.9689	98.548	91.4219	98.0645	73.2385	98.9285	99.1296	98.988	99.4258	94.2665	94.4968	97.776	97.5534	97.609	99.6495	98.8614	99.5609	99.0293	98.6699	98.5497	98.2178	99.1294	98.7324	98.3377	99.7872	99.3929	99.4409	98.856	99.9162	99.7718	5.74409	8.39778	7.79413	8.65239	12.2229	12.7392	6.99512	7.6233	5.65926	5.46378	6.06239	4.4811	5.95428	6.05396	6.8185	5.79113	26.6734
147.967	99.2465	99.1932	98.8419	99.2481	96.0277	99.4552	82.5537	99.0378	99.6431	99.4443	99.8236	96.6599	97.6836	98.7718	98.9652	98.2723	99.867	99.5865	99.894	99.5534	99.0525	99	98.8836	99.5521	99.3777	99.3657	99.9285	99.6626	99.8178	99.5708	99.9364	99.8889	5.9395	8.41215	7.85388	8.64804	12.2741	12.5117	7.12685	7.72056	5.68275	5.52539	6.03345	4.49153	5.84307	6.0664	6.66211	5.58314	27.4416
152.017	99.5713	99.7546	99.1305	99.6596	97.521	99.6876	88.6831	99.6797	99.8095	99.3127	99.9265	96.933	98.7715	99.531	99.0481	99.2823	99.9481	99.8724	99.908	99.8417	99.6657	99.3182	99.4656	99.9002	99.7902	99.6013	99.9317	99.8228	99.848	99.8404	99.9695	99.957	5.85716	8.50402	7.50366	8.79683	12.1963	12.5568	7.23703	7.75379	5.67874	5.57775	6.02336	4.38771	5.84045	6.09789	6.48797	5.71425	29.4124
156.017	99.86	99.8834	99.6757	99.8628	98.5696	99.8555	93.4322	99.8087	99.9007	99.9228	99.9735	98.6443	99.7512	99.8951	99.5807	99.4881	99.9768	99.8955	99.9572	99.9742	99.844	99.8489	99.7424	99.9278	99.8395	99.7604	99.9025	99.9357	99.9371	99.8618	99.9882	99.9941	5.96969	8.34832	7.83281	8.59762	12.0147	12.5364	7.22687	7.83875	5.45445	5.35063	5.95622	4.49277	5.87105	6.13319	6.90774	5.61395	30.5829
160	99.9248	99.9318	99.8357	99.9351	99.4789	99.9046	96.1972	99.8487	99.9824	99.9418	99.9943	99.3396	99.6054	99.8864	99.743	99.7694	99.9941	99.9626	99.9858	99.9949	99.9295	99.8506	99.8583	99.8963	99.9308	99.9101	99.912	99.9397	99.9262	99.9444	99.9851	99.9858	6.38601	8.57986	7.69915	8.80029	12.0851	12.7467	7.24628	7.71787	5.56477	5.41411	6.14818	4.43088	5.77635	6.09755	6.85904	5.72778	32.1111
N2-1
	Control																																1 uM																0.5 uM
	Expt 1										Expt 2										Expt 3												Expt 1				Expt 2				Expt 3				Expt 4				Expt 1
Time	i	ii	iii	iv	v	vi	vii	viii	ix	x	i	ii	iii	iv	v	vi	vii	viii	ix	x	i	ii	iii	iv	v	vi	vii	viii	ix	x	xi	xii	i	ii	iii	iv	i	ii	iii	iv	i	ii	iii	iv	i	ii	iii	iv	i
0	3.92069	4.69447	2.24366	4.38087	4.07141	5.02452	2.24891	4.9886	5.02742	6.22527	4.0395	4.23657	5.20702	5.05864	2.55657	3.61931	0.890943	1.89351	1.82133	1.57286	3.22399	1.92743	2.06924	2.18066	2.90548	1.94608	1.94857	2.06123	2.13141	1.96729	2.30023	1.73996	5.65788	4.98349	3.56985	2.84275	3.82087	4.91372	3.61268	4.71285	2.36793	2.2266	2.65211	2.25692	2.05867	2.02572	2.16574	2.00086	5.77255
4.01667	4.47198	7.07961	3.04874	6.14445	4.81156	6.91561	2.65266	7.70267	7.37462	8.18841	6.45819	6.11924	7.156	6.72013	4.09434	4.51999	3.54761	3.49649	3.45484	3.5206	5.14927	3.60418	4.91877	3.35129	4.57884	4.01221	3.85866	3.79828	4.42874	3.19553	3.74012	2.55837	8.32173	8.21252	6.37026	5.7914	7.39238	7.28911	5.91608	7.95873	5.48422	5.06528	4.69192	5.56	3.7451	3.80899	4.4065	3.53372	7.02289
8	4.67541	8.56715	3.4489	7.70716	5.33046	8.66973	3.19325	9.00075	7.9729	10.6364	6.97937	7.009	7.54345	7.34009	4.22863	5.37495	5.27983	5.26346	4.72459	5.27879	6.22783	4.40166	6.29497	4.64612	6.34712	5.57789	5.21483	5.49037	5.63094	4.32706	5.03475	3.50623	10.1021	8.67506	7.12181	6.95478	8.85209	8.27807	6.32281	8.66061	7.10309	7.14647	6.29227	7.41967	6.07641	4.81571	6.18507	4.47316	7.75192
12.1167	5.778	9.53795	3.18233	7.30175	6.19267	9.44111	3.69564	9.76756	9.19983	10.609	7.19834	7.62848	7.85581	7.88973	4.20141	5.81247	5.36237	5.91982	5.0668	5.56705	7.54718	4.68135	6.89185	5.80978	6.97136	5.64607	6.06204	6.33165	5.85848	5.31754	4.71886	5.01955	10.804	9.57449	7.22287	7.4616	8.9182	8.2599	6.53915	8.72396	7.98857	7.45337	6.39713	7.41538	5.86684	6.18714	5.28694	5.35429	8.52771
16.0333	5.32307	10.0594	3.46168	7.82424	6.85593	9.65655	4.04088	11.0683	8.98872	11.4014	7.10205	7.64693	8.52585	7.70819	4.52911	5.8658	4.93838	6.02909	5.22484	5.31878	7.88724	5.59778	6.20627	6.38926	6.80116	6.09092	6.97958	6.35693	6.46331	5.46619	4.99371	4.87566	11.3885	9.87546	7.18639	7.43818	9.13247	8.56743	6.7488	8.55728	8.38659	7.98505	7.09777	7.31156	6.37275	6.36474	5.4673	5.98122	9.58907
19.9833	2.94388	4.0605	1.48555	4.33314	2.66454	4.21184	1.1812	4.3761	10.5961	14.5373	3.16154	5.1309	5.34013	3.5188	1.84771	3.32256	4.64889	6.56215	5.10465	5.1595	7.05888	6.70411	6.41544	6.60312	6.97426	5.90448	7.71773	7.14902	6.89275	5.80701	5.09678	5.26269	13.4075	7.18184	7.14184	4.6685	5.79707	4.64771	2.44688	3.19414	8.76533	8.65219	7.79316	7.39722	7.21637	6.15474	5.54646	6.39354	12.3048
23.9833	3.49338	5.11598	2.06061	5.08365	3.8619	4.76473	1.86167	5.0869	11.3816	15.2703	4.38294	5.89495	5.79341	3.20091	2.47658	4.10091	2.25209	4.36167	3.144	3.51348	5.26732	5.23748	4.1293	5.20357	4.91373	3.60315	4.9408	4.98708	5.09083	3.74081	3.88788	4.05207	14.5948	7.49772	7.94623	5.19562	6.58212	5.32562	2.87605	4.43137	7.59726	7.78383	6.65078	6.20544	4.56282	4.48884	4.54652	3.89098	14.0654
27.9667	3.78578	5.86221	2.07691	5.60897	4.5202	5.9431	2.23212	6.14956	11.6133	16.5562	4.69351	6.55324	5.43919	3.81369	2.72553	4.12322	3.06276	5.01879	3.71518	4.22752	6.40024	6.15253	4.43358	6.18845	5.85406	4.26862	5.56787	5.73241	6.10086	4.84638	4.46632	4.87995	13.1841	7.20836	8.38659	5.16613	6.4765	5.32915	3.15546	4.45174	8.33748	9.04074	7.64071	7.11773	4.93341	5.64448	5.50923	4.64681	14.2884
32.0167	4.33487	5.98689	2.35915	6.15081	4.75948	6.33607	2.3805	6.94884	11.8935	16.3893	5.23873	7.91535	5.81537	4.23788	3.13902	4.26807	3.14206	5.63115	3.95322	4.66719	6.48693	6.3599	4.95779	5.79596	6.08615	4.49443	6.13879	6.13886	6.22631	5.27036	4.85646	5.06037	14.4216	5.98799	8.33548	5.29482	7.51596	5.11923	3.18289	4.63804	9.20929	9.21205	8.14379	7.61031	5.47883	5.6384	5.82083	4.55929	14.4895
36.0167	4.61773	6.19177	2.83516	6.85124	5.00905	7.51091	2.46401	7.90637	11.6354	16.9482	5.19369	7.66716	6.37475	4.33342	3.48136	4.42342	3.27144	6.04878	4.15189	5.09747	6.986	7.27461	5.6507	7.0651	6.32868	5.22996	6.40542	6.84889	7.19765	5.79714	5.47172	5.85385	13.3865	6.09706	8.42361	5.15148	7.69355	5.585	3.52502	4.82986	10.2286	10.0912	8.62304	8.15657	5.87657	5.57278	6.12463	5.34752	14.6593
40	5.67425	6.91693	3.02919	7.7591	5.90648	8.64003	2.97704	8.92994	11.5688	16.4322	5.13988	8.51058	7.23634	4.06623	3.51549	4.86523	3.49794	5.98247	4.4925	5.4615	7.69548	7.43811	6.07095	7.2163	6.99043	5.3268	7.29754	7.52521	7.54469	6.3302	6.05534	6.44168	14.1848	6.78596	7.83833	5.34621	7.54669	5.90386	3.70793	4.90965	10.3839	10.4124	9.80596	8.57862	6.20268	6.19661	6.62308	5.46813	14.7437
43.9833	6.24309	7.96647	3.6211	8.4902	7.00238	9.47778	3.05917	9.56613	11.542	16.1064	5.47946	8.75352	7.90934	4.34516	3.83427	5.16944	4.15955	7.35453	5.40244	6.19736	8.16002	8.87309	7.00044	8.56771	7.78093	6.08691	8.57648	8.41926	8.75932	7.10965	7.17403	7.23979	13.9292	6.51981	7.98623	5.34662	7.90147	5.44775	3.85375	5.32542	10.028	10.5685	9.6377	9.04806	6.64553	6.6954	6.52838	5.70789	14.739
47.9833	6.93841	8.47231	3.97857	9.47302	7.45655	10.45	3.4806	11.4161	11.4703	17.7283	6.01928	9.65151	7.9874	4.7659	4.16729	5.93094	4.72349	7.38789	5.79306	6.74348	9.23325	9.40595	8.16873	8.90984	8.37195	6.08947	9.33155	9.50403	9.19243	7.56749	7.88144	7.73783	14.1204	6.88902	8.49656	5.75894	8.27427	5.81454	4.17226	5.43628	10.6418	10.9733	10.0405	9.05794	7.24007	6.54171	6.64049	5.97079	15.1846
51.9667	7.44605	9.80389	4.28499	10.8183	8.46948	12.191	3.6908	13.1026	12.0265	17.981	6.92273	10.8377	8.58539	5.07163	4.94432	6.28744	5.39083	8.46755	6.25559	7.4006	10.317	10.2838	9.1313	10.5998	9.42846	6.61265	10.423	10.6244	10.3316	8.19995	8.41464	9.12688	14.6014	6.61838	8.24595	5.83665	8.51141	6.00754	4.55101	6.06391	10.5284	10.9922	10.6966	9.41831	7.46691	6.93109	6.92087	6.51297	15.7282
56.0167	8.61509	11.4096	4.99848	13.0065	9.62146	13.7673	4.34295	13.9138	12.5729	20.1267	7.78059	11.7837	9.77543	5.20005	5.13449	7.11815	6.17443	9.37493	7.17244	8.53386	11.5174	11.6955	10.6399	11.3345	10.0656	7.58842	12.5216	11.7954	11.8765	8.8856	10.193	10.4897	14.491	6.68849	8.87551	6.0456	8.82964	6.35202	4.81239	7.04776	10.6726	10.8796	10.8749	9.79692	7.70004	6.98083	7.2563	6.95098	16.1041
60.0167	10.1003	12.9272	5.54156	14.6738	11.0938	15.9631	4.91407	16.4201	13.2453	21.0491	8.9343	13.06	11.0536	5.70789	5.32666	7.53965	6.92004	10.6788	8.0486	9.70857	12.9504	13.8408	12.5934	13.2153	11.7075	8.2608	13.6859	13.657	12.8497	10.28	10.4917	11.4146	15.3755	7.02876	9.60198	6.30809	9.70995	6.53763	5.63232	7.16719	11.4047	11.1149	11.4386	9.8528	7.79585	7.42464	7.73451	7.4149	15.8414
64	11.1759	14.7986	6.37965	16.9076	12.6878	18.0389	5.46246	18.9047	14.613	22.6647	9.48566	14.4882	12.2792	6.18369	6.01763	8.82135	8.21894	10.9256	8.4643	10.7331	14.2458	14.2163	14.1091	14.0615	12.8857	8.66531	15.3241	14.9842	14.2002	11.448	12.027	12.5064	15.6997	7.26265	10.2711	6.35576	9.99185	6.95105	6.23522	7.75973	12.0912	11.8155	11.9944	10.2787	8.26813	7.43203	8.40372	7.84496	16.149
67.9833	13.4879	16.6532	6.97392	19.3588	13.4765	22.2057	7.07919	21.6091	16.0812	25.3165	11.216	16.4139	13.8634	7.11566	7.12927	9.62112	8.83759	13.7019	10.1769	12.27	15.4732	15.4689	17.4857	16.0132	14.4205	11.6932	17.4195	17.2887	16.3263	13.6056	14.8255	14.6544	16.2046	7.38754	11.109	6.64456	10.2598	7.10046	6.1401	7.81153	12.6616	12.757	12.9696	10.842	9.20908	8.12023	8.83545	8.03693	17.543
71.9833	14.8646	19.1812	7.88952	22.3306	15.8288	24.6961	7.7656	24.5316	17.518	28.0888	12.5008	17.7949	15.966	7.5355	7.81885	11.5693	9.69752	14.9612	10.7937	13.5187	17.3195	17.8698	18.7352	18.8388	16.3868	12.4352	19.2197	20.9499	18.5436	15.3895	15.3669	17.1677	17.2659	7.72215	11.6702	7.06316	11.0805	7.567	6.43312	8.51645	13.1043	13.359	13.5889	11.5021	9.89638	8.70372	9.27249	8.727	17.8831
75.9667	16.1106	21.4961	9.53028	25.5099	19.517	29.7285	9.35759	26.9747	19.6848	32.6453	14.6211	21.6336	18.8683	8.08908	8.77411	12.6613	10.9559	17.1898	12.7044	15.5978	20.7394	20.0892	21.8239	21.2961	18.6867	14.2424	22.3683	23.8355	20.8317	17.9345	17.3339	19.4922	18.2613	7.5764	12.3501	7.35694	11.727	7.83875	6.86333	9.07935	13.9917	13.9846	14.3032	12.102	10.721	9.16853	9.59424	9.16549	18.4086
80.0167	18.8224	25.9222	10.9481	29.1471	22.3117	33.7628	10.0118	31.9363	22.8838	35.0373	17.7558	24.3089	21.2195	8.576	10.6088	14.7869	11.7768	20.013	14.6999	17.6368	24.8523	23.0565	25.0764	24.2237	21.3833	15.6742	25.5775	27.6533	24.0131	19.4387	20.637	21.7775	19.2325	7.77796	12.3685	7.54441	12.3735	7.86161	7.18563	9.90309	14.9682	14.7637	14.8091	12.1012	11.2079	9.24652	10.4942	9.3692	19.8842
84.0167	21.6503	28.9588	13.4237	34.9174	25.3091	39.9081	11.5588	36.3899	25.7725	38.4879	18.9723	28.9058	24.0186	9.36236	12.705	17.4244	14.8224	22.4815	17.2604	19.6591	28.5533	23.9544	29.3473	27.8153	23.8741	17.8298	30.4066	31.161	28	22.4889	22.3175	25.5293	19.6835	7.85774	12.5744	7.92993	12.9324	8.09951	7.35798	9.90399	16.1084	15.1668	15.0586	13.0962	11.8051	9.45796	10.704	10.1433	20.3685
88	23.5547	33.9525	15.453	39.3948	29.4379	44.5576	12.9673	40.8567	28.3458	45.8139	22.7445	30.9233	27.0262	10.207	14.7233	19.9529	18.1686	25.4005	20.068	22.1664	33.0076	28.2032	32.5896	30.7275	28.6644	18.4731	33.8944	35.8862	31.603	26.0351	25.0497	27.2816	21.2616	8.62449	13.7638	8.37754	13.6248	8.78647	7.86292	11.4051	16.626	15.7391	16.8239	13.3382	11.9233	9.51937	12.2211	10.5704	21.0536
91.9833	27.1643	41.1353	18.1037	43.8142	36.171	52.0098	16.3542	47.1625	33.7635	53.9672	26.6923	37.128	32.4168	11.7412	16.3664	23.4904	20.5313	29.6125	21.5615	25.3289	35.6917	31.9796	38.6071	35.2143	30.9901	21.8498	38.9474	42.1694	35.9614	29.7297	28.9235	31.6466	22.0756	8.39861	14.6867	8.64355	14.9001	9.8041	8.56046	11.6756	18.3582	16.1409	17.811	14.5681	12.4755	10.4449	12.605	11.0594	22.6687
95.9833	30.1724	46.9129	21.6995	51.3478	38.9219	59.6387	18.9447	53.8094	40.5761	57.8785	31.1587	42.5586	37.4739	13.3175	20.4839	26.6175	23.1499	33.6741	23.99	29.4572	38.5654	37.6262	44.1684	40.4251	36.5409	24.6885	44.1552	47.0138	41.6401	34.1571	35.7065	35.8207	23.7491	8.73701	15.3228	9.36505	15.7021	10.0612	9.03266	12.9494	19.0019	16.9868	18.117	14.6987	13.9733	10.54	13.5938	12.0488	24.3309
99.9667	35.6048	53.7253	24.379	56.2643	43.3611	65.0341	20.2292	58.5499	47.4258	65.5923	35.1743	48.1095	42.5106	14.0905	24.9824	30.8148	27.0338	38.365	27.609	33.7545	44.3713	42.8327	52.4713	47.0063	42.0951	27.7373	50.4536	52.5848	46.8995	39.3516	39.3065	39.8402	23.8895	8.83607	16.6613	9.80624	16.7558	11.4924	9.54893	13.5194	19.8457	17.9397	19.0632	15.442	14.1823	11.1651	14.3329	12.2555	26.1561
104.017	39.4588	62.4849	28.2015	64.068	52.6154	73.7908	24.655	65.6428	49.7009	73.0366	38.8506	54.0467	46.6732	16.4038	28.9919	35.4225	31.4574	44.1507	30.8973	39.7563	50.188	50.907	56.8492	52.0408	46.3545	29.0164	57.7858	60.7165	50.9001	44.0729	45.6676	45.6847	25.8543	9.36491	17.5927	10.3083	17.4333	11.4505	10.3523	15.0075	21.1274	18.8091	20.5916	17.0461	15.454	11.4324	15.3763	13.8308	27.8354
108.017	44.906	70.7634	33.6317	69.7107	61.4441	80.5547	28.8511	74.0671	59.2549	81.5943	46.7054	61.6731	55.1339	18.8212	35.8499	40.3687	36.1457	51.5123	35.4066	45.0917	56.8604	54.9878	66.0046	59.6707	55.7504	35.2732	65.2114	67.1665	60.702	50.5444	53.6681	51.1318	27.0522	9.48283	18.4481	10.9611	18.0916	11.6043	11.2556	15.9557	22.4188	20.6425	21.9059	18.0307	17.086	12.4997	17.0012	14.5911	29.5108
112	49.3436	79.7436	39.2385	77.0761	68.8538	86.9545	34.3662	80.7464	68.3813	87.0386	51.8231	69.8885	63.2245	21.1903	41.2193	44.7864	41.2985	56.7465	38.4166	51.8522	62.9987	59.2374	73.4292	66.4729	63.048	40.1054	71.0953	74.7144	64.5575	56.042	63.6554	58.988	29.0472	9.77357	19.625	11.7212	20.2407	11.9992	11.8595	17.407	23.7621	21.1632	24.1122	18.7152	17.8694	12.8344	17.8903	15.0696	30.1203
115.983	54.5855	86.5488	41.6424	82.6381	76.3021	93.5399	41.1585	88.5265	76.1418	91.3461	58.0287	78.6418	69.2909	24.3	51.0073	50.7428	49.7352	62.7364	46.5373	59.1363	70.1774	69.6927	79.3239	73.8725	66.9736	44.1313	81.998	82.8254	74.1298	64.6577	68.8122	66.452	30.1894	9.68584	20.6611	12.4804	22.0029	12.7517	12.7167	19.0784	25.8987	22.3725	25.1321	19.555	18.7137	13.0781	18.5575	16.5301	33.6358
119.983	67.4233	93.7039	53.3967	85.7144	83.2508	97.0735	46.8707	92.8975	86.2877	96.3696	65.2428	84.2962	77.7719	28.4049	62.0657	57.4626	58.6097	70.8491	52.6904	68.2418	73.8643	79.997	85.6782	82.0268	75.3882	50.1057	85.4363	89.681	84.413	72.5515	76.5097	73.7057	31.691	9.75015	21.2307	13.1235	24.5675	13.7047	13.8291	19.893	27.3489	23.1443	27.1261	20.1532	19.6908	13.5793	20.0695	17.3638	36.6859
123.967	74.9889	96.4574	66.0939	90.4624	91.1462	98.8307	56.8584	94.4912	92.4368	97.1781	72.8538	88.6728	85.9979	32.8824	71.8818	64.5195	66.7126	80.7307	58.7396	74.3271	83.5975	86.5418	90.3197	88.5309	83.3409	56.9807	92.7538	94.0351	88.2172	79.2349	84.8808	84.033	33.8765	10.9938	22.4333	13.6246	24.9624	14.5223	15.3434	21.9633	28.3902	24.5833	28.0624	21.5977	21.0082	14.3463	21.7881	18.8822	39.1182
128.017	80.7296	98.2099	69.9131	92.7439	94.5719	99.5749	68.18	97.3357	96.817	98.7368	75.3504	92.4633	90.8798	37.7217	79.9706	71.1403	75.8046	87.7716	66.849	80.9644	88.1557	91.3725	93.3025	93.5327	89.9418	65.2708	95.4766	95.6617	91.8222	87.1835	91.6166	90.4647	35.3359	10.8717	24.288	12.3721	25.7342	15.4207	16.2257	22.7487	31.8002	26.1943	29.0568	22.2451	22.171	14.7473	22.3266	20.2297	41.9324
132.017	89.9534	99.103	82.0788	96.0658	96.1422	99.8538	79.866	98.3757	97.9042	99.1508	81.857	96.953	95.848	43.8108	89.693	78.5544	82.666	91.7915	73.63	87.7432	92.6157	93.797	96.0075	95.8435	93.7307	73.5058	97.6405	96.9264	95.2876	91.4727	95.7794	94.5334	38.1229	11.5419	25.3153	15.6118	27.7775	16.3073	17.4583	24.3183	34.2673	27.8244	31.2861	23.4415	23.4896	15.534	24.6956	21.6859	44.1115
136	94.1267	99.6446	90.217	98.1388	98.1113	99.8959	85.1742	99.451	98.8294	99.5793	87.9665	98.3663	97.6765	53.2245	95.7521	84.0475	89.9527	94.0463	84.1281	92.8699	95.0465	96.5818	97.548	96.7632	96.0627	77.8575	98.3594	98.2895	97.298	94.8634	96.098	96.4791	40.3244	11.9799	28.3108	16.3687	30.2334	17.1396	18.3947	26.2633	36.7989	28.5381	33.0805	25.2114	24.6044	16.0245	26.3566	22.3593	47.6699
139.983	97.3349	99.8203	95.3621	99.0512	99.3668	99.9733	93.7914	99.7276	99.644	99.8027	93.8862	99.1662	99.0036	62.0303	98.1383	89.0332	94.1149	96.0742	89.4347	95.6317	96.7382	97.5061	98.6133	98.3239	98.0093	85.5031	98.9747	99.023	98.3775	96.5281	97.8014	97.6873	42.276	12.7414	29.9005	17.341	31.1133	17.7745	19.5894	28.0616	39.3992	30.6071	35.4986	26.3095	26.4355	16.9099	27.6015	23.7814	51.4137
143.983	98.4898	99.9411	96.9867	99.4718	99.7017	99.9727	95.9299	99.8489	99.7325	99.8843	97.8556	99.527	99.5086	72.4344	98.4291	94.065	95.5806	97.5524	92.3082	96.8816	97.4888	98.4084	99.1582	98.8841	98.6524	90.274	99.6645	99.3914	98.9744	97.7386	99.1004	98.7361	44.0559	12.2205	30.8491	17.6053	33.3995	18.4324	20.9735	30.0837	42.5033	31.9468	36.3987	27.7264	28.3225	17.6791	29.4698	25.3613	55.1658
147.967	99.3456	99.961	98.7925	99.8275	99.8921	99.9737	98.0905	99.9442	99.9133	99.9549	98.772	99.7437	99.6668	80.9492	99.4514	96.4709	97.1729	98.4966	95.032	98.527	99.2991	99.3206	99.4258	99.1291	99.0835	91.5848	99.6005	99.6197	99.208	99.089	99.435	99.2307	46.4863	13.2858	32.7667	18.9317	36.5107	19.4043	23.017	32.6311	44.6394	33.4223	38.7615	28.44	30.5691	18.3036	32.4653	27.0511	61.0313
152.017	99.5845	99.9667	99.1835	99.9757	99.9427	99.9975	99.2641	99.9702	99.9143	99.9851	99.6809	99.9272	99.786	87.4579	99.7121	98.3842	97.8905	98.8714	95.9538	98.889	99.185	99.5533	99.5437	99.1636	99.6653	94.78	99.679	99.5614	99.4231	99.2913	99.7672	99.4861	50.1438	13.811	33.656	20.0607	39.3362	21.534	24.5731	35.5484	46.865	36.1415	41.0339	30.6814	31.0835	19.0024	34.8169	28.9257	66.5953
156.017	99.7326	99.9916	99.3036	99.9836	99.9597	99.9971	99.7112	99.9719	99.9846	99.9976	99.88	99.963	99.8757	92.6883	99.9263	98.9281	98.7981	99.3663	97.5664	99.2921	99.6242	99.7591	99.691	99.4658	99.7369	96.3949	99.9246	99.8094	99.6983	99.5413	99.7708	99.4912	54.7019	14.5692	37.3438	22.0583	42.4333	22.4793	27.1433	38.6006	48.9825	39.3057	42.8306	32.918	33.6375	19.5241	37.2063	31.5801	72.0335
160	99.8046	99.994	99.8236	99.9706	99.9906	99.9987	99.5926	99.994	99.9731	100	99.95	99.9777	99.9514	94.5948	99.9456	99.4473	99.1781	99.7504	98.5976	99.5522	99.7519	99.8365	99.7586	99.6087	99.8199	97.6376	99.9371	99.8511	99.7493	99.5865	99.8522	99.7092	58.3938	15.9698	39.821	23.0147	45.0761	24.8665	30.3028	41.6115	52.7236	39.9858	46.251	34.1997	36.2014	20.4226	39.4343	33.4838	75.3488
N3-2
	Control																																1 uM																0.5 uM
	Expt 1										Expt 2										Expt 3												Expt 1				Expt 2				Expt 3				Expt 4				Expt 1
Time	i	ii	iii	iv	v	vi	vii	viii	ix	x	i	ii	iii	iv	v	vi	vii	viii	ix	x	i	ii	iii	iv	v	vi	vii	viii	ix	x	xi	xii	i	ii	iii	iv	i	ii	iii	iv	i	ii	iii	iv	i	ii	iii	iv	i
0	3.25258	4.30841	2.13314	3.12023	2.8862	6.28633	2.3749	6.26368	4.5805	6.21767	4.35075	3.63658	6.22161	4.17661	4.50383	3.6008	2.4913	1.85372	1.85172	2.12084	1.74148	2.04403	2.37863	2.49544	1.4287	1.68884	2.28877	1.54578	2.73382	2.01246	2.80642	1.80157	5.67729	5.32148	3.90839	5.06424	4.44276	6.12069	5.61291	4.72701	2.20746	2.12188	2.0814	1.8263	1.43443	1.76151	2.46429	2.19745	3.44199
4.01667	3.33389	5.9623	2.56334	4.39351	4.95897	7.31764	3.39599	7.82086	5.62645	7.18577	5.06659	3.80726	7.95224	5.94247	5.67936	4.58513	2.67048	2.70129	2.9798	3.1337	4.84403	2.81519	3.71505	3.25804	2.34506	2.47182	3.57766	2.38036	5.08628	2.69749	4.16943	2.18999	5.29378	5.78305	3.56121	4.73903	7.44136	7.3097	8.73391	4.41423	3.87185	3.56985	3.26522	3.26412	4.21481	3.57462	3.70082	2.50401	4.20031
8	4.47993	7.18626	3.60466	4.32844	5.15846	10.4293	4.07549	8.24257	6.56126	7.75924	5.61319	4.06174	7.78777	7.77651	6.30989	4.77101	4.94653	3.19228	4.36657	3.77162	6.5931	4.91946	3.89195	3.70925	4.04675	3.34742	5.15528	2.98146	5.80321	3.72734	5.06928	2.66958	5.5915	6.81332	4.00075	5.71811	9.46425	8.63948	9.7822	4.73309	4.69586	4.56392	3.90259	4.29356	6.05147	4.74677	4.52849	3.33865	6.33807
12.1167	5.13055	7.56299	3.78834	5.00159	5.02383	12.9089	4.39289	9.58368	7.65452	8.03582	6.38774	4.21474	7.9481	7.92627	6.8319	4.70774	5.8171	4.39234	4.94971	4.80002	6.13029	5.62742	4.12273	4.43516	5.47649	4.23332	6.10266	3.46617	6.66846	3.75767	5.72661	3.31524	5.86974	6.63503	4.99731	5.69442	12	8.31323	10.2521	4.57829	5.20764	5.44865	4.59059	5.05229	6.24482	4.99551	4.93845	3.69778	7.00915
16.0333	5.35346	8.01966	3.83393	5.78671	5.36313	13.2874	5.05975	9.18331	8.28698	8.4031	7.43431	4.65199	8.35184	9.06485	7.479	5.09926	6.38352	4.51723	4.67962	4.88305	6.29062	5.75832	5.2075	4.67009	5.7072	5.81993	5.74215	4.31435	7.56334	4.23084	6.52347	3.74496	6.36612	7.0767	4.92125	6.60975	12.0511	8.23172	10.7797	5.08006	5.57043	6.24993	5.10893	5.14996	6.66335	5.37543	4.65628	3.89126	6.76945
19.9833	2.62247	2.86147	2.4714	2.98091	4.05822	4.4277	5.4999	6.5176	6.93364	4.85791	6.11233	3.32553	4.54354	4.6779	5.32873	3.89402	7.02648	5.31982	4.396	5.07543	6.5625	6.77035	5.81689	4.83636	6.45591	6.29117	6.06626	4.56551	8.97498	5.08807	5.27844	3.75525	7.14992	6.03552	5.46633	6.58232	6.27459	3.82937	4.63452	4.07031	6.25318	6.57949	5.11957	5.73835	6.39561	5.88452	4.21564	4.23353	3.3705
23.9833	3.12438	3.17874	2.8469	3.05889	5.69111	5.7474	5.76536	6.85186	7.18142	5.50833	7.67518	3.74834	7.19655	5.5428	5.58521	4.65358	3.45436	4.26165	3.59845	4.43986	4.26994	4.80341	4.77937	4.4516	3.59437	4.98315	4.40021	3.84284	5.97328	3.7576	5.14713	3.9374	7.32931	6.25559	5.53299	5.60911	8.22854	4.75789	6.5013	5.10313	6.67634	6.14342	4.78276	4.77516	3.41339	3.85189	3.68673	4.14021	4.63037
27.9667	3.87289	3.48675	3.82965	3.60508	6.14597	5.28003	5.88887	7.80856	8.16679	5.89025	7.9892	3.98182	6.88736	5.96927	6.37081	4.94605	4.24175	4.96698	3.48945	5.08959	5.23127	5.45887	5.43981	5.20647	3.93989	4.9857	5.14098	4.47129	7.27184	5.23721	6.33814	4.74642	8.10573	6.45737	5.96838	6.62384	9.69206	5.12109	5.7501	5.63529	6.50848	6.71005	5.33115	5.47959	4.37638	4.14905	4.54341	4.39883	5.08932
32.0167	4.4639	4.11534	3.95923	4.17012	6.04374	5.87802	6.68338	9.01152	8.6957	6.90146	8.77825	4.66816	6.76455	6.68884	6.79004	5.12144	4.68011	5.72924	4.2202	5.97598	5.83824	5.74195	5.50377	5.69097	4.31187	6.19377	5.36092	4.93548	8.45263	5.76826	6.88039	5.46467	8.36559	6.54426	6.65927	6.98366	9.07231	5.35816	5.91395	5.84211	7.38195	6.72655	5.84991	6.2692	4.85971	4.33418	4.75098	5.03385	5.63094
36.0167	5.19307	4.11638	4.65724	4.80037	6.38421	6.72407	7.25077	10.1514	10.3218	7.27571	9.92153	5.18139	6.89096	6.79687	7.06544	5.67605	5.11342	6.24751	4.70573	6.66501	6.81021	6.66977	6.28481	6.33234	4.81094	6.77988	6.74783	6.27162	9.1074	6.46849	8.20554	6.3065	9.45858	6.85449	7.69044	7.32226	9.17572	5.11598	5.22719	5.64006	7.9492	7.35121	6.51643	7.04783	5.13746	4.95572	5.32155	5.77676	5.88846
40	5.92348	4.83774	4.89604	5.67114	6.67302	6.64166	7.7169	11.2079	11.1648	7.85989	12.3339	5.6346	7.55865	7.45724	7.68022	6.15329	6.19584	6.52195	5.05574	7.30762	7.42042	6.86036	6.8694	6.75791	5.68392	7.65563	6.71246	6.2748	9.93728	6.95216	8.71629	7.16395	9.17668	7.36931	7.842	8.34259	9.39123	5.92596	6.04332	6.2922	8.61136	7.83861	6.99589	7.75213	5.75721	5.42074	5.49472	5.81282	6.76731
43.9833	5.91049	5.51849	5.74139	6.2817	7.351	7.18349	8.90058	12.264	12.4045	8.6859	13.77	6.06377	7.79516	7.976	8.96006	6.64062	7.25112	8.38141	6.15005	8.84954	8.58595	8.65481	8.35012	7.77914	6.70424	8.73232	7.82866	7.38533	11.8501	7.62371	11.1535	8.28836	9.57228	7.52086	8.36138	9.05131	9.68177	6.14984	6.55932	6.76586	9.23325	8.20292	7.41842	8.21867	6.4365	6.17222	6.057	6.07565	7.25899
47.9833	6.6811	6.09465	6.76696	7.30148	7.84124	8.68962	10.4448	13.9746	13.6196	9.13254	15.7551	6.54205	8.45981	8.987	10.133	7.71282	7.83087	8.90922	6.57583	9.25633	8.31399	8.2083	8.61516	8.43156	6.46317	9.31677	8.38618	8.55645	11.8892	9.2564	11.1944	8.79075	10.0687	7.9894	8.9584	9.36588	10.2703	6.53086	6.95002	7.36696	9.98294	9.01822	7.7904	9.13558	6.86201	6.23833	6.35956	6.4725	7.26894
51.9667	7.81989	6.83866	7.63131	7.85526	8.94611	9.69634	12.0671	16.3007	15.5556	10.5666	17.765	7.36019	9.47012	9.22918	11.9231	8.48785	9.15354	9.79512	7.01433	10.9681	9.51681	9.44035	10.2264	9.54693	7.90092	10.7663	9.63742	10.0696	13.5691	10.2293	13.1142	10.2207	10.3258	8.0265	9.91732	10.0661	10.3682	6.88937	7.6186	7.57598	10.234	9.45471	8.0868	9.94225	6.77664	6.5462	6.62577	7.13348	7.24552
56.0167	9.02202	8.4404	8.48882	9.13496	9.4688	10.3651	13.6366	19.2534	16.9422	11.7699	21.9359	8.61205	10.8496	10.3696	13.7012	10.0286	9.66463	11.274	9.14159	12.7047	10.781	10.2744	12.1781	11.0699	9.03618	11.9216	11.2485	11.6084	15.2963	11.2147	15.163	11.3263	11.5329	8.39985	11.3248	10.9173	11.5934	7.36378	7.72546	8.31344	11.3658	10.7799	8.49773	10.2788	7.68754	6.575	7.21679	7.3499	7.86887
60.0167	9.87552	9.35676	9.5068	10.704	9.80424	12.7271	15.334	22.2486	19.4058	13.0387	25.8585	9.89189	12.0069	11.3303	15.5252	10.8768	11.025	13.3514	10.8375	15.183	12.5071	11.9405	13.607	12.0399	8.54298	13.6463	12.6848	13.1765	16.6456	12.8167	17.4944	13.2135	12.2354	8.59755	11.7786	11.9787	11.9435	7.21167	7.99949	8.72499	11.8566	10.9478	9.49001	11.1093	7.93214	7.24629	7.61411	7.78984	8.27041
64	11.985	10.5885	11.7773	12.2774	11.1478	14.2934	19.0319	24.9964	23.7974	15.4542	28.6213	10.8839	13.3063	13.3107	17.7315	12.8697	12.8016	15.1422	11.2276	16.4775	13.9812	13.2031	16.3942	14.8989	11.8161	15.0725	14.6795	14.7839	19.2078	13.9813	20.7466	14.2158	12.6157	9.52054	12.6335	12.9696	12.6685	7.70778	8.44365	9.08978	12.786	11.4765	10.5342	12.2919	8.17964	7.65763	8.17018	8.72631	9.29985
67.9833	13.0218	12.4682	13.3935	14.0966	12.64	16.9151	23.5407	32.5328	27.6679	17.8171	33.3726	11.9733	16.6428	16.1336	21.1168	14.6302	15.4298	18.016	13.1561	20.1573	17.3251	15.6193	20.2633	16.9079	13.9801	17.1084	16.9135	17.2015	22.2511	16.4647	22.151	17.3535	13.7623	10.4651	12.7949	14.1954	12.1389	7.96834	9.11997	9.42854	13.3534	13.1888	11.4296	14.2864	8.24146	7.98574	8.60591	9.6301	9.99433
71.9833	16.2384	14.5901	15.283	17.9995	13.796	18.5398	25.3557	36.5132	29.6737	19.5062	38.0538	14.5425	17.5659	17.8724	24.1827	17.4014	17.2325	19.858	15.5311	24.6029	18.9041	17.0855	21.943	19.1642	16.2699	19.4696	18.2797	20.2061	25.021	18.5545	25.8166	19.878	14.9444	11.2417	14.6251	16.3789	13.3769	8.81776	10.4249	10.0867	15.2243	14.3443	12.7921	15.8646	9.2756	8.91785	9.58727	10.4341	10.8889
75.9667	18.0675	17.4177	16.4957	19.3269	15.5965	20.6869	29.0328	41.0093	35.5372	22.8902	43.8815	15.0626	19.8676	20.0217	26.2403	19.7268	19.474	24.2615	18.0789	27.1217	21.9517	19.1524	26.7345	21.8173	17.9986	22.6631	22.0672	23.0634	28.8238	19.9929	30.3283	22.2783	15.2923	12.0167	14.9581	16.418	13.3968	9.3636	11.1181	11.0573	15.8633	15.274	13.2065	16.9337	9.92623	10.1347	10.28	11.4219	11.8781
80.0167	21.5005	20.0074	19.7768	23.025	17.3902	24.0986	34.1535	47.2906	40.2829	27.373	49.8905	17.0604	22.5066	22.3804	30.2488	23.5497	21.8342	26.1883	20.8089	30.8831	24.5419	22.273	30.2273	26.3833	21.0963	26.0538	25.077	27.3409	32.4688	23.8873	35.4722	26.4652	16.1126	12.1956	16.8058	17.829	15.1457	10.2219	11.8901	12.3404	16.712	15.9991	14.3005	18.4078	10.9281	10.9908	11.2235	12.1315	12.4939
84.0167	25.6369	22.5038	23.214	26.9192	19.9702	26.4336	37.4119	52.4328	44.4792	30.8018	54.5768	19.2881	27.3651	26.7049	33.072	27.1398	25.7781	31.3462	23.7783	36.1723	25.6908	24.1806	33.4931	31.5338	24.029	29.6947	30.7482	31.8916	38.3244	27.1301	40.714	29.5603	16.7308	12.7828	18.3784	18.8374	16.226	10.8641	12.4056	13.0239	17.8478	17.1409	15.1608	19.3222	11.0058	11.5943	11.8385	12.7925	13.6633
88	28.9824	27.2188	26.3922	32.3124	23.6275	30.2501	44.3946	60.7424	52.5662	35.796	63.0564	22.5569	29.6937	28.6417	40.8324	31.213	30.0882	37.2789	27.5074	41.7458	31.0151	28.5015	38.4593	34.1295	28.1441	34.4623	33.9285	36.6581	42.0967	27.6862	46.2462	33.3869	18.6896	13.6796	19.7895	20.5565	16.4975	10.8145	13.4207	14.1462	18.9778	17.78	15.5981	21.0548	12.3373	12.1651	12.39	13.6463	13.9969
91.9833	33.5269	32.1829	31.5859	35.6263	26.0083	34.7473	49.8353	66.9293	58.8481	39.7104	71.2894	26.3105	33.5091	32.5944	47.5515	37.6068	33.2618	42.4122	30.2188	47.988	35.588	32.6681	44.4879	40.0704	31.6643	39.9031	38.1936	42.178	44.5079	35.6897	52.7968	36.4046	19.2332	14.8823	22.8738	22.1029	18.1505	11.9238	14.0014	9.01228	20.8798	19.4403	17.329	22.5715	13.2028	12.8184	13.6695	14.7295	15.6695
95.9833	41.379	36.2537	35.6517	43.7907	29.1626	38.8808	54.7579	74.1301	65.3385	45.3463	78.2569	31.317	39.8152	36.667	54.5882	43.1364	37.6741	48.7779	34.7352	52.2145	40.1915	37.7833	49.2004	46.2993	35.2279	44.5909	44.0242	47.0754	53.4637	41.591	61.9543	43.6881	20.8811	16.6245	23.2534	25.5748	18.1589	12.5964	14.7736	16.3251	22.1048	21.8204	19.2351	25.2702	13.6123	13.7024	15.0871	15.8187	16.8904
99.9667	48.1271	38.7972	42.0607	52.3419	32.031	44.8104	62.8809	84.0015	73.8232	52.47	84.6304	36.2745	45.0108	42.3307	60.3702	48.1024	43.05	57.9779	41.9808	61.0525	45.2683	43.5177	54.9311	51.093	40.8462	50.2709	46.7983	56.9068	61.5466	45.4493	68.1895	51.2235	21.7699	18.2044	25.466	27.5725	19.7807	13.7257	16.1978	17.1043	24.7748	23.7358	20.5317	27.2765	14.7652	13.9877	15.788	16.5741	18.7542
104.017	55.7675	46.8494	45.9177	59.3336	35.9555	52.1604	68.7374	89.9491	81.2622	57.5711	88.7886	42.2152	51.1948	46.5883	68.0515	55.8088	47.9521	63.4159	45.6084	70.3833	50.1292	48.0911	62.115	58.6685	49.2191	56.1998	55.1022	60.8088	67.7661	52.3839	73.7061	55.2715	23.0708	19.3564	27.1746	30.568	21.2263	14.9648	16.9005	19.7497	26.8497	25.636	22.4077	29.8427	16.3085	15.6854	16.5242	18.8741	20.5955
108.017	61.7514	52.8418	53.4908	70.4473	42.2263	61.0649	75.1907	94.321	88.1448	62.6216	92.3845	48.5607	57.9907	53.58	74.1359	63.4242	55.4037	68.5548	54.6255	78.707	56.2313	55.3433	68.2839	67.7587	55.3638	63.8995	64.101	71.1624	73.1637	58.6253	82.033	60.9825	24.8146	20.7799	28.9121	33.6432	22.8486	16.2785	19.3405	21.341	28.8898	27.3046	23.333	32.9328	16.6822	17.4592	18.4327	19.4502	22.2419
112	68.223	60.7535	64.3188	81.341	46.8506	69.2303	79.479	96.7896	92.8697	72.9437	96.2696	54.754	66.4494	61.1876	80.1797	70.6101	62.0145	75.2441	60.8422	80.4106	63.0063	62.651	73.0411	74.4178	62.7432	68.1963	69.1202	78.3896	77.9555	64.4036	87.4292	66.2567	27.3674	23.1682	32.0399	37.5574	25.2503	17.5594	22.2034	24.3519	31.5229	28.7516	25.2795	35.9216	18.1248	18.5591	20.5606	22.1011	25.1208
115.983	78.0267	68.8852	69.5131	89.1937	54.0025	76.0692	83.9661	97.8912	95.882	79.3717	96.5398	62.9781	73.9929	66.8603	85.1521	76.7937	68.2971	82.2707	70.4475	86.9898	72.1941	69.0735	80.2879	81.7692	73.5744	76.4864	75.1411	85.4551	85.8536	73.1506	91.4156	73.1808	29.807	23.9681	36.0694	40.1941	27.1043	18.8425	24.4235	26.1167	32.8149	31.293	27.8967	38.072	18.8611	19.1202	21.8734	23.5034	30.1912
119.983	84.8486	81.6186	80.0452	94.7072	63.0034	82.5181	90.4414	99.2061	97.7653	84.6413	97.9019	71.1638	80.5205	75.1438	88.5884	84.6864	72.3946	86.4523	79.3919	90.057	76.6037	74.4578	84.2978	88.0586	79.5992	82.4461	83.013	91.7374	89.3302	79.3422	94.481	76.9524	33.0742	25.9819	40.4333	45.9036	28.8071	19.3562	26.7011	27.7974	35.7517	32.9274	28.8318	39.1893	21.5089	21.4099	24.1359	25.5124	33.4514
123.967	91.7202	87.3028	84.5254	97.492	69.481	88.7753	94.0435	99.5344	98.8043	90.2592	98.8906	76.9124	88.908	82.4702	95.0747	91.1502	81.8187	88.8688	85.8825	94.533	82.7999	82.7038	88.6154	91.7334	86.1545	86.6314	88.5216	94.6698	93.3925	84.4635	96.0575	81.2983	35.4923	29.9989	44.2741	51.5901	31.1802	20.6657	28.7969	30.6913	37.6019	37.5983	34.1446	43.698	22.7553	23.1168	25.2846	26.6516	38.1577
128.017	96.3569	93.5044	89.572	98.4813	78.8816	94.7124	94.6108	99.8083	99.0661	93.5565	99.3389	84.5195	94.0686	89.3249	96.538	94.7041	87.9595	92.1732	90.4831	95.2287	87.8624	86.3099	91.5885	93.3867	90.2472	91.3345	91.8481	95.2846	94.5973	88.5125	96.6466	86.337	38.0065	32.2633	45.4112	54.1859	31.0229	21.1204	30.663	32.9289	42.1548	41.6383	37.9418	48.0194	26.1793	23.3224	26.3923	28.6614	41.0109
132.017	97.3415	95.3898	93.0529	98.9103	85.796	95.1675	95.4525	99.8305	99.6099	96.2769	99.6007	88.5614	95.2964	92.918	98.3212	97.0221	89.8091	94.6295	92.5545	96.3905	91.9535	89.7379	94.2982	95.6431	93.6191	92.2766	94.1506	97.1512	96.3869	91.3996	98.2032	91.6178	41.3989	37.7889	50.6686	61.5281	34.5487	23.059	34.1559	37.2828	47.6606	46.2213	41.1602	53.4359	28.2531	24.8059	29.168	30.6036	48.3841
136	98.3193	96.6601	95.079	99.4423	89.2578	97.0357	98.2841	99.8657	99.7056	97.4882	99.4905	90.9755	96.437	96.1877	99.0448	98.1482	92.9328	96.0336	94.4189	97.6591	93.4318	91.8896	95.8277	97.4061	95.7176	95.0366	95.3926	97.9057	97.3156	94.1321	98.5238	92.7757	42.0783	40.2524	54.5079	66.6984	36.3698	26.2807	35.4017	38.4716	51.7456	49.4945	43.6763	58.3213	29.95	25.9365	30.7392	32.8764	55.9319
139.983	98.5701	97.759	96.642	99.6598	93.1213	98.4072	99.4663	99.9516	99.7879	98.9004	99.6974	94.3796	98.6017	96.8454	99.4789	99.0318	94.7023	96.8538	96.6773	98.0858	94.6681	94.3526	97.4992	98.1599	97.1983	96.2205	96.4857	98.6252	98.2446	96.6973	98.9659	95.09	47.5158	43.7045	58.0925	71.5953	39.952	29.1531	37.3143	42.2517	53.6068	53.8234	45.775	63.2798	31.583	27.5556	33.1799	36.1883	62.8729
143.983	99.3128	99.0309	97.8252	99.7494	97.2142	99.1816	99.8129	99.9844	99.8603	98.798	99.8901	95.6855	98.8474	98.2913	99.911	99.4816	96.3325	97.5443	96.8844	98.7838	96.0126	96.5738	97.8902	98.5572	97.3937	97.0728	97.1544	99.1267	98.6344	97.0113	99.204	95.5909	48.9613	45.462	63.8829	78.7616	42.9078	32.3312	39.4098	46.5403	57.4302	58.7252	48.4548	67.7666	33.9072	29.6742	37.1289	39.2594	70.2674
147.967	99.6354	99.3926	98.4671	99.8824	98.4864	99.6209	99.9711	99.9881	99.9172	99.279	99.9606	97.5553	99.6721	99.1234	99.9165	99.7704	97.442	98.5498	97.9052	99.0088	97.3864	97.382	98.3737	99.1524	97.8587	97.5935	98.0023	99.1362	99.3892	98.292	99.4588	97.379	55.7593	49.623	69.3229	85.0881	45.8498	35.1862	42.8193	51.377	63.4049	62.4566	54.5807	70.09	36.947	32.5239	40.1525	41.8966	78.0243
152.017	99.8728	99.7016	99.5784	99.9143	99.0707	99.7816	99.8139	99.9991	99.9601	99.6154	99.9632	98.1807	99.7944	99.314	99.9628	99.8837	97.833	99.2658	98.4415	99.3298	98.1846	97.9487	98.7943	99.442	98.7006	97.7273	98.633	99.3937	99.4351	98.8856	99.8462	98.2363	63.3872	54.8167	76.6178	89.3638	49.3344	37.2014	46.6412	55.0984	67.757	65.5205	58.5228	75.8233	38.514	37.1518	44.1208	45.9213	87.1508
156.017	99.8722	99.6882	99.6494	99.9253	99.363	99.8831	99.9733	99.9923	99.9693	99.8178	99.9843	98.8825	99.7698	99.5046	99.9783	99.9715	98.2954	99.2888	98.9716	99.5739	98.9503	99.0083	99.2441	99.7077	99.1205	98.5747	99.1475	99.5475	99.5696	99.3684	99.7605	98.9664	67.3289	60.1646	78.5801	92.0542	52.069	39.1855	52.2691	59.453	74.6736	72.169	63.1423	77.9349	41.8683	39.0297	47.0777	48.2097	89.0048
160	99.9409	99.8754	99.6862	99.9909	99.5122	99.9116	99.9676	100	99.9334	99.8595	99.948	99.1464	99.9199	99.8381	99.9918	99.9734	98.9071	99.4935	99.1883	99.5138	98.9942	99.5122	99.4794	99.6957	99.1275	99.0798	99.3126	99.7586	99.6596	99.583	99.7238	99.0006	70.8876	65.7455	84.81	92.677	52.9358	41.9756	53.6963	63.7762	76.2134	76.5764	68.7012	81.5402	44.1815	41.6592	50.9208	52.0273	93.6143
	All graphs were plotted in Prism 10 version 10.2.0
[truncated: 15 more columns]

## Sheet: Figure 8a-e
Figure 8a	Quantification of MCL1 (6hr) immunoblot signal using Image J (n=3)
	One sample t-test was performed and compared with the control from each cell line (*p <0.05, **p <0.01, ***p <0.001, ****p <0.0001)
	C3-1										WT										W56A										S209A
Conc (μM)	Expt 1	Expt 2	Expt 3	Average	SD	SEM	P value			Conc (μM)	Expt 1	Expt 2	Expt 3	Average	SD	SEM	P value			Conc (μM)	Expt 1	Expt 2	Expt 3	Average	SD	SEM	P value			Conc (μM)	Expt 1	Expt 2	Expt 3	Average	SD	SEM	P value
Cont	100	100	100	100	0	0				Cont	100	100	100	100	0	0				Cont	100	100	100	100	0	0				Cont	100	100	100	100	0	0
0.5	40.9	51.9	38.8	43.8667	7.03586	4.06216	0.0052			0.5	99.2	94.2	103.7	99.0333	4.75219	2.74368	0.7583			0.5	43.4	47.5	54.8	48.5667	5.77437	3.33383	0.0042			0.5	121.6	107.5	120.4	116.5	7.81729	4.51331	0.0673
1	61.5	49.1	28.7	46.4333	16.5618	9.56196	0.0304			1	104.3	124	115.5	114.6	9.88079	5.70468	0.1247			1	51.2	35.5	36.6	41.1	8.76413	5.05997	0.0073			1	120.7	99.7	113.2	111.2	10.6419	6.1441	0.2099
	L85R										L134R										W73F										W73F/L85R
Conc (μM)	Expt 1	Expt 2	Expt 3	Average	SD	SEM	P value			Conc (μM)	Expt 1	Expt 2	Expt 3	Average	SD	SEM	P value			Conc (μM)	Expt 1	Expt 2	Expt 3	Average	SD	SEM	P value			Conc (μM)	Expt 1	Expt 2	Expt 3	Average	SD	SEM	P value
Cont	100	100	100	100	0	0				Cont	100	100	100	100	0	0				Cont	100	100	100	100	0	0				Cont	100	100	100	100	0	0
0.5	67.4	60.7	84.4	70.8333	12.2173	7.05368	0.0538			0.5	57.8	52.1	34.4	48.1	12.202	7.04486	0.0179			0.5	80	106.5	106.1	97.5333	15.1856	8.76743	0.8049			0.5	58	57	28.4	47.8	16.8083	9.70429	0.0329
1	71.2	63.8	80.6	71.8667	8.41982	4.86118	0.0286			1	31.5	40.2	25.7	32.4667	7.29817	4.2136	0.0039			1	104.8	107.7	109.6	107.367	2.4173	1.39563	0.0341			1	27.9	68	35.4	43.7667	21.3191	12.3086	0.0447
	Immunoblots from 3 independent experiments shown below. Red squares denote samples used for densitometry
																														Expt 3
		Expt 1													Expt 2
Figure 8b	Real-time cell growth measurements in C3-1, as measured by incucyte (n=3)
	Ordinary one-way ANOVA was performed and compared with the control of each cell line (*p <0.05, **p <0.01, ***p <0.001, ****p <0.0001).
			P value
			C3-1
	Control vs. 1 uM		<0.0001
	Control vs. 0.5 uM		<0.0001
	1 uM vs. 0.5 uM		0.8289
C3-1
	Control																																																1000nM
	Expt 1																Expt 2																Expt 3																Expt 1
Time	i	ii	iii	iv	v	vi	vii	viii	ix	x	xi	xii	xiii	xiv	xv	xvi	i	ii	iii	iv	v	vi	vii	viii	ix	x	xi	xii	xiii	xiv	xv	xvi	i	ii	iii	iv	v	vi	vii	viii	ix	x	xi	xii	xiii	xiv	xv	xvi	i
0	2.15883	1.71246	1.75046	1.61866	2.29864	2.59802	2.08914	1.34256	2.8554	1.82195	1.99436	2.0137	2.73479	2.17334	1.88308	1.38636	2.08955	1.41682	2.72899	2.47506	3.01503	2.00631	4.55736	2.09735	2.24787	2.20732	2.96661	2.3546	4.20666	2.84849	3.25984	2.25747	2.81616	1.96501	3.57918	2.34313	3.1661	2.36979	2.60258	2.76884	1.77401	1.81311	3.10476	2.42754	2.59035	2.54283	1.80986	2.32462	0.976735
4	4.94405	2.29781	4.6225	2.80594	4.47247	2.99838	4.43523	1.81359	4.38771	2.87909	3.45995	1.84709	3.71926	2.21575	2.45614	1.31445	1.91769	1.35126	2.96979	2.39535	4.25039	2.135	6.42456	3.84111	1.67468	2.18336	3.62055	2.97144	4.54962	2.92489	3.91468	3.0276	2.93532	2.51457	4.13689	3.19767	4.62091	2.53005	4.51288	3.44634	2.34838	1.83273	4.12743	2.88289	4.59335	4.26531	3.07547	4.31863	2.0729
8	5.6565	2.58469	5.83416	2.91183	5.36624	3.50865	5.04545	1.72959	5.97957	2.87052	3.69184	2.27198	4.13261	2.52721	2.78079	1.80509	2.46961	1.58212	3.78785	2.8011	4.89252	3.35337	7.91473	4.66595	2.4359	2.60721	4.64958	3.37706	5.28791	3.53925	4.44283	3.50575	3.25493	2.83751	4.55218	3.26453	4.73191	2.87142	5.58107	4.1867	2.997	1.55939	4.8262	2.80711	5.77766	5.24591	3.78046	5.323	2.98602
12	6.57915	2.64326	6.61983	2.90209	5.74568	3.70476	5.64676	1.92169	6.79632	2.74163	4.66657	2.27854	5.09332	3.1404	3.26336	1.82844	2.29153	1.90657	3.74565	3.27558	5.66161	3.77936	8.54581	5.03571	2.52929	2.86127	5.23037	3.1536	5.9815	4.04647	5.11971	4.03915	3.53303	2.86368	5.03654	3.56729	5.06044	2.7551	6.55131	4.81066	3.6135	1.91796	5.4845	2.96398	6.30436	5.76094	4.80887	5.14948	3.60598
16	7.26542	2.8965	7.18522	3.86328	6.08512	3.70013	6.3695	2.14612	7.76801	3.27185	5.50778	2.29996	5.79728	3.39232	3.5083	1.76952	2.63939	2.04424	3.56197	3.47694	5.76246	3.92013	9.67299	5.34642	2.67649	3.14855	5.46647	3.2302	6.6695	4.28679	5.97922	4.53097	3.47204	3.24851	5.08365	4.23795	5.55882	3.55424	6.13879	5.45479	3.81134	2.03118	5.99345	3.28981	6.79784	6.05866	4.67755	5.48588	3.50934
20	8.01399	2.86631	7.8029	3.59465	6.91278	4.50134	6.42027	2.4915	7.90306	3.28533	5.41231	2.5708	6.41937	4.06319	3.30722	2.20166	2.80034	2.41877	3.8036	3.81769	6.39534	3.88601	10.1155	5.42938	3.01399	3.7404	5.59302	3.4871	6.8616	4.77619	6.04678	4.84347	3.65951	3.99101	5.28977	4.19409	5.8497	3.74351	6.36391	6.03469	3.96096	2.24981	6.92632	3.13108	7.42263	6.26844	4.93997	5.62942	3.64556
24	8.90577	3.1451	8.44828	3.88007	7.38582	4.94267	6.66922	2.8181	9.09939	3.8112	6.11433	3.01565	7.36627	4.17869	4.21937	2.29933	3.04411	2.30009	2.06012	2.5956	3.64369	2.89698	4.16694	3.99052	1.99146	3.2463	3.15657	2.73279	4.91386	5.0851	3.64873	2.6836	2.62026	3.15622	3.5903	2.28787	9.08647	5.44886	7.911	5.70154	1.74707	1.70991	2.91155	2.52162	2.6798	2.68657	1.6925	2.26355	3.84146
28	5.99601	3.43342	4.4659	3.98237	9.60516	5.77041	8.81465	3.47301	6.6753	5.09581	4.05241	3.00854	5.32514	4.40339	3.01006	2.75427	3.24568	2.41511	2.52045	2.83979	4.53208	3.13653	5.17808	4.50832	2.60458	3.41457	3.5762	3.1069	6.33386	5.52981	4.55363	3.0935	3.11775	3.21342	3.80616	2.40668	9.98245	6.01169	8.89161	6.65596	2.23274	2.15911	3.69495	2.09397	3.24968	2.88254	2.43465	2.90506	1.87569
32	6.64332	3.39882	5.47511	4.04523	10.6008	7.27018	9.71561	3.46458	7.89974	5.24073	4.78808	2.7933	6.5328	4.81985	3.53531	2.93697	3.84381	2.98022	3.02235	3.15567	5.32203	3.45346	6.2471	4.86433	3.25742	3.83952	4.36664	3.89727	7.11815	6.14749	5.20281	3.59831	3.36511	3.90121	4.31546	2.70661	9.77163	6.16676	9.38688	7.07325	2.97531	2.2583	4.224	2.41766	3.52177	2.90237	3.20741	2.52397	2.57467
36	7.08361	3.88518	6.29863	4.38771	11.121	7.82196	9.82545	3.80125	9.62395	5.80764	5.19224	3.50582	7.41131	5.70464	3.42541	3.15733	4.49512	3.55852	3.64266	3.52737	5.71687	3.80443	7.2965	5.37108	3.33637	4.55218	4.67562	4.49374	8.30087	6.68698	5.82463	4.1427	3.96185	4.07086	4.56841	3.21107	9.51895	5.96893	9.13337	7.83536	2.94789	2.52273	4.69013	2.69493	2.9769	3.65454	3.48937	3.49193	2.76028
40	8.34259	4.51792	7.58241	5.48381	11.4659	8.27738	10.1545	3.9928	10.7411	6.67233	6.64884	4.70449	7.8221	6.6715	3.96103	3.24201	5.15922	3.99771	3.93423	3.80927	5.84694	3.99018	8.2262	5.20474	4.03991	5.30849	5.26843	4.68439	8.6658	7.55367	6.3523	4.55778	4.02402	4.30993	5.02874	3.22219	10.255	6.12573	8.71933	8.29831	2.99493	2.51064	5.10071	3.17301	3.99121	3.99992	3.88691	3.96103	2.97925
44	9.4134	4.88105	8.14869	5.88749	11.9856	9.36436	10.4033	4.80403	11.458	7.43175	7.09183	4.84396	8.93271	7.1475	4.82966	4.1706	5.82456	4.59736	4.1293	4.22206	6.30333	4.2432	8.93547	5.72164	4.43137	5.73214	5.93107	5.54667	9.96553	8.5981	7.38969	5.31858	4.26296	4.90419	5.41169	3.36276	9.71796	6.6992	9.11928	8.73805	2.97559	2.59816	5.51759	3.16928	4.14194	4.32734	4.13344	3.9774	3.05295
48	10.0904	5.25655	8.6821	6.27528	13.2227	9.86088	11.2964	5.42979	12.9406	8.30764	7.47513	5.44395	10.27	8.63195	4.83712	4.80873	5.98164	4.89238	4.43358	4.51529	6.91133	4.66982	9.51322	5.89937	4.63852	6.49487	6.79363	5.91809	10.617	8.77604	7.71034	5.73967	4.82759	5.47552	5.97086	3.92	10.0044	7.00583	10.0292	9.25115	2.92192	2.89885	5.9165	3.62622	4.06222	4.22939	4.52752	4.32395	3.10835
52	11.8468	5.78215	9.40968	7.32607	14.2723	12.0193	13.2605	6.32978	15.2967	9.29881	8.926	6.07303	11.7811	9.65973	5.54584	5.82891	7.1446	5.87222	4.61566	5.16026	7.79993	5.12738	10.4788	6.59655	5.67999	7.51243	7.97421	6.81974	11.9102	9.82123	8.92366	6.72227	5.53416	6.03628	6.74451	3.84664	10.5614	7.91252	10.7246	10.0504	3.2673	3.13032	6.52154	4.07998	4.73993	4.67002	4.64598	4.38515	3.22599
56	13.7944	6.68249	10.4767	7.60127	15.7482	13.2498	14.3988	6.98745	14.3257	10.1086	10.1114	7.02158	12.8521	11.3435	6.05313	6.84958	8.27489	6.85994	5.36831	6.14521	8.53138	5.74215	11.3257	7.0202	6.3045	8.65744	8.77183	7.70992	13.5406	11.483	9.74145	7.24566	6.19474	7.02248	7.46678	4.22193	10.9343	8.11215	11.0942	10.4049	3.48433	3.69647	6.73512	4.59811	4.88768	5.88307	5.24087	5.5676	3.39992
60	15.606	7.34506	12.2111	9.20162	18.7815	14.6682	16.174	7.66475	18.7593	12.3873	11.5447	8.11091	14.6885	12.8343	7.05764	8.12735	9.78358	7.39293	5.88493	7.11801	9.74663	6.34781	13.2047	8.04383	6.58847	9.76376	9.49118	8.72638	15.7886	12.9247	11.3643	8.35606	8.01994	8.0611	8.48392	5.00166	11.8633	8.8686	11.949	11.8691	3.93934	3.87054	7.16091	4.88782	5.44996	6.64926	5.80992	6.30042	3.74316
64	17.4561	8.37388	14.2417	10.1434	21.3318	17.4104	17.6681	8.73743	21.1513	13.8026	12.8614	9.32741	17.1809	13.9916	8.00322	8.61599	11.0828	8.20768	6.61375	7.69846	11.3922	7.11573	13.5198	8.61337	7.94112	11.551	10.7486	9.8146	17.6792	14.059	12.3417	9.26054	8.47901	9.16245	9.63355	5.47283	13.0201	9.68501	12.589	12.7821	4.33197	4.91483	7.6767	5.16323	5.46675	7.8413	6.75342	7.09452	4.09047
68	19.7187	9.80631	16.3084	11.7807	23.4893	20.2767	20.5353	10.321	24.4763	16.2613	14.0758	10.306	18.8264	16.3723	9.18159	9.55695	12.1426	10.0607	7.3528	8.93581	12.2014	7.47403	15.8405	9.62692	9.31898	13.0586	12.115	11.8477	20.4301	16.0158	13.8962	11.2673	9.67534	9.84734	10.0658	5.99538	13.9885	10.666	13.4999	14.5068	4.87525	5.12033	8.50547	5.5714	6.58591	9.00682	7.60078	8.21293	3.9783
72	23.0599	11.8162	17.9464	12.3427	26.938	21.9661	23.048	12.0349	28.004	18.8162	15.7656	12.478	22.7579	19.2342	10.7951	10.8906	14.7928	11.6911	7.96426	9.5727	13.991	9.21944	18.9082	11.361	10.9653	15.6461	14.8147	13.7413	24.9995	19.3713	15.3516	12.6591	11.2635	11.4549	11.6214	6.65672	16.3324	11.6743	14.3059	15.584	4.99454	5.87222	9.23215	6.36957	7.49585	10.7203	8.86301	8.77929	4.12398
76	27.4858	12.7593	20.1388	13.6795	31.7972	25.8731	27.2888	14.3565	32.134	22.5902	18.5233	13.9395	25.9179	21.4547	12.2631	12.8851	17.1216	13.0506	9.39075	11.5026	16.6123	9.80617	21.4396	11.8708	12.784	18.2047	16.2237	16.5462	28.187	21.8303	19.6418	14.6693	12.855	13.289	13.1001	7.44343	17.552	13.3222	16.1505	18.0759	5.9681	6.25387	9.83988	7.41068	8.58325	12.0729	9.93742	10.2361	4.31822
80	32.1552	15.0204	22.1986	15.2259	36.733	31.0868	31.1838	16.2883	37.182	26.6137	21.6332	16.9956	29.4686	25.3533	13.9923	16.2733	19.8803	15.3117	11.0145	13.4217	19.4028	11.4086	24.6178	13.4265	14.6942	21.6185	19.5835	19.34	31.2669	24.5772	21.9611	17.6464	15.0573	13.682	15.3083	8.64259	19.3282	15.2649	17.9652	20.0569	6.91513	7.94948	10.5809	8.4049	9.57622	14.3243	11.6856	12.3529	4.29308
84	36.9027	16.4574	24.8127	18.3136	41.5851	36.2942	36.9684	19.5163	42.001	30.1881	24.3553	20.0063	35.3624	29.5164	16.5028	17.2454	23.0683	18.7795	12.5287	16.2194	22.2769	12.1849	28.9694	15.5134	17.1567	24.6251	22.9152	22.8917	36.3033	28.479	24.9161	20.6452	17.8946	16.971	17.7431	9.77882	21.0618	16.3651	19.916	24.0134	8.55804	9.01774	11.3862	9.1092	10.4837	15.5972	14.2268	13.4681	4.44967
88	42.5819	18.6862	29.2361	21.2562	46.9376	40.8409	40.8038	23.1513	46.6665	34.4365	27.5054	23.4584	40.7206	35.5231	19.2073	21.7895	27.4265	22.8578	14.6311	19.1797	26.0078	14.8847	33.0902	17.7232	20.3093	28.4256	25.5607	26.7506	41.8941	33.9002	28.9577	24.8721	21.2294	18.8466	20.1629	11.117	23.6729	17.5779	21.9968	26.8267	9.95987	10.3977	12.8133	10.9974	12.6382	18.1021	15.6197	16.3326	4.39897
92	48.1856	22.5904	34.398	24.0788	54.824	49.6076	46.5228	27.6286	54.5264	40.1737	34.2315	19.8549	47.2368	40.8874	22.4926	25.2721	31.1822	25.1042	16.4141	21.2808	28.3246	16.6385	35.879	20.2459	22.8349	33.4465	29.082	28.7223	46.2624	37.1251	30.3919	27.8084	23.0665	19.8846	23.5928	12.1781	24.4318	19.3768	24.0254	29.7477	11.2455	11.6603	13.5812	12.058	13.8331	22.062	18.1458	18.7947	4.36243
96	53.2173	24.4595	38.1208	27.6932	61.083	55.1911	50.4915	33.007	58.7704	44.2867	38.0453	30.076	53.395	45.6424	26.8689	30.4297	36.2999	29.5581	17.9399	24.0171	33.3784	20.0013	41.3733	23.4665	26.6773	39.8447	33.5402	33.8339	53.0622	45.6879	38.0804	33.8027	28.7854	24.213	28.0229	13.8413	28.1738	22.3041	27.7201	34.3499	13.2131	14.6577	15.7681	13.3857	17.1502	25.2615	20.4914	23.3672	4.55639
100	59.6983	30.5134	44.9931	32.4041	69.4698	63.0523	57.7495	38.0883	65.6361	51.8955	45.2031	34.9682	58.5122	52.5941	31.6876	34.1691	43.3499	35.7848	20.8849	27.1431	38.9023	21.4265	47.9922	26.8484	32.2502	46.0263	39.3754	40.2586	59.7418	55.246	43.2559	40.3597	35.3961	28.9413	32.0688	16.2999	33.1785	26.4707	31.6852	38.288	14.7845	17.0021	17.7476	15.0026	19.7763	29.3322	23.7907	26.0996	4.61531
104	67.797	36.9704	50.5873	39.1049	78.4943	70.3049	69.0471	45.3171	72.5791	61.2271	53.715	42.0217	69.1117	61.4047	37.2899	41.483	51.1666	41.727	24.1406	33.0474	45.2636	28.6888	56.2688	31.0189	38.4789	53.739	44.9343	47.1451	68.9098	65.4053	49.9564	49.7481	39.8512	32.7727	36.8519	19.3891	37.1463	28.9415	36.571	43.8582	17.1849	19.7296	19.1176	18.0451	22.3161	36.3582	28.8904	30.6283	4.77122
108	74.4989	43.9537	61.3757	44.3371	85.9079	79.6281	74.9836	53.8338	78.8975	71.6962	59.7965	47.8102	76.0011	72.8925	43.1684	50.8716	59.3517	46.9001	28.1725	36.352	52.6641	33.3338	64.4497	35.5489	47.289	61.8411	52.5794	53.3046	76.8139	75.9434	60.9903	57.8812	45.4275	38.2113	43.6859	23.4547	40.7965	33.9157	43.6364	50.5286	19.9938	23.5656	22.6788	21.5381	26.4517	42.5612	31.8606	35.1536	4.92519
112	81.8411	52.3893	67.6131	49.9201	91.9236	84.1749	84.436	61.6913	85.7411	78.1937	67.0879	56.3304	82.2394	80.8011	51.058	59.9665	68.1885	55.6782	27.5522	41.4249	58.5587	40.004	71.2852	40.5498	52.8699	72.0938	58.4461	60.1645	82.7057	83.7403	67.0082	64.9635	49.8236	42.8809	50.8117	26.9679	46.1321	38.2754	49.8433	56.752	23.1273	28.3968	25.5107	23.8315	28.2415	48.1883	35.196	42.0054	5.06141
116	87.4787	61.5655	75.0989	57.8523	95.9261	91.1985	91.939	69.3259	90.8058	83.5808	75.9579	65.0744	89.1783	87.2018	59.7588	65.1774	76.8188	67.1541	41.1536	48.4597	66.1067	48.4477	78.6018	48.5236	61.1971	80.7424	67.3978	68.1459	90.8875	89.684	77.7906	73.7763	59.2626	49.7594	58.9945	31.645	50.1467	43.367	57.7019	65.9633	26.6946	36.649	30.2653	30.2394	35.7685	57.835	42.4556	49.0673	4.93859
120	91.8834	72.5474	84.1312	67.1066	97.6627	95.3236	94.9461	78.6499	94.1848	90.219	81.9379	71.6789	93.0023	91.9039	68.4947	75.3474	83.3618	76.4047	50.0003	55.3327	72.2876	57.8991	85.9912	53.7291	70.6564	88.3961	74.4298	74.5426	94.8225	93.9115	84.3511	81.0703	65.3444	56.9063	65.963	38.7709	58.3019	48.8169	67.6412	73.999	29.4113	40.4669	35.1319	38.5082	40.0305	62.8672	48.686	57.153	5.01333
124	95.4111	80.5889	90.4952	76.2206	98.4606	96.4851	97.1448	87.0293	97.1927	93.3739	87.9674	79.1678	95.9329	95.3104	77.0601	83.4904	90.4021	84.1737	58.0938	63.028	78.518	67.7949	90.0338	64.9364	78.8394	92.3671	81.8041	82.2394	97.1804	96.7057	89.6038	85.8024	71.1653	66.564	75.807	46.8426	64.3626	57.8473	76.2321	81.6822	34.6572	48.4656	41.2784	43.8909	45.6541	72.1984	52.9153	64.8851	5.15217
128	96.9084	90.1223	93.6285	82.472	99.4596	98.2887	98.6587	92.0531	98.0334	96.4589	91.919	85.9625	96.9443	97.5665	83.597	89.1518	93.4483	89.7036	67.068	72.6388	84.6564	78.4583	93.5066	70.9311	85.2203	95.6673	86.6506	86.4806	97.8705	98.2424	93.1235	90.8125	77.9081	72.5479	82.5752	52.9078	71.7578	67.1094	84.1122	86.9606	41.2282	54.8763	47.6446	50.487	56.1437	80.5098	60.4754	74.4724	5.48388
132	98.5839	93.3639	95.3587	87.8768	99.7586	99.1738	98.916	94.8115	98.9875	98.2716	95.4244	89.6896	98.2235	98.452	88.931	93.5106	96.3982	92.5418	75.8004	81.6046	89.7827	84.3029	95.6402	77.5115	91.8327	97.6907	92.0701	90.1073	99.0613	99.1715	96.3701	94.6555	83.6704	77.1549	89.5104	59.4122	79.1793	72.9291	89.5122	92.5862	50.6878	63.5388	56.2665	60.7339	64.6201	85.9366	69.057	81.7201	5.67819
136	98.3855	96.2415	96.9548	93.7707	99.8366	99.5661	99.5822	96.7125	99.271	98.7199	96.8592	94.3855	99.1195	99.1853	92.1851	96.6287	97.5225	95.5782	84.6583	87.4885	93.8307	90.4562	96.9167	81.225	95.4176	98.6654	95.0292	93.1686	99.5742	99.5616	97.6757	97.0298	87.457	82.2805	92.5224	71.5848	85.5622	81.5067	92.4501	95.6042	58.7833	71.4583	66.351	66.9178	75.1086	88.6834	78.6872	87.2421	5.67059
140	99.1874	97.8632	98.2756	95.0496	99.9346	99.7101	99.8346	98.3234	99.558	99.4588	98.3155	96.4724	99.5274	99.5563	94.4322	97.8481	97.7953	96.6476	90.3109	90.5651	96.5439	95.1537	98.0013	87.6028	97.6957	99.4103	97.5099	95.4542	99.7746	99.805	98.1239	97.0712	92.0639	89.477	94.925	81.3902	90.1198	91.5863	95.6519	97.039	70.0566	80.2203	72.9896	75.4705	80.8201	93.5306	79.5228	90.9601	5.78187
144	99.707	98.6398	99.0852	97.0258	99.9728	99.8247	99.9399	99.0338	99.8059	99.6369	99.0349	97.1121	99.7114	99.7174	95.8696	98.4859	99.1879	98.021	93.3898	92.2639	98.2068	96.7268	98.8193	90.1231	98.8488	99.7845	98.4386	96.5963	99.9488	99.9462	99.1447	98.1899	95.1683	92.5453	96.9351	88.0049	92.1315	95.2434	97.5494	98.6194	77.176	87.6111	79.3708	83.5825	85.3915	96.6997	88.4719	94.8393	5.92935
148	99.7969	99.5477	99.3231	97.2394	99.9839	99.9617	99.9699	99.4526	99.9425	99.8992	99.4397	98.2174	99.8475	99.9648	97.83	99.2134	99.5868	99.0483	94.4041	94.894	98.968	98.2477	99.1876	93.6616	99.177	99.9567	99.3348	98.1246	99.9358	99.99	99.6046	99.5044	97.8694	96.6667	98.2553	92.2109	94.7879	96.8405	98.4249	99.1939	82.576	92.9823	84.5476	87.3858	91.219	97.6368	93.3046	96.3825	6.06246
152	99.923	99.6982	99.7246	98.7829	99.9697	99.9976	99.9853	99.7642	99.994	99.9025	99.7557	98.788	99.9645	99.978	98.8575	99.4107	99.8024	99.6355	97.1354	96.8884	99.4476	99.1017	99.4283	95.3939	99.8045	99.9855	99.4512	98.7178	99.9916	99.9972	99.8481	99.5048	98.8647	97.5871	98.5276	95.2168	96.1012	97.3738	99.2199	99.6633	89.0061	95.4497	89.2541	91.6321	94.0558	98.6784	94.2596	97.7425	6.4019
156	99.9674	99.8866	99.8783	99.4607	99.9945	99.9824	99.9991	99.8806	99.9906	99.925	99.9251	99.6031	99.9862	99.9568	99.2176	99.7171	99.8714	99.8126	97.9659	98.4222	99.7028	99.104	99.7358	96.8826	99.8878	99.9698	99.8015	99.3059	99.9447	99.9692	99.8969	99.5828	99.5893	99.3575	99.401	96.075	97.5144	97.8964	99.6475	99.7557	93.9888	97.8611	91.1049	94.5604	94.496	98.4634	96.924	98.5474	6.66991
160	99.9714	99.9039	99.8973	99.6888	99.9921	99.9718	99.9985	99.9626	100	99.9384	99.9418	99.6534	99.9929	99.9885	99.6881	99.8795	99.9487	99.8589	99.2963	98.8769	99.8526	99.7819	99.8415	98.1229	99.9516	99.9798	99.9537	99.5613	99.9785	99.9936	99.9235	99.7314	99.763	99.6883	99.6489	97.7125	98.5144	99.0122	99.7977	99.8308	94.3121	98.1301	93.6176	95.7799	97.7418	99.4562	97.5156	99.2675	6.89593
Figure 8c	Real-time cell growth measurements in C3-1 cells transfected with wild type (WT) eIF4E or a series of eIF4E mutants, as measured by incucyte (n=3)
	Ordinary one-way ANOVA was performed and compared with the control of each cell line (*p <0.05, **p <0.01, ***p <0.001, ****p <0.0001).
			P value
			WT	W56A	S209A	L134R	W73F	L85R	W73F/L85R
	Control vs. 1 uM		0.9926	<0.0001	0.9539	<0.0001	0.7083	0.9924	<0.0001
	Control vs. 0.5 uM		0.8784	<0.0001	>0.9999	0.0015	0.8089	0.9987	0.0017
	1 uM vs. 0.5 uM		0.9276	0.3	0.9518	0.2395	0.9839	0.9848	0.5717
C3-1 (Wild-type)
	Control
	Expt 1																				Expt 2																				Expt 3
Time	i	ii	iii	iv	v	vi	vii	viii	ix	x	xi	xii	xiii	xiv	xv	xvi	xvii	xviii	xix	xx	i	ii	iii	iv	v	vi	vii	viii	ix	x	xi	xii	xiii	xiv	xv	xvi	xvii	xviii	xix	xx	i	ii	iii	iv	v	vi	vii	viii	ix
0	1.44293	0.901028	0.654633	0.775862	1.28965	1.39575	0.79548	1.24461	1.69533	1.2978	1.42718	1.38048	1.61203	1.48458	0.803976	0.741531	4.20569	2.16049	4.97265	3.42361	3.78896	3.90418	4.97838	3.63285	2.06717	2.45275	3.42078	2.94844	4.19174	3.36456	4.30855	4.84699	2.01163	2.1969	1.11931	1.52893	2.05957	2.35556	0.93225	2.31964	2.82424	1.61051	1.90871	1.45032	1.99132	1.74714	1.6849	1.75964	2.78611
4	3.11436	2.24539	2.11076	2.10357	2.92288	2.85443	2.07028	2.09052	3.79117	1.31072	3.05143	2.14543	3.86052	2.28103	2.40088	1.74783	7.52667	3.5139	7.26528	3.85113	5.22636	4.91379	5.67024	3.32166	1.35175	3.24512	5.08869	4.34682	4.18166	3.15636	5.79051	4.65303	2.43804	2.43894	2.69473	3.39723	5.03785	5.13725	3.16265	5.48484	3.58815	2.0012	2.49309	2.32337	2.33643	1.76469	2.73907	2.43569	3.06884
8	4.4811	2.53668	3.6861	3.23994	3.26723	3.64514	3.18185	3.02601	4.18407	1.72476	4.09241	2.74363	5.39539	3.55203	4.32306	3.14455	7.7734	3.66352	8.72997	4.69648	5.59053	5.87257	6.16904	4.54375	1.48424	2.7973	4.70069	5.04165	4.25964	3.73252	5.94468	5.2705	3.01441	2.49848	3.48185	3.95101	5.76433	6.92031	3.9173	7.52887	3.36283	2.18342	2.76905	2.69887	2.62827	1.94615	3.17881	2.63276	3.24319
12	5.71342	2.45151	5.60407	3.5693	4.18186	4.12211	4.21688	3.75773	4.67548	2.2344	4.58395	3.43128	6.42248	4.58402	5.39332	4.05635	7.6959	3.29216	9.88665	4.93037	5.78864	7.18322	6.85766	5.96941	1.78955	2.72464	4.93472	5.18865	4.44421	3.71263	6.53356	5.71729	3.73087	2.93083	4.2642	4.65524	6.03358	7.51202	4.8307	8.31461	3.71802	2.40951	3.09122	2.99293	3.00598	2.57094	3.18606	3.49269	3.75345
16	6.42096	2.9722	6.58433	3.57717	4.11659	4.6571	4.22504	4.44739	4.80092	2.48812	5.77206	4.1818	7.19337	4.96546	5.4999	4.56323	7.73396	3.89029	9.95552	5.40879	5.94814	8.13764	6.59718	6.45571	1.80461	3.24623	4.97589	5.25641	4.77626	3.97049	6.99209	5.97577	3.39357	3.20948	4.80472	5.41376	5.80971	7.6184	5.02293	9.00807	3.74813	2.48294	3.27462	3.28132	3.90128	2.907	3.35378	3.56059	4.27843
20	7.04748	3.15001	7.21603	4.00247	4.29384	5.472	4.38944	4.58665	5.20854	2.48819	6.59345	5.061	7.93352	5.43642	5.34552	5.0661	1.85366	1.77477	1.53715	1.45108	1.89386	3.73881	1.37523	1.39126	2.4502	2.697	1.81476	1.92743	2.37324	1.81414	1.2174	2.47907	3.05392	3.33748	1.3677	2.1464	2.59774	2.69846	1.86699	3.29334	4.2622	1.97012	2.48667	2.63484	3.52744	2.44481	1.84875	2.61259	2.95065
24	1.93662	1.5969	2.54331	1.42034	1.57853	2.90292	1.10674	2.28849	1.98697	2.05557	2.52121	3.59043	5.7952	3.47825	1.34574	1.79549	3.02892	3.07278	3.46838	3.63167	2.53958	4.62713	2.07622	1.98552	3.21556	3.40427	3.68479	2.96799	2.97255	2.85982	2.59187	3.73736	4.19651	4.31435	3.00674	3.37388	3.3812	3.49504	2.53551	3.75732	4.46694	2.35231	3.24319	3.90508	3.89029	2.90161	2.20304	3.65405	4.45858
28	2.54849	2.48121	3.77576	2.25886	1.78002	3.3707	1.37178	2.73873	2.50145	2.43638	3.54871	4.62077	6.53356	4.23325	1.96777	2.58607	4.24507	3.65854	4.32623	4.47398	3.32463	5.38627	2.33608	2.12008	2.87909	3.47632	3.90991	3.71228	3.52737	3.08328	2.61142	4.27284	4.27063	4.49651	3.43218	3.79345	4.0442	3.84166	2.91715	4.07963	4.85563	2.96626	3.55486	4.61739	4.4543	3.33195	2.55436	4.16805	4.51799
32	3.1029	2.58344	4.42605	2.6405	2.03132	4.10533	1.67779	2.92903	2.63884	2.68084	4.05635	5.48623	7.62275	4.62436	2.04983	3.29824	5.33806	3.6354	5.32887	4.92098	3.48012	5.62224	2.35701	2.59512	3.3705	3.9153	4.10899	3.76119	3.85278	3.57109	2.77852	4.3933	4.70311	5.28459	3.60446	4.06651	5.05091	4.36284	3.21279	4.68501	5.38275	3.12155	4.10629	4.90923	5.11377	3.7022	3.15975	4.50016	5.06907
36	3.54671	2.87011	5.05063	3.33844	2.2105	4.60654	1.54205	3.2311	3.29216	2.88855	4.4963	6.10135	8.98714	5.00228	2.13742	3.28139	5.58058	3.99101	5.85261	4.9475	3.88152	6.59469	2.40205	3.02367	3.76306	4.49471	4.22559	3.95626	4.37852	3.78848	2.89208	4.63127	5.08773	5.52919	4.03625	4.23436	5.71494	3.98327	3.0198	5.31112	6.06522	3.5226	3.88311	5.61049	5.78678	3.94942	3.31537	5.09602	5.5714
40	3.83144	2.911	5.53513	3.55099	2.55975	5.43214	1.87617	3.71574	2.92171	3.30584	4.86095	6.45951	10.186	6.14528	2.55761	3.74081	5.83907	4.25315	5.86317	4.74587	4.37977	7.18059	2.32247	2.82818	3.78993	4.70442	4.3904	4.18746	4.51819	3.86722	3.29265	4.74829	5.74049	6.33946	4.38861	4.64129	6.10093	5.2294	3.41063	6.03953	6.63614	3.57082	4.76031	5.84065	5.88915	4.40014	4.0598	5.45466	5.90648
44	4.47551	3.13419	6.53169	3.66517	3.11415	5.56138	2.03602	4.32837	3.5483	3.49103	5.52415	6.85027	11.0592	6.46386	2.71607	4.13441	6.74707	4.09027	6.3916	4.79339	4.45471	8.56695	2.34099	3.03202	4.03342	5.11114	4.88229	4.12716	5.02611	4.1094	3.32656	5.04407	6.70915	6.87631	5.01527	5.06721	6.72089	5.88369	3.83973	6.82706	7.81112	3.92145	5.24998	6.51767	6.91824	5.06825	3.97912	6.2031	6.90318
48	4.4945	3.04135	6.7928	4.19734	3.33237	6.68331	2.0356	4.32409	4.19582	3.87019	5.44968	7.089	12.9359	7.03484	2.4055	4.63341	7.8002	4.45147	7.202	4.92077	4.45057	8.55078	2.63408	3.08825	4.24666	5.42157	5.18471	4.40215	5.24474	4.27477	3.41505	5.21697	7.89677	7.95411	5.04566	5.89965	7.2067	6.82409	4.42411	7.3385	8.63064	4.6406	5.15556	6.95851	7.47838	5.8707	5.47801	7.52949	6.65486
52	5.3076	3.2675	8.07119	4.54154	3.85914	7.51292	2.38637	5.0545	4.49505	4.27767	6.08387	8.59382	15.1671	7.83674	2.86617	4.85273	8.23034	4.38163	7.53571	5.24425	4.85135	9.29494	2.86514	3.01593	4.39282	6.15861	5.75286	4.63348	5.39898	4.74034	3.48067	5.22173	9.4306	9.075	5.23161	5.91263	8.0984	7.51084	4.51944	7.91991	10.4625	5.41425	5.92721	7.76788	8.7576	6.49073	5.56034	8.20161	7.14329
56	5.23652	3.57096	8.15491	4.47412	4.17634	8.57068	2.88897	5.72647	5.54791	4.85922	6.57935	9.28064	18.145	8.66158	3.29085	5.20474	8.75324	4.43206	7.39735	5.39035	5.06051	9.73869	2.61225	3.03575	4.4181	7.36116	5.87699	4.62595	6.03096	5.13463	4.01145	5.34759	11.0209	10.3648	5.73186	6.94532	8.84194	8.62242	5.53078	9.16756	10.7622	6.17443	6.59579	8.60079	10.1854	7.47472	6.23543	9.29245	8.22157
60	6.33372	3.8389	8.59237	4.89652	4.72653	9.79602	3.08093	6.10128	5.86407	5.73738	7.74025	10.9392	21.6312	9.9982	3.80284	6.02992	9.20176	4.82199	7.7408	5.64013	5.77607	10.9664	2.94001	3.3247	4.95123	8.11885	6.63316	5.04469	6.48403	5.64351	4.31656	5.56629	11.2013	11.6973	6.05714	7.53585	9.82786	9.5204	6.80689	10.7192	12.9143	6.89082	7.34009	9.00676	12.1573	8.83489	7.42263	10.2299	9.52227
64	6.75591	4.33245	10.1532	5.60283	5.38247	11.1543	3.43584	6.93171	6.84813	6.75895	8.71733	12.1951	24.825	11.1598	4.48082	7.15538	10.2576	5.26767	7.71075	5.90545	6.30402	12.4977	3.35993	3.59534	5.18443	8.89803	6.9306	5.19977	7.48556	6.18749	4.59763	6.05707	12.6018	13.9061	6.39278	8.50485	11.8005	10.4518	7.12105	12.2815	13.9015	7.86203	8.37215	10.1227	12.2102	9.81391	8.00232	11.8995	10.4293
68	8.71449	5.1586	10.9149	7.20926	6.09016	11.4813	3.57165	8.20319	7.93746	7.97711	9.69047	14.2458	27.6427	12.4395	7.87032	7.96972	11.5234	5.88245	8.4748	6.12311	6.86788	13.8282	3.68686	4.15596	6.18514	9.97714	7.65763	6.0818	7.71393	6.42193	4.41354	6.46386	13.992	16.3754	7.9579	8.98583	12.0649	12.0872	8.43619	13.2811	18.5472	8.19497	10.6385	11.7975	15.8372	11.4588	9.07189	14.2465	11.6211
72	9.6377	5.21448	12.0996	7.27944	7.51761	13.4028	4.59411	9.0654	8.8992	9.13855	11.0584	15.8704	30.8431	14.2788	4.96677	8.68486	12.1297	5.69905	8.83503	6.21968	7.89304	14.9596	4.05842	4.28278	6.22106	11.47	8.29016	5.6212	8.45587	7.32061	4.93348	7.07463	14.7372	18.7254	8.03561	9.54506	13.6735	13.8513	9.20065	15.4114	22.1097	9.30883	12.0412	12.4624	18.7881	13.5662	9.94004	15.699	12.1236
76	10.7277	5.87699	12.8856	7.96129	8.81044	15.5779	4.90992	10.0045	10.8468	10.5345	13.0625	17.3036	37.7157	15.7873	5.21752	9.74739	14.2044	6.61348	9.18124	6.82506	8.97007	16.8881	4.87352	4.85059	6.74976	14.3851	9.17945	6.21912	9.6301	8.44883	5.7235	7.74239	16.4156	21.8289	8.88857	11.9304	15.2882	17.5656	11.6543	19.0138	26.2503	10.8284	13.4821	15.209	21.9109	15.435	11.9674	18.8607	13.3492
80	12.5345	6.87148	15.7632	9.64944	9.92526	18.9949	5.91408	11.8462	12.0483	11.6138	15.1538	20.0378	43.5873	18.8074	6.21726	12.2146	15.9096	7.57136	9.98425	7.06606	11.1096	19.7528	5.00704	5.17207	7.40205	15.1759	9.71672	6.25387	12.1164	9.38011	5.89343	7.9101	18.41	25.1538	9.19464	13.7573	17.2752	18.2607	12.1831	21.7634	30.0059	11.5043	15.1174	16.623	23.4455	17.3279	13.4774	20.9404	15.699
84	14.9145	7.59774	17.4019	9.20086	11.0164	21.0625	6.66715	13.975	13.6416	13.9534	17.784	22.3036	50.9762	21.9318	7.9961	13.552	18.8721	8.64894	10.347	7.519	12.8891	22.0748	5.78084	5.42917	9.02686	17.4098	10.9576	7.50276	13.208	9.95565	6.59952	8.54443	21.828	29.4709	10.1982	15.9602	19.8502	22.7311	14.6337	24.3626	35.3944	14.3009	17.0272	21.2831	29.3797	21.2003	16.1572	24.5207	17.557
88	16.6404	8.11581	19.6728	11.4344	13.1486	25.9997	7.99693	15.8726	15.8866	15.9741	19.1782	25.883	55.8643	26.0714	8.82212	15.3278	21.5541	9.78642	10.4573	8.36075	14.7856	26.2849	6.32902	6.50703	11.1288	20.4163	12.1482	8.16133	16.0438	11.409	7.13169	9.91151	26.2801	34.0532	10.3966	18.1139	22.7793	26.2196	16.6992	29.1497	42.46	16.2475	19.3731	23.9105	34.0309	24.3964	19.6341	28.4394	19.0122
92	18.7054	9.40436	21.3237	12.5312	15.5056	30.8615	9.28071	18.2908	19.5643	19.757	23.2661	30.9417	60.351	29.651	10.5292	17.3421	24.2473	10.4203	10.4852	9.41327	17.6465	29.8759	7.47797	6.48935	12.6857	23.0201	15.5738	9.13814	17.9895	12.3892	7.85201	11.4967	27.5927	38.5218	11.2604	20.9932	25.8458	30.6585	20.3126	33.9717	48.076	18.1937	22.4058	26.743	38.9042	29.4864	23.9992	33.238	22.3179
96	22.8236	10.8974	23.5956	14.5592	17.7096	35.9367	10.1799	19.9672	22.3623	21.7924	26.3869	34.4301	66.644	32.2769	12.9812	19.5348	26.7969	11.5905	11.4681	10.0736	20.5036	33.753	8.169	7.33263	15.1098	26.4239	16.3051	9.54707	22.7025	14.9901	10.4474	12.8087	32.163	41.9285	11.9881	23.7028	31.496	34.8485	23.6588	38.1897	55.0903	21.4291	24.9206	31.4558	45.0442	32.8521	27.6223	37.7838	25.4991
100	28.078	12.5096	27.3376	17.3346	20.9717	43.3765	12.0587	23.3353	25.1715	26.0131	32.4392	39.6389	72.62	39.4545	15.5582	24.2683	29.528	14.3794	12.8764	10.7201	25.227	40.9217	9.55971	9.13924	18.5552	28.5748	16.893	11.7814	26.8681	16.5908	10.8029	13.0795	38.5384	49.3087	13.7566	27.5919	34.6448	41.8422	28.5303	43.8486	61.2154	26.6301	28.7632	37.0331	53.1717	39.2688	34.1292	44.0595	29.1171
104	31.0047	15.0174	30.262	19.16	25.9937	49.7989	15.4542	26.8296	27.9643	31.7595	35.1564	45.7535	78.1002	43.8277	18.5044	28.0285	33.7999	16.8552	14.1155	12.4527	30.0694	46.6363	10.4119	10.1054	24.3668	32.7851	21.5734	13.5841	34.8492	20.1953	13.1785	15.9664	46.8202	60.157	15.9758	32.317	40.2717	51.3712	31.2655	52.2103	68.9004	31.9638	33.8915	45.0333	61.8095	43.8898	43.0446	51.6314	32.9859
108	36.8519	18.3819	35.2316	22.0968	31.5983	57.1956	17.0741	29.7397	32.9434	37.1824	42.2095	52.4119	83.4211	50.8874	24.9248	32.4512	38.415	19.8116	16.5592	13.6392	36.1985	52.6022	12.7749	11.7744	29.9337	38.195	27.0531	15.9135	40.07	23.6715	16.7867	17.5584	52.3387	64.175	17.8041	36.9086	48.9588	61.2084	36.7984	59.8814	75.5546	36.4339	39.2527	51.0953	71.2045	50.8583	54.0858	58.7803	37.8183
112	43.1486	21.9201	41.6122	24.8461	37.5074	64.6279	19.1384	35.9393	37.7928	43.665	48.3592	58.9136	85.855	57.3594	30.2291	38.8649	42.8599	23.961	17.6708	15.5764	44.8825	58.6322	14.4309	13.0314	35.8387	43.4445	31.7648	16.7872	48.6546	28.8947	23.5667	18.4323	60.2661	75.5836	21.3395	44.045	56.0251	71.0647	42.5041	69.0478	83.404	43.5642	45.0566	59.6681	80.163	58.6306	65.326	65.5753	43.3775
116	51.2152	25.7587	45.6642	28.9248	42.4154	74.4951	22.2313	41.3837	43.6201	52.6091	55.6317	67.2429	90.7151	67.2646	36.0365	46.0691	48.6561	27.2612	20.1843	17.3518	54.2967	64.7614	16.2239	15.9579	44.9869	50.2972	38.6124	18.8326	56.4029	37.2711	29.0365	20.748	69.5497	84.0134	24.4229	50.4532	68.5987	78.9562	50.3897	74.3767	88.3871	54.9882	52.4833	68.7456	88.5828	66.0531	76.5587	73.7293	49.8019
120	59.044	30.5994	53.2868	33.2734	52.883	80.7152	27.1068	48.3377	49.7779	63.4033	62.9633	74.0776	93.9643	73.6205	42.5055	53.4425	56.5051	35.543	22.6902	20.3566	60.9805	72.4756	19.5138	18.1665	52.2681	58.1823	45.5046	23.3973	65.0801	42.5251	36.0696	24.2416	75.9901	88.7717	29.1967	59.5702	76.7669	87.2822	58.883	85.6203	92.4832	65.467	60.6801	76.9937	92.7646	75.8303	86.0691	80.6075	55.2682
124	64.4346	38.8475	58.4727	38.7624	61.4168	88.2801	30.672	55.1053	57.2389	71.1098	73.9057	82.224	96.2622	82.7328	50.3567	60.0624	63.4416	33.8414	26.6895	21.7659	70.1734	76.5781	21.8698	21.726	59.068	64.9411	52.8636	27.5487	72.9129	51.8825	43.8289	29.0416	83.3176	91.6174	35.7714	68.1575	83.4821	93.1872	68.6614	91.1653	96.3816	76.3731	70.1095	83.8529	96.0685	79.4905	91.5559	87.7628	63.2323
128	75.4243	46.5771	66.6456	45.3916	70.2914	93.1849	35.4378	69.299	67.5479	78.4056	83.0905	87.2041	97.0705	87.2991	58.3653	67.6284	70.7659	48.9657	32.0964	26.7694	84.0641	83.8187	26.9641	25.7362	67.8721	74.1078	60.4216	31.9987	80.6357	62.3345	52.8222	32.4494	88.6913	95.155	40.9559	75.3189	89.5445	96.2477	76.5947	93.9344	98.0418	84.4051	76.5914	88.2156	98.4948	87.6973	94.5654	93.8175	68.6573
132	82.094	55.2807	73.9095	53.9568	77.5758	96.6378	41.6887	77.198	77.8487	86.7563	88.2261	91.1035	98.6572	92.7058	66.9051	77.9703	77.0943	57.2625	37.3334	31.0971	90.3181	89.2862	29.9716	29.6583	72.8667	78.3897	68.3819	35.7533	87.7695	69.9838	59.3457	35.8531	94.0245	96.5212	48.6685	81.3452	91.9106	97.329	83.138	96.0044	98.5856	92.675	84.5209	91.7545	99.1635	92.9868	97.7903	94.6803	76.4369
136	87.8667	66.903	79.934	61.9993	86.7935	98.2596	51.5143	85.2326	85.7383	92.891	93.3267	95.296	99.1084	95.5549	73.2718	83.998	82.8399	66.0773	41.7651	37.6728	93.9392	94.0633	35.0915	33.5245	77.7616	82.5289	73.315	43.2219	93.1318	76.6169	66.5954	42.9097	95.5897	98.5084	57.9297	87.1195	96.7156	98.6708	89.2107	98.2277	99.2604	96.5851	91.9209	94.8087	99.3682	94.5341	98.8147	97.1284	83.4859
140	93.5324	74.7882	87.3779	72.1148	93.1821	99.0328	61.18	90.1214	95.5032	95.3766	97.255	97.0197	99.4087	97.0946	79.7724	91.001	86.643	71.8789	48.6811	43.2127	97.0942	97.3991	40.1341	41.3956	81.9517	87.3936	77.7375	51.3921	94.4982	82.7924	72.8432	49.8197	96.9307	99.1452	66.4056	90.4613	97.2793	99.2172	94.488	99.0109	99.2699	98.0241	94.8353	96.0668	99.7318	96.5805	98.9567	98.3331	89.269
C3-1 (W56A)
	Control																																																1000nM
	Expt 1																Expt 2																Expt 3																Expt 1
Time	i	ii	iii	iv	v	vi	vii	viii	ix	x	xi	xii	xiii	xiv	xv	xvi	i	ii	iii	iv	v	vi	vii	viii	ix	x	xi	xii	xiii	xiv	xv	xvi	i	ii	iii	iv	v	vi	vii	viii	ix	x	xi	xii	xiii	xiv	xv	xvi	i
0	5.64275	4.71948	5.28169	5.46626	6.56713	5.37943	7.73382	4.26627	5.30911	6.04705	7.86334	6.60036	6.92584	3.92138	5.96872	3.15284	1.89648	2.60831	2.27032	2.00155	2.30534	2.71773	2.3499	2.04748	3.05088	2.13687	2.4848	1.95651	2.50228	2.01433	1.6362	1.44707	3.93989	4.44235	4.84617	4.64916	3.39129	4.02893	2.8382	2.94692	5.64662	4.38688	4.68543	3.9171	5.49161	3.64335	4.30682	2.6452	2.17659
4	7.62033	6.53328	4.891	5.86545	8.25224	7.135	8.50353	4.87449	7.23558	7.72774	9.00158	7.74777	10.0671	7.30182	7.54967	5.52297	5.5171	6.74465	5.09691	5.32963	4.32305	5.76398	4.79657	4.60012	4.28769	2.81533	4.10401	2.65335	5.03378	3.22958	3.97968	2.37511	8.27282	7.4151	8.58429	8.46195	7.67787	7.13189	5.69408	6.231	9.92484	8.82564	7.28517	8.1556	10.047	6.57659	8.82205	6.14839	4.21239
8	6.95913	6.86118	5.20495	5.89163	8.81617	7.39445	8.60943	5.41342	7.55367	8.67995	9.23954	8.43833	10.3115	8.30839	7.58772	5.82373	6.18182	9.20231	6.22437	6.1888	5.64994	6.6809	5.58238	5.107	5.56746	3.83103	5.01934	3.08535	7.31349	4.71403	5.53969	3.65675	9.90433	8.32332	9.15997	10.4234	8.87026	9.21882	6.16897	6.8073	12.2216	9.89687	9.09179	9.84029	12.1132	7.62226	10.663	7.24525	5.78408
12	7.0834	6.99588	4.93293	5.97314	9.86247	7.72373	9.32098	5.9969	7.82051	9.54286	9.09704	8.64493	10.458	8.93471	7.55298	6.12394	6.30422	9.40816	6.4383	6.89075	6.02336	7.64333	5.66272	5.46619	6.93033	4.27166	6.19267	3.76499	8.81148	5.92693	5.8392	3.85264	10.5019	11.7144	9.94923	11.1777	8.80381	9.62602	6.17201	7.60071	12.9965	10.7902	9.65455	9.71769	13.8015	8.44344	10.8959	7.15248	6.80302
16	6.97426	6.83487	5.06541	6.31534	9.21578	7.93366	9.29404	5.83817	7.38361	9.84188	8.58622	8.12196	10.9179	9.20155	7.78197	6.30236	6.50724	10.0215	6.35948	6.57521	6.39084	8.13806	5.74312	5.98717	7.18232	4.9312	6.25193	4.00199	8.74261	6.08346	6.5636	4.05532	11.4009	11.8586	9.66505	11.4881	8.95495	10.6048	6.18963	8.17591	12.9579	10.4471	10.3715	9.20479	13.6078	8.78502	11.2835	7.56113	7.5239
20	1.17782	2.01647	0.748577	1.09741	2.35694	2.63988	1.42379	1.62052	7.71027	17.1858	2.58994	11.2398	3.55631	2.93635	1.88605	2.00928	3.10269	6.54785	2.92862	4.28465	3.48461	5.61091	2.61563	4.28796	6.43623	4.8689	5.35319	3.42002	10.6092	5.6909	4.05974	3.24257	4.6484	5.71556	3.68659	5.70381	6.45074	5.10209	3.25466	4.32803	8.3622	6.81055	4.91317	5.44064	9.93238	5.64268	6.00063	4.46694	7.68119
24	1.81104	2.8565	1.51477	1.88778	3.01655	2.95894	1.88046	2.26784	9.35255	18.3454	5.65878	12.5017	4.47827	3.48682	2.97131	2.74329	3.53718	6.91416	3.341	5.29613	3.92103	6.44832	3.22578	5.20143	7.47258	5.93722	6.55311	4.2566	11.6052	7.25637	5.14271	4.46625	5.52615	6.81062	4.91393	6.59434	7.19468	6.10197	4.41071	5.51531	9.86302	7.04776	5.9098	6.7155	10.9698	6.7258	7.25644	5.92942	9.19299
28	1.82078	2.95528	1.942	2.2887	3.02567	3.53193	2.42837	2.53903	9.98985	17.604	5.5859	12.0935	4.59756	3.60784	3.39757	3.05109	4.00385	8.14482	3.43474	5.3067	4.62582	7.45772	3.63278	5.37736	7.85809	6.25421	6.81069	4.63189	11.3008	7.76891	5.25441	4.66836	6.59462	7.78059	5.73897	8.20961	8.48295	6.89068	5.02093	6.94573	10.6946	9.21536	7.02393	8.37298	12.1513	7.91694	8.39902	6.3284	10.3603
32	1.75785	3.12604	1.64974	2.58351	3.40448	3.38134	2.43527	2.66205	9.93196	16.8327	6.36342	12.995	4.71796	4.09586	3.3151	3.16278	4.36733	9.94923	3.86328	5.77669	5.27872	9.01656	4.24935	5.69656	9.87532	7.17417	8.64645	5.13311	11.6617	8.70558	5.61761	4.96601	6.93323	8.80609	5.97784	8.17342	9.44456	7.59546	5.29917	7.6119	11.1447	9.02713	8.0553	9.35952	12.3336	8.71463	10.1713	7.14343	10.864
36	1.94967	3.28622	1.91762	2.71883	3.51079	4.02112	2.45158	2.78791	9.83304	16.8998	5.9042	12.0012	4.719	4.26178	3.26419	3.39882	4.45209	10.0091	3.92234	6.55683	5.87319	9.53491	4.37638	6.61348	10.9122	7.88102	9.21212	5.47338	12.9102	9.44808	6.40307	5.67087	7.80421	9.30019	6.37579	8.7071	9.67064	8.49173	6.08152	8.23241	11.7866	10.148	9.6464	10.0526	12.8218	9.55957	10.1009	8.35371	11.2063
40	2.32337	3.58643	1.64739	2.87847	3.536	3.74523	2.6041	3.12161	9.1007	16.5734	5.93425	11.2814	4.77025	4.43109	3.51231	3.68797	4.54037	11.0323	4.87912	7.02137	6.20199	10.4783	4.67203	6.81967	11.9459	9.01739	9.78738	6.47111	12.8192	9.96146	6.89565	5.7273	8.12452	10.4814	6.72966	9.50742	10.2204	9.02043	5.96962	8.48917	13.099	11.2155	9.91158	10.8575	14.1088	9.97783	10.9729	8.77127	11.5481
44	2.13866	3.5838	1.64359	3.02387	3.76679	4.08025	2.54918	3.2704	8.83075	16.7569	5.77476	11.0387	5.1711	4.48677	3.6765	3.81859	4.94743	11.937	4.96297	7.71186	6.8692	11.9483	5.07488	7.50497	12.7675	10.427	10.9868	7.15573	14.3908	10.7183	7.0727	5.89992	8.75214	10.9919	6.91106	9.83684	10.7041	9.02133	6.51263	8.92884	12.7396	11.203	10.8198	11.6044	13.6357	10.1299	11.112	9.36567	12.1152
48	2.27606	3.32753	1.60871	3.12908	3.97553	4.51522	2.63698	3.22405	9.03142	16.5712	5.7979	10.5298	5.46094	5.00324	3.93961	4.1219	6.47684	14.5267	6.28834	9.18255	8.74551	16.0768	5.98896	8.49946	15.4364	11.6131	11.9467	8.96372	16.0544	11.4955	7.96737	7.33712	9.65013	12.3813	7.45241	11.0635	11.2945	10.1517	6.68566	9.97838	13.5399	12.1044	11.5085	12.5926	13.5218	10.1934	11.6296	9.35697	12.7183
52	2.47244	3.46741	1.68103	2.86721	4.30751	4.55736	3.20264	3.35178	9.60399	17.0771	6.12476	10.4035	5.71998	5.42357	4.07894	3.9477	7.04361	16.2609	6.8931	10.3806	9.93755	18.0364	7.05011	9.25087	17.1555	12.9138	13.1659	9.90488	18.0185	12.4197	9.33625	7.93559	11.2832	13.4858	8.0303	12.5327	12.1531	10.9699	7.47417	11.3169	13.6399	12.9683	12.5644	13.3289	14.9816	10.5183	12.3127	9.77205	13.7667
56	2.50594	3.55721	2.01274	3.13253	4.65227	4.7476	3.16568	3.52861	9.40691	16.2653	6.25373	10.1727	6.29642	5.38793	4.16287	4.14788	7.57764	18.489	7.34451	11.7894	10.569	19.3623	8.06449	10.4972	19.933	15.1523	14.7651	11.2103	20.5054	14.022	10.1535	9.23395	12.517	15.5816	8.88504	13.5514	12.7924	12.033	7.69679	12.4827	14.7864	13.0806	14.7155	14.4596	15.9867	11.6433	13.248	10.0686	14.4247
60	2.50698	4.34834	1.84993	3.62552	4.62982	5.21766	3.45166	3.60591	9.53636	16.1644	6.67717	10.1092	6.2891	5.69677	4.7335	4.93486	8.38072	20.9025	8.48647	13.4823	12.3424	21.9689	8.99757	12.0049	22.5883	17.2291	17.4516	12.3245	23.0894	16.0756	11.9086	10.0742	13.5509	17.3878	10.0304	14.7829	13.8736	13.1485	8.3781	13.5828	16.3335	13.9355	16.213	16.122	17.8855	13.0921	14.6793	10.9373	15.0151
64	2.52494	5.0087	2.09798	4.97168	5.107	5.54826	3.74503	3.97567	9.91117	16.8286	7.05791	10.5123	6.69139	5.95201	4.79788	5.32452	9.99406	24.2761	10.068	15.1677	16.455	27.1263	11.096	13.8713	25.5858	19.7184	19.2698	13.9853	26.5961	18.4039	13.2053	12.0594	15.5217	19.8426	10.8177	15.9265	15.2599	14.2958	9.85694	15.9729	17.5284	15.0807	18.3621	17.6018	18.7751	14.2324	16.8336	12.0106
68	2.7113	6.09672	2.07346	6.65644	5.07239	5.89585	4.36588	4.33742	10.5121	16.4604	7.34409	10.5806	7.40896	7.02593	5.12247	5.68213	10.2755	25.1946	9.82745	16.5568	17.0991	27.0123	12.5984	16.0649	30.8085	23.6297	23.5313	16.6836	26.9765	20.0503	16.3955	13.2981	16.8808	21.9895	12.1313	18.5251	16.6372	16.61	10.4803	18.202	19.8274	17.4599	20.7244	20.2905	22.8582	15.1543	18.6672	12.8836
72	3.10359	7.50822	2.21858	8.17957	5.70043	6.51725	4.47025	4.63991	11.1685	16.5078	7.58206	10.7161	7.60354	7.34023	5.62458	5.96865	11.2645	28.4671	11.9524	19.3184	19.791	30.1579	14.087	17.7974	35.3683	26.6017	26.5319	20.7725	31.6423	23.1554	19.1832	15.5528	20.5205	25.3436	14.163	21.0936	19.4091	18.03	12.1628	21.173	21.5221	19.6981	23.085	22.7509	24.4612	16.665	21.4756	14.7924
76	3.41581	9.74815	2.29374	11.4977	6.49729	7.20477	4.96567	4.88105	12.3295	17.4505	8.46395	10.8377	8.6984	8.06034	6.31065	6.71965	13.0302	32.0502	13.3067	22.6645	23.4686	35.4019	16.0663	20.7321	42.107	33.2745	31.5264	24.2042	36.6238	25.4922	22.9799	19.4063	23.2667	29.1455	15.7961	23.6073	21.749	20.8983	13.2781	22.3379	24.5038	21.9887	25.8065	25.7218	27.522	19.126	23.3987	16.6494
80	4.11327	12.7792	2.62655	14.6313	6.89351	7.99617	5.40119	5.36341	12.5935	17.5265	8.61827	10.796	9.06975	9.05158	7.29153	7.96295	15.0523	36.9985	15.3155	26.1512	29.9552	42.9007	18.0954	25.8252	50.3835	36.7819	36.9825	28.1135	41.4919	28.9292	25.7297	22.0692	28.0414	34.508	17.8187	26.8557	25.0527	24.3593	15.1163	26.5845	27.5973	25.7618	29.4049	30.9336	30.5137	21.5237	28.7841	19.4631
84	3.84028	15.369	2.98264	17.4675	7.62088	9.05159	6.0646	5.91139	13.0779	17.9968	10.0904	11.7817	10.5027	10.3429	8.60901	8.85258	20.1914	43.1506	18.4921	30.9621	39.4178	50.7636	21.0999	28.7865	61.4645	43.4767	44.5069	33.086	46.3377	35.0157	29.8015	24.3301	31.5704	39.8993	19.2686	31.3421	28.0523	26.6415	16.7271	30.1167	31.3252	29.4421	35.1186	36.0382	36.8077	23.8228	33.8314	21.9577
88	4.84416	18.7708	3.15367	21.5537	9.03148	10.0702	6.9344	6.78962	16.1706	18.197	10.7672	12.0862	11.8104	11.7027	9.51454	9.75996	24.1763	51.6864	20.2122	35.8745	46.1008	57.7141	23.6643	32.4639	68.9984	48.089	53.2308	38.3681	56.4475	39.8932	36.3956	28.5298	37.4763	44.1303	22.5615	38.1812	33.6493	31.4346	18.6382	35.4135	36.5048	34.2868	39.6756	39.8344	41.1229	26.4384	37.5754	25.3126
92	5.06604	22.818	3.50886	24.2476	10.0176	10.7375	7.64755	7.31253	17.4758	19.1041	11.7719	12.1684	12.8789	12.7914	11.2699	10.3512	27.7128	57.6961	23.2483	42.3696	52.8541	66.9	27.3325	36.0805	76.024	59.1531	60.6633	46.3944	60.98	45.0258	42.6615	33.0117	42.5177	50.4693	26.2715	41.8543	38.5958	37.396	22.8079	41.6287	44.064	39.921	46.1427	46.0961	47.2006	30.3303	42.05	27.9445
96	5.8707	26.791	4.36112	27.7965	10.643	12.9643	8.83137	7.95445	19.0243	19.6481	12.7584	12.5678	15.1968	14.3704	12.8368	11.318	34.6897	64.6543	28.7234	51.5977	62.6754	76.2785	31.9307	45.8262	84.961	65.9566	71.8161	54.3689	69.8029	52.2544	51.5373	39.1817	49.2672	59.9832	29.0831	48.9148	43.9127	43.993	26.9272	47.0878	50.0766	47.4039	49.8138	53.1276	51.7355	34.3761	49.923	33.0694
100	6.8339	31.561	4.57601	32.9571	12.5054	14.5835	10.0066	9.73206	21.9644	20.4595	15.2597	13.9107	19.0855	16.5831	15.6781	13.5576	43.6872	71.5645	33.8763	59.1162	74.4861	83.9427	38.5761	54.0758	91.6537	71.274	81.6832	65.4985	75.49	61.9781	61.4184	44.871	59.8449	68.3065	34.5243	56.6652	50.4328	49.3499	30.6257	53.5917	58.6116	53.8216	58.841	60.8835	63.3998	40.1822	58.9153	37.7874
104	9.95282	36.572	4.98991	38.0759	15.0658	15.8282	10.9787	10.9026	27.1619	21.0378	16.8523	14.9917	22.3034	18.9547	19.3527	15.0613	53.3795	78.2309	41.1404	67.7121	85.081	91.2896	43.9065	60.1234	96.0351	80.6602	89.6183	73.8673	83.6507	68.315	69.6244	51.8151	68.0471	75.4569	40.0754	65.7613	59.707	58.3545	34.7416	62.6073	65.9046	63.5635	65.9623	70.6309	71.0577	44.5046	66.7215	44.2687
108	12.1797	40.7002	5.51621	42.6609	17.5554	19.708	10.9439	13.1411	31.8402	22.2412	20.6347	16.6989	27.3507	20.5043	23.1023	16.0836	61.8525	83.5399	49.0153	77.3019	90.4847	93.9549	53.6881	71.5443	97.7948	88.9515	94.9355	81.5709	89.018	79.1448	79.9248	60.8697	76.2002	83.3277	47.1869	73.2174	65.4182	69.5086	41.0647	70.1925	73.9938	70.9606	75.7169	79.5127	80.303	50.5655	75.9005	50.8174
112	15.2478	45.9875	6.94041	47.8406	21.3174	23.0143	13.7241	14.6843	36.987	22.2814	25.1831	18.4463	31.9629	25.123	28.2368	18.9699	73.8636	90.4655	58.8314	85.966	95.3968	96.548	64.8449	80.9908	98.7178	94.061	97.3274	89.6238	93.3343	88.6847	88.0022	70.1106	84.62	91.1792	53.2123	79.9068	72.5887	79.5677	47.9786	76.7978	81.2515	81.3325	82.1705	89.4287	86.2255	59.1737	85.5149	60.2621
116	19.5	51.5087	7.44557	52.9674	25.6007	24.0631	15.9382	17.7391	47.6366	23.7272	31.699	21.2864	40.7938	29.9926	34.5659	21.6857	84.3465	94.3757	68.8876	90.8547	97.5204	98.2262	73.6268	87.922	99.6954	96.2178	98.2182	92.5014	97.0868	93.1781	92.6881	80.2306	87.0532	94.0988	61.988	85.5387	76.4298	87.0765	52.568	84.582	88.4443	88.6703	90.4477	93.5019	93.8483	66.3562	91.2548	67.111
120	27.1552	58.3381	8.46872	59.1052	31.4737	29.2	18.2898	21.4304	57.3967	24.9404	37.6383	23.4767	48.95	34.657	40.6081	25.1473	92.0414	96.4015	78.9396	94.2776	98.6201	98.8976	82.0109	91.0752	99.8263	97.771	99.3581	96.0976	99.036	96.4572	96.2552	87.8605	95.3112	97.7338	74.1254	92.0309	87.0716	94.3117	61.3393	91.122	94.8928	96.1869	95.9392	96.7519	97.2833	78.1885	95.1906	76.8644
124	32.9568	64.5366	11.3335	64.9542	39.2482	34.4559	20.8727	26.0202	65.2129	27.2832	43.3727	25.9543	56.5137	37.8429	45.2641	25.6379	94.185	98.1365	88.2526	96.3593	99.3938	99.3318	88.897	95.3175	99.8635	98.883	99.7007	97.8668	99.5726	96.8783	97.2928	93.6735	97.1292	98.6019	83.2372	95.1399	91.1391	96.1967	70.6955	94.9558	98.0422	97.8174	97.765	98.0333	98.3895	84.8621	98.2464	84.2485
128	40.8697	71.629	16.4811	69.6743	48.8244	44.3749	26.3974	28.981	73.7635	29.6048	51.8248	32.4178	62.4406	46.5677	53.1735	29.9259	97.7468	98.1544	92.5762	97.7983	99.6885	99.6499	94.2159	97.0352	99.9182	99.481	99.7269	98.5137	99.77	98.2215	98.3961	96.7343	98.421	99.5209	89.0449	97.7053	96.8289	97.9894	78.9886	96.7595	98.7059	98.7432	98.6271	98.9157	99.3916	91.0218	98.9823	92.5857
132	49.1339	76.7268	20.8213	73.6405	57.0814	49.3729	33.3125	36.1602	81.8492	31.7801	60.3724	36.6841	69.7524	53.7648	62.374	34.2062	98.4092	99.0202	95.7079	98.423	99.8199	99.8197	96.3732	97.8962	99.9872	99.7729	99.7225	98.9545	99.862	99.1079	99.1924	98.6301	99.1519	99.7517	95.4225	98.7108	97.4007	99.1738	85.782	97.843	99.0614	99.3606	99.0793	99.3147	99.443	95.6765	99.369	95.8572
136	54.6819	80.8211	24.1393	77.441	69.0186	60.4202	39.9498	45.3139	87.8191	35.7285	69.1544	42.2402	76.3421	60.9067	68.8073	38.7738	99.267	99.4722	97.602	99.0362	99.902	99.9048	97.3383	99.0201	99.9991	99.9242	99.9141	99.5873	99.9479	99.5543	99.5994	99.1427	99.5554	99.8969	97.7927	99.2696	98.8356	99.6697	92.3445	98.7588	99.7672	99.4706	99.464	99.8053	99.7911	97.747	99.7119	97.6124
140	59.9147	84.9422	28.9328	82.1101	75.9557	67.1449	46.5481	53.6089	92.3807	43.2448	76.6841	48.3497	82.0935	66.2418	76.5712	42.9747	99.7367	99.9344	98.2301	99.6647	99.9911	99.9112	98.6712	99.3932	99.9784	99.9355	99.908	99.6814	99.9554	99.8025	99.8578	99.6338	99.7661	99.9484	98.6893	99.6652	99.4314	99.8422	96.047	99.2819	99.888	99.787	99.6964	99.7944	99.9583	98.882	99.7945	98.7181
C3-1 (W73F)
	Control																																																1000nM
	Expt 1																Expt 2																Expt 3																Expt 1
Time	i	ii	iii	iv	v	vi	vii	viii	ix	x	xi	xii	xiii	xiv	xv	xvi	i	ii	iii	iv	v	vi	vii	viii	ix	x	xi	xii	xiii	xiv	xv	xvi	i	ii	iii	iv	v	vi	vii	viii	ix	x	xi	xii	xiii	xiv	xv	xvi	i
0	6.487	6.06273	5.97321	6.50199	3.41312	1.61078	4.41824	2.14654	6.88868	4.5566	6.15336	4.94336	4.63162	2.83343	3.53379	2.24124	3.21839	3.17467	2.40177	2.44018	3.47964	2.94796	1.78265	2.46456	2.34582	1.9409	1.96362	1.95913	3.29403	2.00473	2.75786	2.23281	3.99156	4.12384	2.12595	3.29154	3.17646	5.0813	4.15969	4.74338	4.86869	4.66222	3.90217	4.16618	3.89824	3.26509	5.12434	5.01029	3.0982
4	8.20962	7.1759	7.41082	5.46343	6.55704	2.49275	7.16871	2.6222	9.08067	7.26935	7.35667	7.12809	7.80083	4.75713	4.033	2.82189	4.07735	6.13796	3.22551	3.60231	5.12185	4.30427	2.17596	3.15816	4.82904	3.35689	4.48497	3.67871	5.33184	3.2599	4.32969	2.77423	6.9773	6.40376	4.83339	5.19459	4.60578	7.73306	6.32432	7.74087	10.1468	8.11982	7.95832	7.17293	7.29194	5.31284	8.46016	9.17426	5.38572
8	8.84836	7.62924	7.69072	5.26691	7.51298	2.78528	8.1527	2.95045	10.2898	8.85603	8.57151	7.99845	8.94452	4.94191	3.76927	4.13102	5.29951	7.62295	3.86218	4.85729	6.74908	4.93396	2.27454	3.95073	5.52843	4.18083	5.65077	5.53403	6.64436	4.18615	5.02894	3.63927	7.43679	7.47555	5.69767	5.98337	5.20806	8.77632	6.59331	7.70308	10.9615	9.23325	8.91005	8.66372	7.80573	5.29606	9.08378	10.2686	6.83265
12	9.90226	7.39424	7.76159	5.50149	8.01475	3.41291	8.65357	3.16548	10.7815	9.51916	8.43881	8.03361	8.99695	5.74623	3.97912	4.79664	6.1249	9.29943	4.61746	5.86649	7.12761	6.25898	2.29547	4.80134	6.37102	4.9904	6.64981	5.40485	7.61556	5.37881	5.29696	4.21833	7.51216	7.88151	5.73435	6.67344	5.96319	9.17364	7.21403	8.70068	10.9959	9.79913	8.93789	8.62318	8.15553	6.1591	9.60116	10.5966	8.11429
16	10.2673	7.5659	7.40322	5.20674	8.70475	3.7815	7.5726	3.12804	10.5306	10.2624	8.54118	9.05649	8.93008	6.78997	4.36402	5.01043	6.61258	10.2934	4.59459	6.62032	6.49218	6.90505	2.11594	5.4186	6.76849	5.21172	6.70459	5.64862	7.96536	5.70153	5.67328	4.73751	8.00211	8.60687	6.17208	7.29623	6.69257	9.91365	7.73099	8.89844	10.5583	10.1953	9.85667	9.57739	8.88967	6.43119	10.5731	11.0985	8.82322
20	1.85296	1.68428	1.59048	1.76931	1.15115	1.55159	1.03082	0.824008	12.0342	13.4636	5.60808	8.52315	4.80983	12.2323	0.891357	7.23613	5.27071	7.67835	3.78005	5.36707	4.47046	6.07413	1.08539	5.36058	5.00573	4.30717	4.25439	4.82482	7.06586	4.21164	4.21164	4.99337	10.5044	7.74764	5.84487	6.06667	8.50699	11.4505	6.8274	7.88821	10.7325	9.13786	7.24069	8.0982	8.7786	6.17657	8.75235	7.54614	8.94638
24	2.01896	2.09922	2.53219	1.99941	1.93655	2.59015	1.39105	1.23107	12.7302	14.8288	6.61141	9.85038	5.8993	13.8477	1.93399	9.2977	6.01044	8.6135	4.62022	5.946	5.39622	7.32206	1.50551	6.16745	6.40874	5.70941	4.89576	5.76584	8.21895	5.81282	5.73483	6.05147	12.0229	9.03604	6.53984	7.35784	9.60136	13.0616	8.31282	9.30682	12.4105	10.7257	9.15334	9.99247	9.88236	7.17348	9.53028	9.54852	10.8407
28	2.67462	2.49268	2.85388	2.28117	2.33864	3.08445	1.61106	1.20766	12.8289	14.7375	6.77622	9.93396	6.65382	13.1638	2.25513	9.37113	6.40563	9.62533	5.30545	7.21554	5.69373	8.41526	1.82216	7.31481	6.63917	6.04574	5.27471	6.44051	8.90044	6.34007	6.02191	6.51436	12.9335	10.2773	9.20065	8.28961	10.7017	13.3811	9.78987	10.2832	14.2625	13.1754	10.7728	11.9863	11.7941	8.58097	11.1447	10.5351	11.9772
32	2.65114	2.68264	3.10428	2.2543	2.74246	3.52792	1.85248	1.52983	12.5767	14.0277	7.17127	10.355	6.99982	13.5852	2.73811	9.40339	8.10856	10.8125	6.09824	8.1471	6.6447	9.1123	1.89096	8.22184	7.17969	6.93081	5.99483	7.28897	10.1761	7.22266	7.07677	7.29484	13.1385	10.0068	9.46929	8.73853	11.027	13.765	10.2384	11.0804	15.2122	14.8255	12.411	12.9098	11.5564	8.61192	11.3728	11.457	12.5815
36	2.78743	2.76732	3.34425	2.11849	2.66088	3.26723	1.95409	1.56153	12.4843	14.4475	7.00901	10.4254	7.0765	13.4472	2.77845	9.59114	8.79966	12.4085	7.02282	9.68667	7.51658	10.5036	2.20256	9.45064	7.72533	7.34872	6.44168	7.84779	11.4355	7.26403	7.86935	8.18945	13.986	10.4033	10.0041	8.6756	11.9178	13.9027	12.1897	11.2718	16.1292	16.8508	12.8103	14.1539	12.1437	9.22573	12.0495	12.1092	13.7083
40	2.83737	2.65342	3.7444	2.18957	2.92938	3.8791	1.71778	1.55918	12.1189	15.0727	6.66307	10.4166	6.52402	13.9319	3.07851	8.82156	9.90198	13.3643	7.33332	10.3692	8.00163	12.3342	2.20235	10.2282	8.59382	8.34895	7.32613	8.69011	12.8108	8.13646	8.82191	8.86059	13.577	10.6737	10.2718	10.1091	12.4268	14.3701	12.8948	12.1641	15.1254	17.2774	13.6525	14.6219	12.8222	9.1771	12.8817	13.9216	14.3187
44	3.28795	2.8556	3.87627	2.00624	3.33209	4.29328	2.05087	1.61873	11.9941	14.7358	6.25525	10.1037	6.06722	13.5392	2.79364	8.00273	10.3524	15.5339	8.3162	12.4337	8.76085	13.3288	2.2342	11.8121	9.29452	9.26199	8.43536	9.54707	13.8277	8.99239	9.61096	9.52545	13.8236	11.5018	10.1093	10.362	11.6529	14.9528	13.7854	12.903	16.5827	17.626	13.6702	15.8203	13.3085	10.3345	14.1977	14.9106	14.4409
48	3.08024	2.79281	4.11997	2.27764	3.45436	4.0663	1.96798	1.69754	12.0872	14.1962	6.37883	9.70905	6.06294	13.659	2.63173	8.1545	12.4381	18.9344	10.1721	14.9813	10.279	15.0479	2.79717	14.7372	11.5175	10.5108	10.3425	10.5966	16.9228	10.3618	11.3331	11.2762	13.7655	12.8604	10.7178	11.3904	12.375	15.5324	15.0774	14.0983	17.5123	20.0907	15.4925	17.3091	14.5456	11.4757	15.7773	16.7194	16.5941
52	3.50347	3.00916	4.76894	2.21099	3.24423	4.72321	2.16381	1.88274	11.9933	14.2902	6.25083	9.68764	5.43635	13.6473	2.63725	7.81202	13.1089	20.5568	11.2584	17.1981	12.0739	17.5616	2.96758	17.2921	13.3802	12.0301	11.4839	11.5443	18.9887	11.7481	12.5021	12.094	14.847	13.6623	11.8496	12.658	13.4256	17.3029	16.8804	15.4522	19.2522	22.8143	17.8082	20.7667	15.627	12.7062	17.4318	19.4156	17.2092
56	3.88193	2.98298	5.07598	2.00217	3.55583	4.89141	2.26708	2.03574	11.4679	13.979	6.23563	9.34923	5.54156	13.7148	2.99659	7.57384	15.5107	23.3857	13.5563	19.1506	13.8422	20.2125	3.35564	19.5402	14.5197	13.4796	12.9129	13.7409	22.4721	13.7883	14.346	14.1185	16.3403	15.3929	12.9568	14.3166	13.6193	18.9031	18.3949	17.2939	21.0038	24.8468	19.7356	22.7697	18.1139	14.1693	19.3891	22.0418	19.5319
60	4.14608	3.31572	5.53561	2.0586	4.01401	5.59599	2.62959	2.37055	11.3626	13.8288	6.29248	9.11265	5.70368	13.3059	2.94816	7.46221	17.378	26.6426	14.5191	21.8007	16.398	22.5695	4.24693	22.0132	15.5367	15.7575	15.526	16.0078	26.4302	15.5862	16.8083	15.5485	17.4389	16.641	14.1554	15.1075	14.827	20.4727	21.0008	19.8085	23.4028	28.9067	21.7337	25.3845	21.6339	15.9236	23.0531	25.4709
64	4.4791	3.24126	6.16075	2.15379	4.21309	6.54364	2.93352	2.82569	11.4905	13.8714	6.2062	9.61414	5.74844	13.1845	3.18717	7.73472	20.8788	31.4896	17.6904	24.4586	19.1451	26.0462	5.2073	25.9531	18.6355	17.2884	14.6181	17.1752	30.1305	17.6662	19.998	18.7129	18.3691	19.3034	16.5973	16.8044	16.5644	22.7042	23.7619	22.506	27.555	32.413	27.0717	29.7306	23.8442	18.9249	24.5283	29.0608
68	4.94667	3.75256	7.19641	2.29927	4.37244	6.88937	3.36621	3.11947	11.5349	14.3556	6.17561	9.20645	5.67701	13.0773	3.31109	7.65715	23.3636	32.8128	21.4033	29.2848	20.6693	29.4381	5.31796	29.55	19.6338	19.1171	20.6863	22.4239	33.3786	20.8044	22.5042	24.0725	20.9419	21.2139	19.2055	20.2781	18.4419	25.8355	27.0737	26.4355	31.5836	37.1682	30.7654	33.8764	26.6463	21.0379	27.6205	34.1269
72	4.85266	4.00627	7.91936	2.14474	5.26546	7.41676	3.76651	3.67713	11.2193	13.9592	6.03414	9.46003	5.70768	13.2125	3.57192	7.63249	25.7132	39.0588	24.853	32.6922	24.3177	32.9381	6.01763	33.3648	22.7767	20.3333	24.1948	25.3723	39.5947	24.265	26.5939	26.2491	23.8533	24.4262	21.8768	23.1131	21.3869	29.5744	30.3526	30.4629	34.5028	42.4079	35.0642	40.9897	31.8135	24.2178	32.0527	40.9747
76	5.56235	4.30316	9.51896	2.34679	5.45694	9.39185	4.42342	4.09137	11.8168	14.4761	6.16006	10.112	5.94095	13.0146	3.59817	8.12009	29.8766	46.0008	29.0174	40.5873	27.9176	38.6778	7.88185	40.9412	28.6197	24.3322	29.5003	31.8844	47.5124	28.9817	31.5392	30.5485	26.6622	27.3826	25.3878	24.7892	25.1408	33.7209	35.6797	34.6502	42.0499	52.3178	41.341	47.1246	36.4864	28.2192	36.7146	47.0862
80	6.14245	4.79982	11.0455	2.66661	5.94648	10.5383	4.73088	5.04856	12.3442	14.0804	6.14114	10.8927	5.80163	13.1613	3.98831	7.88613	34.1116	52.7389	35.2018	45.3811	32.3937	44.6182	8.5418	46.4076	35.4231	27.505	34.3815	34.724	54.538	35.8439	38.0652	36.0562	28.7536	31.1853	30.2937	28.9322	28.1129	37.9004	41.2263	42.0889	48.9568	56.8719	48.6338	53.056	41.0541	33.3699	42.6759	52.6877
84	6.79259	5.22685	12.1439	2.80642	6.93509	11.9743	4.99655	6.01307	12.3303	14.386	6.17208	11.1714	5.93778	13.2124	4.06119	8.67636	41.4947	61.3098	40.6921	53.2341	37.9789	52.486	10.7521	55.2954	43.3348	31.3234	41.2834	39.6641	63.183	40.2777	45.9092	43.0151	32.8556	37.5299	35.7947	34.5536	32.9022	43.5411	46.6089	49.0721	55.421	63.1813	58.4699	62.1776	47.4938	38.3714	48.6859	62.2798
88	7.60458	5.94869	13.8164	2.95728	7.55319	13.7135	6.35672	6.66453	12.7186	14.4323	6.09921	11.6133	6.10314	13.0259	4.8414	8.60377	47.765	69.1524	48.6	59.6593	46.2309	60.5865	13.4499	62.5224	53.0739	34.8113	49.4518	47.2472	72.9189	47.062	54.6842	48.1022	38.3681	44.5965	39.7809	38.1345	38.2774	50.0371	51.6932	57.2169	63.6571	69.1636	66.7511	70.7272	55.6691	44.7236	57.7875	69.5821
92	8.92939	6.29676	15.0987	3.39972	8.53842	16.4266	7.93235	8.68224	13.03	14.8377	6.10743	12.3243	5.96838	13.4057	4.89576	9.02292	54.6733	77.6042	56.2768	69.1194	49.8145	67.9172	16.1815	72.0078	61.191	41.0558	60.1112	55.3995	81.3258	55.7172	61.4509	56.9446	44.3234	50.7993	46.1303	25.4878	43.064	57.4017	59.5983	65.3076	71.6746	76.4726	76.1527	77.4343	63.7354	52.2863	65.7116	78.9737
96	10.5532	7.05218	18.2056	3.55244	10.4944	18.3677	10.076	9.08357	13.7584	14.2074	6.09541	13.1696	6.53528	12.5222	5.28784	9.22234	65.2081	83.6217	64.8386	74.8471	57.605	76.5745	19.4482	78.9636	69.6674	45.1761	67.6011	59.5772	86.4361	64.6266	72.2676	64.193	47.5791	58.9684	53.1226	49.9297	52.2559	65.2657	64.8056	72.8642	81.1833	83.3164	83.7512	83.3601	70.6483	63.6981	75.7947	85.4394
100	11.4665	7.82763	21.2987	3.78309	11.3721	21.5791	10.9581	11.0419	14.6315	14.8596	6.03538	14.8251	7.55871	12.9009	5.73027	9.74925	75.0571	87.8557	76.2501	82.1494	65.7635	83.7333	24.3759	85.9422	75.6047	51.2771	76.5316	66.2072	92.423	69.4511	81.2306	73.4664	56.9163	69.3517	61.3363	59.4431	62.8416	71.493	72.3334	82.0384	87.8413	89.0667	90.3425	88.7352	78.9102	72.1797	85.0968	91.6586
104	13.5262	9.1782	24.0288	4.19844	12.7352	25.3739	11.765	11.0866	15.7713	15.2476	6.27162	15.8561	8.38521	12.9028	6.52195	9.88147	83.1514	93.0817	83.1558	88.5754	72.072	89.9312	31.3521	92.5957	82.7401	58.7755	83.3909	74.2109	96.6983	78.9776	88.0361	82.9174	65.7426	77.8131	66.9247	69.4437	71.6997	82.4128	79.9554	88.2694	92.9108	93.9106	93.5948	93.9852	86.9388	81.1022	93.1681	95.049
108	15.6171	10.8646	28.4433	4.96422	14.3668	31.0462	15.7803	13.6221	16.9124	15.8469	6.54129	17.4836	9.75022	12.0452	7.35957	10.7759	90.0769	95.2972	88.8756	93.5002	77.7782	93.1692	37.0478	94.487	87.5667	67.4904	90.9667	81.4202	97.5924	86.0039	92.9652	88.2375	73.3908	86.0191	74.9236	76.8028	83.3396	86.3342	87.9083	92.5697	95.7208	96.7808	96.096	96.0245	91.5804	86.3846	96.7244	97.3633
112	17.723	12.5846	32.8603	5.23873	17.3211	34.0667	19.6826	17.2381	18.1906	15.7462	7.07967	18.8171	11.0077	12.0206	8.06456	11.683	94.3033	98.3027	92.5185	96.295	84.3202	96.4675	43.8748	95.9269	93.02	76.3986	93.5337	85.8726	98.6914	89.101	95.9143	92.4585	79.1312	93.1988	78.8896	85.7236	88.7747	91.6223	91.5472	96.943	97.5622	98.1683	97.4295	97.1506	95.0544	93.0945	98.5234	98.3312
116	21.3329	14.853	35.9959	6.16828	20.13	37.7606	23.0642	20.1597	20.3979	16.302	8.67864	21.3147	13.5841	11.9323	8.77148	11.7842	96.9781	99.1248	96.2816	98.3346	90.7287	97.7142	53.3914	97.1285	96.0269	84.1178	96.5869	91.2365	98.8993	95.1095	97.9551	95.3759	84.9508	93.2005	83.8297	89.6998	92.1825	94.7042	94.0774	97.8155	98.7876	98.6141	98.2956	98.1707	96.79	94.8949	98.3731	98.7601
120	24.9596	18.0637	42.3871	6.42096	24.165	46.3402	26.9092	23.6683	23.108	17.2198	10.59	24.0367	16.9557	12.6744	10.2139	12.24	97.8588	99.1355	96.8826	98.8674	92.2046	98.7502	62.9383	98.4633	97.7216	90.6137	97.5841	94.4493	99.5857	95.2034	98.7919	97.2945	90.6769	97.0473	89.3038	95.0795	94.9758	96.7082	96.0735	98.9512	99.4198	99.1184	99.3897	99.3065	98.1769	97.6936	99.3775	99.4506
124	28.6575	21.5144	48.2377	7.64382	27.6835	50.4435	34.4367	28.5044	25.7203	18.8451	13.7737	26.0207	20.1181	13.5058	12.4892	13.5008	98.8088	99.6146	98.124	99.4748	95.2134	99.0416	67.9109	98.9325	98.6553	93.7901	98.7441	95.3139	99.8301	96.3401	98.9475	98.3928	92.9379	98.1111	91.3524	96.6496	97.1523	97.4492	98.0641	99.4253	99.5846	99.5912	99.6463	99.7483	99.0052	98.4823	99.6229	99.6499
128	31.6913	25.4276	55.8463	8.41954	32.5457	59.5196	41.6503	34.3016	30.1614	20.1853	16.9095	30.0253	25.9975	13.9682	14.3288	15.1286	99.604	99.8991	98.7595	99.7508	96.6934	99.5283	76.4253	99.3564	99.2276	96.0901	99.3463	97.123	99.8665	97.8411	99.486	99.2325	95.8034	98.5634	95.6291	97.9591	98.2915	98.1539	97.8739	99.5529	99.9119	99.8663	99.8455	99.905	99.3798	99.2806	99.8353	99.8699
132	38.4625	31.4485	60.5438	9.81826	37.6952	67.3486	48.1862	42.7959	34.5826	22.4174	21.2727	31.6472	29.8889	14.8183	19.1028	16.1702	99.7213	99.9239	99.3788	99.8594	98.5911	99.7468	83.2217	99.5712	99.5687	97.8655	99.6853	97.9876	99.9509	98.8813	99.8174	99.5614	95.3043	99.0906	96.9429	98.4357	98.7575	98.8522	98.9746	99.6657	99.8729	99.9201	99.8649	99.8825	99.5569	99.4569	99.8601	99.9652
136	45.3593	36.7355	66.7593	11.6495	45.6557	75.057	55.9385	48.9951	39.1616	23.8658	25.0693	34.1844	35.202	17.0509	23.2814	17.6496	99.8755	99.9769	99.8294	99.9537	99.5871	99.9046	87.9522	99.856	99.7301	99.1095	99.8357	98.7688	99.98	99.6098	99.8981	99.7673	97.8701	99.6388	98.037	99.2254	99.4134	99.7398	99.3664	99.8741	99.9353	99.9404	99.8616	99.9771	99.7131	99.7551	99.9459	99.9694
140	50.8918	41.0013	72.7493	13.7955	51.4522	79.6824	64.9445	59.3158	44.2482	26.0386	28.1088	37.3105	40.2664	20.495	28.5758	20.1806	99.9601	99.9672	99.9061	99.9914	99.4716	99.8949	93.0133	99.9317	99.913	99.4544	99.9114	99.6697	99.9911	99.5982	99.9825	99.8834	98.6513	99.8818	99.3272	99.4804	99.6934	99.7823	99.7382	99.921	99.9678	99.9787	99.9827	99.9867	99.8743	99.8299	99.9556	99.9746
C3-1 (L85R)
	Control																																																1000nM
	Expt 1																Expt 2																Expt 3																Expt 1
Time	i	ii	iii	iv	v	vi	vii	viii	ix	x	xi	xii	xiii	xiv	xv	xvi	i	ii	iii	iv	v	vi	vii	viii	ix	x	xi	xii	xiii	xiv	xv	xvi	i	ii	iii	iv	v	vi	vii	viii	ix	x	xi	xii	xiii	xiv	xv	xvi	i
0	5.37681	4.09586	3.66794	3.25334	5.08199	5.10638	6.04477	2.82106	4.05725	6.06909	2.12858	3.94963	3.49642	3.0944	2.66744	2.68906	2.68464	2.15006	2.61598	2.37822	2.14799	1.27397	1.62301	1.97723	3.53165	2.54614	2.86721	1.68097	2.16892	2.20021	2.09473	2.2726	3.34729	4.31152	2.29871	2.85899	4.80638	3.26902	2.92316	3.29686	3.52136	3.50443	2.41179	3.49774	3.48599	3.50727	3.28222	3.80319	3.3955
4	6.1669	3.90708	3.43847	3.28657	7.85091	5.89992	8.05205	4.06457	5.52905	7.4714	2.13134	3.22019	4.67721	4.9359	2.80732	2.32662	3.39868	3.44703	2.99742	3.00591	3.91703	3.25783	3.56909	3.3334	5.09021	3.72251	2.37656	1.84613	4.49547	4.7094	2.458	2.87432	3.45829	6.42227	2.25243	3.96883	7.52487	5.30428	4.81294	5.25095	4.66477	5.77586	2.55436	4.08543	4.66187	5.66762	4.19982	4.1753	4.72204
8	7.43134	4.85687	2.87764	3.34107	9.21654	7.77858	9.18995	4.32962	5.44678	9.39331	2.00017	3.5635	4.72079	6.09534	2.94285	1.7832	4.54893	4.37459	3.58042	3.29113	5.45618	4.26579	4.24804	4.14705	5.49127	4.94391	2.45918	2.09729	4.78448	5.96147	3.4728	3.34024	3.82274	8.14814	2.22155	4.96871	9.04399	7.42678	5.36783	6.23031	4.95192	6.5234	3.40441	4.92174	5.18243	7.72774	5.12758	4.98632	5.13891
12	8.01524	5.35526	3.00177	3.56626	9.58243	8.53476	10.2246	4.93749	5.21469	9.64626	2.50794	3.41498	5.06009	6.4745	2.76608	1.75066	4.61725	5.66306	3.73446	4.34585	5.66043	5.68461	5.36071	5.30138	6.30554	5.56787	2.51906	2.67276	5.37584	7.20056	4.81149	4.02658	4.14898	9.61027	2.47341	5.47642	10.3063	7.95991	6.38359	7.12215	5.67473	7.15904	3.80526	5.64849	6.46683	7.95459	5.83768	5.73898	5.51206
16	8.37581	5.13415	2.91197	3.53068	10.2731	8.65744	10.4888	5.24971	5.63695	10.1227	2.34603	3.99557	5.14727	6.6905	2.81526	1.72973	4.66546	6.21132	4.3636	4.92623	6.02474	6.12573	5.98779	5.97439	6.44977	6.14328	3.37547	3.17446	6.1057	8.11318	4.69655	4.57829	4.19948	10.0669	3.35081	6.49777	11.6397	8.97533	6.85041	8.2644	5.93239	7.44944	4.30724	6.21049	7.32475	9.55163	6.44507	7.12271	5.30421
20	1.14162	1.3188	0.324726	0.736005	2.29733	2.26051	2.56901	1.99291	1.70728	3.70572	1.21912	1.84744	1.91251	1.57535	0.962229	1.5797	3.46347	4.86295	3.72741	5.00629	3.51245	2.57681	3.89471	3.59734	6.1421	5.6824	3.62428	3.57261	4.91932	5.81157	4.0214	4.01366	3.80837	7.91867	2.33297	5.52035	4.49257	4.84078	4.56593	5.78595	4.78676	5.52256	3.38321	5.40803	2.72422	5.07812	3.2101	5.38607	5.04186
24	2.3233	2.03678	0.799417	1.6018	3.52011	4.28147	4.69565	3.06573	2.21237	4.28292	1.85027	2.62834	2.84331	2.19296	1.252	1.88654	3.97415	5.81607	3.66662	5.62313	4.52787	3.02325	4.28078	4.40456	7.17175	7.0499	4.06084	4.4887	6.04132	6.63399	3.98852	4.7315	5.93142	9.30489	3.94182	7.6749	5.94807	6.48438	5.02445	7.18439	5.95028	6.59041	4.29342	6.78651	3.28001	6.08235	4.52932	6.13147	6.34546
28	2.77762	2.99638	0.736143	1.44521	4.68971	4.61946	4.42432	3.23428	2.65977	4.77578	1.44998	2.78584	3.41553	2.60817	1.17692	2.12706	4.28852	6.84965	4.11348	6.27342	5.11315	3.37671	5.03171	4.86192	7.89138	7.60168	4.47682	5.02666	7.10426	7.66972	4.08868	5.28508	5.93322	9.977	4.17399	7.09798	6.60367	7.67635	5.34524	7.38499	6.7977	7.22957	4.72777	7.42995	4.10298	7.99445	5.04531	6.15081	6.74548
32	2.76256	3.3153	0.530366	1.53521	4.25274	4.32181	4.95952	3.03112	2.89947	5.06693	1.42877	3.12949	3.28498	2.76656	1.32957	2.01343	5.05526	7.8967	4.95814	7.6519	6.41261	3.73888	5.93135	5.61505	9.57249	8.91986	4.83878	5.43304	7.78784	9.01691	4.3799	5.97895	5.71915	9.93914	4.07189	7.61259	6.44894	7.78943	6.04864	8.24609	7.38602	7.98713	4.76908	8.02532	4.88202	8.42099	5.79631	6.24558	6.63116
36	2.66108	3.25956	0.625829	1.51815	5.70416	4.87995	5.02839	3.11056	2.88468	5.15162	1.7325	3.17259	3.41194	2.65908	1.22582	2.13051	5.8553	9.21834	5.3451	8.42983	7.21106	4.16708	6.12932	5.92603	10.4386	9.74028	5.86815	5.99808	9.12591	9.86572	4.85307	6.61479	5.79009	10.6611	4.64032	7.82687	7.54352	8.54332	6.84979	8.89602	8.25017	8.26384	4.96898	8.60687	5.68972	9.68549	6.703	7.1933	6.86664
40	3.01358	3.39446	0.635016	1.64028	5.85295	5.48415	4.87131	3.19553	2.80159	5.23147	1.6981	3.2472	3.28643	2.75537	1.27611	2.16318	6.14984	9.81715	6.0941	8.99073	7.46194	4.41071	6.92708	6.30056	11.6797	11.2429	6.58675	6.73146	9.91248	10.6068	5.46101	7.23544	6.28309	11.285	5.17207	9.06202	8.19276	9.05642	8.24132	8.69557	8.78785	9.43696	5.98226	9.49885	6.49404	10.5807	7.72097	8.01841	6.61742
44	3.28981	3.87537	0.700224	1.50717	5.92714	5.15874	5.16392	3.18641	3.12417	5.45763	1.78824	3.37927	3.4661	3.09758	1.21297	2.11836	6.3494	10.9086	6.79252	10.2051	7.82418	5.06079	7.82645	6.91085	13.1803	12.4516	7.38402	7.58634	10.8508	11.2896	6.01328	8.01724	6.86436	12.1091	5.57644	9.61435	10.289	11.1074	7.86576	9.10035	10.0247	10.1831	6.70279	11.0042	6.99788	11.3978	7.50318	9.35766	6.53826
48	3.20554	3.87123	0.75431	1.54019	6.63234	5.09767	5.45625	3.32408	3.19518	5.54474	1.79017	3.15926	3.91627	3.25307	1.22078	2.10868	7.40689	13.4135	7.32234	12.5329	8.79469	5.30974	8.60363	8.04929	15.4054	14.9184	7.59574	8.64929	12.1399	13.5539	6.93986	10.3004	7.29864	12.5441	6.85497	10.8995	9.90488	12.1526	8.966	9.91904	11.8128	11.4689	7.47223	11.9087	7.52141	12.948	8.53386	10.4544	7.00921
52	3.41671	4.05366	0.87547	1.7995	6.65907	5.39871	5.38558	3.59734	3.73404	5.52733	1.65707	3.77949	3.9278	3.0285	1.2719	2.22238	8.82204	15.2999	8.36697	13.369	9.94253	5.39974	9.76846	8.46789	16.7057	16.3253	8.18295	9.04792	13.1367	14.7989	7.72146	11.5881	8.0515	14.262	7.18971	12.8787	11.0706	13.1652	10.5246	10.9617	12.4157	12.3058	8.09972	14.2898	8.05806	14.0534	10.2045	11.4434	7.41027
56	3.26432	4.6071	1.26154	1.90152	6.89317	6.34339	5.68309	3.41933	3.72403	5.52028	2.03235	4.09006	3.65143	3.10421	1.62059	2.5813	10.4701	17.5662	10.1036	15.6461	10.7279	6.12774	11.0461	9.94363	19.8476	19.0999	9.76169	10.6215	14.532	16.3117	9.42826	12.8233	8.61005	15.8574	8.60867	14.4964	11.3567	14.1861	11.9727	11.793	14.9505	14.9267	9.5231	15.7479	9.46549	15.9495	12.2425	13.4273	7.4647
60	3.38355	5.18837	1.40666	1.68249	7.05736	6.19888	5.71114	3.31593	4.20998	5.71722	2.12243	4.09117	4.00171	3.49442	1.5721	2.54594	11.1934	20.0374	11.1004	18.1754	11.5602	7.0309	12.4612	11.2162	23.3688	20.5356	11.5579	12.6562	16.5979	18.2977	10.7395	15.0196	9.85922	17.2458	9.35559	16.4773	12.9479	15.4069	13.8067	13.1494	16.7116	16.8649	11.0872	18.265	9.94882	17.3839	13.1852	14.619	8.17549
64	3.51556	5.29855	1.39775	1.56595	7.18674	6.34014	6.07089	3.27158	4.24224	5.93108	2.25222	4.21695	4.33528	3.62242	1.54116	2.31619	13.4123	23.0064	12.5718	20.3343	13.1556	8.38687	14.0171	12.9194	26.7967	25.4833	13.4243	15.1002	17.7854	21.3464	11.4718	18.1334	10.5284	19.7453	10.652	19.6657	14.1495	17.2444	16.2282	15.1538	19.6903	19.2842	12.8477	19.562	11.1292	18.7988	14.8834	16.6519	8.15719
68	3.76913	6.05182	1.33262	1.77152	7.77865	6.38801	6.60166	3.28118	4.58983	6.1104	2.47168	4.63182	4.59922	3.67291	1.71709	2.43721	14.995	22.8235	16.4676	24.6143	14.8449	9.64184	17.1561	14.4484	31.4561	26.0666	15.2315	16.3965	19.3083	25.0486	13.8864	18.5542	11.8245	21.7531	12.0113	21.0655	16.0368	19.1714	17.7846	16.8796	21.8935	22.0699	14.8762	23.5953	12.333	20.5893	17.3911	19.0798	8.2749
72	4.06077	6.40508	1.39347	1.74382	8.39764	6.23363	6.26989	3.33057	4.44062	6.06729	2.54207	5.02452	4.60613	3.31606	1.65561	2.03954	17.5111	27.3686	20.1044	29.0473	16.0333	11.2631	19.5931	17.243	37.4553	29.1137	18.8588	17.4699	22.0597	27.1819	16.1228	21.4325	12.9896	25.3423	12.7914	23.881	18.084	20.9315	20.3782	18.5987	25.1991	25.3497	17.562	27.184	13.7537	22.6591	19.2518	22.5569	8.68451
76	4.49664	6.7517	1.46697	1.9228	8.71221	6.28254	6.75522	3.17522	4.66346	6.17339	2.52065	5.22104	4.85349	3.94155	1.55649	2.30403	20.5871	30.7738	23.6427	36.095	18.3352	14.5849	24.4368	19.7746	44.4092	33.6326	21.1685	22.265	25.5156	32.5276	20.5903	25.0836	15.4502	29.1611	16.6988	29.0367	18.9065	23.455	23.9065	21.2606	28.4229	28.8247	20.1908	31.3321	15.5587	24.7193	22.3057	26.5416	9.58534
80	4.52324	7.69251	1.53307	1.94967	8.79814	6.43278	6.49743	3.26944	4.67755	6.05949	2.71586	5.5055	5.16005	3.73142	1.80406	2.38575	23.5489	35.2216	26.5708	41.7002	19.582	15.586	27.6763	22.872	50.7145	36.5487	23.2713	25.2834	26.8021	36.018	24.2366	28.5109	17.4921	33.7382	19.345	33.2946	21.4983	26.6283	26.4581	23.0668	32.2331	32.167	23.6447	34.5562	17.9218	28.1061	25.293	31.0146	9.84161
84	4.96242	8.59078	1.70922	2.6443	9.61808	6.81718	7.55284	3.17612	5.01865	6.36087	2.87736	6.26202	5.43739	3.65081	1.94767	2.35342	26.9117	41.4898	31.821	48.5031	23.3753	18.3127	33.0383	26.6898	57.2142	43.9224	29.7421	29.6521	32.872	42.2626	27.0877	33.4123	18.3596	38.0727	22.9859	38.8309	23.8882	29.6586	28.8671	25.3642	37.18	36.6831	28.2858	39.6894	20.1414	31.2874	28.5941	37.1226	10.1798
88	5.45362	9.13779	1.82229	2.83198	9.60958	7.64396	8.26771	3.67913	5.58721	6.51187	3.11194	6.99947	5.65256	4.17765	2.27944	2.52535	31.5174	48.2287	37.6446	53.7976	25.3452	20.1211	37.4528	29.6303	66.1693	50.226	35.7958	33.1323	37.7904	46.9762	31.8754	37.7347	21.6092	45.1218	27.2132	44.453	27.2434	33.1353	35.4278	28.109	43.1491	42.3813	32.8958	46.0533	23.2571	36.3211	34.6694	42.4574	10.6701
92	5.37805	10.5242	1.71523	2.67041	10.7323	8.05468	8.07305	2.80103	5.51696	7.0622	4.28479	7.67704	5.79348	3.76437	3.30992	2.52369	35.8608	57.1959	42.8826	62.411	27.6692	22.8955	45.5692	32.4655	75.5288	58.5056	41.3229	39.9249	42.7342	53.707	36.8702	43.4175	24.2103	51.2272	31.8712	52.3592	31.0041	36.8733	38.859	32.3299	50.2942	48.6766	38.5535	54.023	25.3799	38.9751	39.0432	46.9362	10.4623
96	5.81482	12.2041	1.9284	2.73797	11.257	8.29389	9.47882	1.92722	5.82684	7.23129	4.76031	8.53255	6.03946	4.34993	3.50506	2.16187	41.2716	64.5603	50.2505	69.4878	32.8177	27.1507	49.2449	37.1288	78.694	62.9357	46.2244	46.742	48.5279	61.2826	42.1903	46.5163	26.8755	59.3173	37.2501	59.0544	35.1568	39.8519	44.8637	36.7097	56.5473	56.1782	44.4832	58.3994	29.8712	44.163	45.4095	54.5589	11.0917
100	6.43257	13.4669	2.37228	3.55286	11.7009	8.67623	10.4321	1.77463	6.82499	7.42125	4.93134	8.81963	6.90926	4.28437	3.67118	1.92805	48.5859	70.572	56.9714	79.3346	37.3568	32.7992	56.0147	41.8849	85.7729	69.7936	54.7391	53.9261	55.459	67.9068	48.5716	54.1893	32.7879	67.1186	42.0052	69.439	39.0043	45.6291	46.9712	42.4856	63.1118	63.8941	51.8003	66.8152	33.4004	47.5546	50.1242	61.8684	12.9458
104	6.80661	15.2708	2.88468	4.1389	12.248	8.66849	11.1137	1.92874	7.46235	7.64637	5.21711	10.3564	7.13845	4.28969	4.45271	1.88446	55.5648	80.785	64.2669	83.9823	40.6499	37.3012	64.5273	48.6257	92.7242	79.935	62.971	61.9301	62.511	74.075	57.3174	63.4459	37.0907	76.4325	49.6648	75.7971	45.1094	49.1567	56.3518	48.3288	71.603	72.3939	60.0431	77.308	36.8138	52.8887	59.7685	67.2725	12.9684
108	6.58523	18.1979	3.01655	4.36105	13.2175	9.23823	13.3118	2.08188	8.45394	7.93435	6.35403	11.7297	7.70557	4.23567	5.16944	1.94421	63.4331	85.5017	74.2681	89.0045	46.2124	42.7356	72.149	53.6786	95.116	83.3465	72.0257	69.5046	69.4296	81.1789	65.085	69.7628	43.3162	82.0897	59.2194	84.6469	51.1969	56.3869	63.6058	56.1067	80.104	79.4053	68.9876	84.3393	41.1579	58.0849	68.2589	73.9145	14.1475
112	8.01317	21.1431	3.45974	4.67458	14.0391	10.6772	14.9161	2.26825	8.83849	9.04447	7.55112	12.3225	8.35343	4.22075	5.77469	2.16035	74.038	88.6793	80.802	92.4465	54.9636	48.4393	77.1132	60.8212	97.8802	90.044	79.4965	77.9951	77.6136	86.6162	70.6493	76.2001	48.5346	87.5291	67.3059	91.2321	57.3092	61.3269	67.4966	62.3955	87.2219	85.5753	79.0305	91.2347	46.6472	64.956	75.5478	82.2842	15.0717
116	9.75326	23.0724	4.10616	5.1711	13.9787	11.0819	16.4066	2.44108	11.3873	10.3429	8.40565	14.409	8.92635	4.29446	6.9409	2.19158	80.2789	92.675	90.0986	95.5118	59.7749	54.6221	83.7318	68.8218	98.9829	94.5602	86.6408	86.1508	84.0224	89.197	79.1415	82.1858	56.2464	91.9442	73.0644	94.0991	62.8945	65.3272	71.1868	65.3304	91.2256	90.3549	86.1696	94.902	53.2366	69.768	81.4058	85.3294	16.3093
120	11.3039	27.4311	4.89176	6.72421	15.1303	11.1723	17.8756	2.3919	12.9281	10.3235	9.85376	16.0379	9.90516	4.3904	8.12576	2.29809	86.7237	94.7401	93.1373	96.9096	69.1003	61.1601	88.4177	75.7947	98.8643	97.2122	92.289	91.5945	88.6823	93.8291	86.3119	88.0032	65.1143	95.8431	82.2333	96.5717	72.2738	74.4662	79.3795	75.1968	95.3392	94.6799	93.7447	98.1625	60.5364	78.8282	89.3221	91.6364	17.8085
124	13.8305	31.969	5.46357	7.56638	16.6979	11.6223	20.2856	2.37041	14.2829	11.5037	11.9468	18.9533	10.5473	4.22711	10.9306	2.75724	92.2769	97.2803	95.1001	98.5941	75.7506	69.3492	90.5935	84.3904	99.6396	97.255	94.4171	93.9417	92.1989	95.9441	91.7514	90.6983	71.119	96.4445	87.996	98.1251	77.1177	79.2479	84.0722	81.1608	97.2724	97.219	96.6978	99.0708	68.6159	84.8453	91.916	94.3769	19.2172
128	17.9519	37.2234	6.5777	7.87115	17.411	13.9149	24.0206	2.81043	16.8644	12.9838	14.2714	20.8099	11.3501	4.32526	11.2686	2.98775	95.5726	98.0507	96.6689	99.1088	82.0175	78.1193	93.6926	88.099	99.6947	99.0731	97.7563	95.9476	93.1401	96.6859	95.3513	95.29	78.7515	98.1951	92.4009	98.8206	85.0124	85.3427	89.5806	87.2656	98.2885	97.6662	97.7568	99.475	77.2868	88.5609	94.4874	96.7688	21.302
132	23.1336	41.0397	8.18054	8.80781	19.8897	13.4937	26.5235	2.88351	20.3501	14.0391	17.0931	24.7755	12.1765	4.24161	15.2834	3.59824	96.4163	98.6526	98.2352	99.52	86.7159	80.9842	96.0863	91.9113	99.8664	98.9828	99.0397	97.1871	96.3809	97.8352	96.5835	95.5523	83.9016	98.5183	94.7405	99.3224	86.7739	86.8227	89.9244	91.5025	98.7267	98.7471	98.6024	99.5958	83.0362	91.2035	95.1515	97.1843	23.4792
136	27.2334	44.9644	9.35821	10.6564	20.9498	15.6841	30.7667	3.51058	23.9585	16.1208	20.1455	27.3355	13.8779	4.2298	17.646	4.50866	98.4989	99.3523	98.9486	99.7742	89.8502	82.9528	97.633	94.3678	99.8862	99.6866	99.4413	98.0605	97.5957	98.7159	97.4385	97.1393	88.0355	99.2483	96.6064	99.4922	90.336	89.3597	93.4402	94.3364	99.4323	99.0408	99.0921	99.8997	87.0744	94.013	97.3541	98.1781	25.9672
140	32.349	52.1656	11.4601	12.8571	20.3736	16.7035	34.4619	3.53124	28.4174	19.0588	24.1037	30.4317	15.7736	4.1514	20.4464	5.79838	98.5948	99.5472	99.3542	99.8526	92.717	88.53	98.3525	95.5942	99.9619	99.7283	99.6746	98.8881	98.641	99.4478	98.5163	98.6984	91.6642	99.6619	97.6277	99.8363	93.6405	91.8014	94.3742	96.2642	99.7606	99.7459	99.4986	99.9084	89.7978	95.6438	97.7836	98.9151	27.5379
C3-1 (W73/L85R)
	Control																																																1000nM
	Expt 1																Expt 2																Expt 3																Expt 1
Time	i	ii	iii	iv	v	vi	vii	viii	ix	x	xi	xii	xiii	xiv	xv	xvi	i	ii	iii	iv	v	vi	vii	viii	ix	x	xi	xii	xiii	xiv	xv	xvi	i	ii	iii	iv	v	vi	vii	viii	ix	x	xi	xii	xiii	xiv	xv	xvi	i
0	1.68	1.80827	2.2344	2.10855	2.67317	1.62833	2.23309	2.04071	2.43265	1.36888	2.04064	2.28959	1.97461	2.05895	2.37069	2.30755	4.04136	2.81437	3.92269	3.41408	3.77749	1.98918	3.20734	2.16305	2.87681	2.98574	4.08315	3.32415	3.34452	1.50862	2.63746	2.33242	6.5252	2.83861	3.11222	3.47908	4.04316	3.53946	3.73653	2.65238	3.9517	3.07057	4.34177	2.69217	2.89995	2.70819	3.80181	3.18088	2.08589
4	3.87054	4.66553	5.63432	5.29551	4.27007	3.95509	3.82591	4.47571	3.44724	4.90737	2.93926	5.50667	5.26111	5.10334	4.93231	4.79553	4.19865	2.51789	5.13753	3.84146	4.77087	2.44446	4.48165	2.98802	3.07526	3.0571	4.86944	4.4123	3.80222	1.6762	3.53538	2.38202	6.57452	3.21349	5.41784	4.48573	4.36568	3.44296	6.18548	3.91744	4.2776	2.96212	5.74409	3.9546	2.93345	2.54863	4.22994	3.3544	4.02375
8	3.59976	4.64764	7.41117	6.07096	4.94557	4.49927	4.66463	5.31077	3.8302	5.65878	3.9287	6.17201	6.52699	5.76274	6.76475	5.74602	5.23728	2.53502	6.94587	3.67678	5.64489	2.97041	5.62051	4.1916	3.51134	3.57655	6.06674	4.64882	4.71368	2.34651	4.33452	2.99479	6.97848	3.07299	6.95789	4.55743	5.16772	3.84567	8.04218	3.87883	4.56199	2.46132	5.88293	3.42776	3.70724	2.65514	4.56724	3.43819	4.53381
12	3.8409	4.73482	7.64458	6.94677	5.70934	5.42309	5.34718	6.26934	4.6484	5.38123	4.42087	8.08867	7.72539	6.70998	8.13695	6.29801	5.54639	2.8346	8.43598	3.80561	6.7374	3.87351	6.68988	4.52773	3.82937	3.5836	7.50138	5.05789	5.89149	2.84206	5.64911	3.60149	7.39431	3.07333	6.90007	4.03584	5.52201	3.98327	8.46278	4.19886	5.46551	2.75938	6.49439	3.38079	4.18877	3.24201	5.24239	4.0768	5.36755
16	4.05096	5.44457	8.54844	7.61833	7.10136	5.80418	6.00395	6.88412	4.9035	6.10853	4.90592	8.29037	8.44786	7.01889	8.9343	7.28489	6.2013	3.30294	8.95039	4.11555	8.49711	3.79186	7.05197	4.3665	4.04012	3.96061	7.33139	5.583	6.74942	3.17239	6.36342	4.63846	7.61404	3.7174	7.69203	4.30572	5.56262	4.19292	9.08702	4.333	5.96907	3.21584	6.92204	3.71581	4.77543	3.61551	5.27713	4.65172	6.18555
20	4.50597	6.04567	8.83524	8.40932	7.52797	6.70632	7.34064	7.9052	5.37453	6.03842	5.53872	9.07624	8.9231	7.27212	9.98612	7.97821	7.13265	3.83814	9.67859	4.64688	9.57684	4.54845	8.01365	4.97651	4.82551	4.35414	7.9052	6.73975	7.50649	3.55051	6.85552	5.14927	8.08929	3.45684	8.08859	4.68446	6.1238	4.05919	10.057	4.19146	6.15267	3.21901	7.02766	4.16397	5.76978	4.06879	5.78622	5.24004	7.1073
24	5.20826	6.16718	9.77744	8.77245	8.36898	7.27723	7.70633	8.82004	5.65456	6.44811	5.84508	10.2876	10.084	7.89173	10.796	9.06423	5.85122	4.75015	5.41197	3.88988	7.40281	3.69833	5.39919	4.15071	4.40215	4.31007	4.92422	4.84672	6.10432	3.89969	4.98315	5.16461	4.05863	5.00276	1.42697	3.13681	3.22854	3.05537	2.75379	2.15503	5.77676	3.52226	3.93402	2.66799	5.15314	4.20521	4.88015	3.80747	7.12015
28	4.08308	5.45314	6.78278	6.21021	8.50022	6.44742	5.89978	7.78079	5.48616	5.33053	3.57026	7.49572	6.60947	6.19508	7.44895	8.02415	6.94539	5.82684	6.51739	5.21524	8.57994	4.31228	6.56588	5.02956	5.07495	4.37203	6.42283	5.50336	7.77996	4.22918	5.69255	5.66645	5.04089	4.59224	2.39936	4.40028	3.51714	4.53878	3.3075	2.53765	5.89011	3.79407	5.06238	3.70413	5.54957	4.54099	5.87837	4.48635	6.37613
32	4.46314	6.32108	8.35958	8.84836	9.91359	6.90456	7.51043	9.23263	6.70625	5.69622	4.24058	8.10027	8.29866	7.22549	8.31959	8.97028	7.31798	6.80441	7.58448	5.18091	10.0528	5.06327	7.42243	5.29357	5.58542	5.20744	7.09984	6.29704	8.83931	4.96912	6.76241	6.42877	5.48084	4.41092	3.02436	4.15389	3.85451	4.54955	3.31634	2.77105	7.37988	4.34661	5.69407	4.34046	6.63959	5.08027	6.76061	5.01119	7.66205
36	5.70126	7.23447	9.52552	9.91248	11.3028	7.84248	8.47832	10.3379	6.9382	6.91403	5.37612	9.62996	9.32216	8.19414	9.98957	10.8747	9.20528	7.11463	9.35103	5.67377	11.7056	5.56242	7.87978	5.76474	6.51884	6.03676	7.93925	7.7448	10.2854	5.21503	8.31151	7.09328	5.74429	4.83194	3.08728	4.55667	4.0797	4.30661	3.9238	3.70551	8.25445	4.39199	7.05473	4.49913	7.242	5.41294	7.95473	5.6431	8.2168
40	5.87726	8.40987	9.94571	10.7728	12.7336	9.115	9.81515	11.7421	7.7877	7.74695	5.26504	11.0294	10.385	9.62485	10.8646	12.176	10.5025	8.2521	9.90329	6.33275	12.8753	6.58005	8.90121	6.81933	7.64527	6.984	9.25039	8.91779	11.7842	5.97114	8.96959	8.23096	6.54288	5.41383	3.6716	5.11619	4.71492	4.78144	4.56254	3.52516	9.13814	5.27278	7.76698	4.92367	9.02872	6.26485	8.62449	6.12725	8.72064
44	6.42345	9.50804	11.5109	11.7795	14.9474	10.3919	10.8793	13.4126	8.34825	8.23676	5.26732	12.6404	12.2998	11.2993	13.087	14.6603	11.5296	9.3837	11.6433	7.09052	14.3525	7.41441	9.07535	7.22397	8.37264	7.81685	10.9572	10.4381	13.7561	6.79998	9.60751	8.93941	7.13196	6.13699	4.1342	5.27983	5.6433	5.30732	4.73758	3.70185	10.6173	5.85046	8.38092	5.55689	9.59715	6.79169	9.72169	7.04175	9.70567
48	7.179	11.0553	13.2144	13.3118	17.0013	11.9938	12.5255	14.6173	9.38308	9.09497	6.76517	13.7091	13.6637	12.3198	14.3604	15.9698	13.0797	10.5634	12.7488	7.81278	16.6832	8.57641	10.4671	8.00695	10.0938	8.7826	12.2133	11.5973	15.0263	7.97296	10.8327	10.0046	8.24961	6.6972	4.36181	5.87478	6.15419	6.07413	4.8939	4.28382	12.0482	6.32108	10.0619	6.17871	11.5243	7.37532	10.9074	7.28158	10.0269
52	9.03473	12.9399	14.9894	15.0309	19.951	13.3903	13.7664	17.0609	10.2255	9.84237	7.6682	15.3559	16.143	13.5437	16.3091	18.0788	15.4061	12.4959	13.6011	8.25783	18.4119	10.219	12.2764	9.19899	11.1916	10.2301	14.4806	13.2142	17.543	8.61281	12.5906	11.8373	9.28782	7.56735	4.90744	6.19757	7.00279	8.85803	5.23196	4.49043	13.244	7.05025	11.9322	6.61168	12.6266	8.9966	12.7101	8.30142	10.4485
56	9.40456	15.2785	17.0256	16.65	22.3529	15.1627	16.7375	19.9548	11.2418	11.2187	8.21798	17.3922	18.0869	16.1954	18.6458	21.1874	17.9258	13.89	17.539	9.44435	21.0663	10.9933	13.3021	10.7714	13.4024	12.2453	16.3336	13.7752	20.2342	9.83857	15.1089	13.939	10.7944	8.61572	5.18927	6.77657	7.87494	8.25389	5.51075	4.89949	15.3055	8.41381	13.5158	7.93559	13.6119	10.4607	13.9617	9.14166	10.6829
60	10.3071	17.8867	20.1358	18.8574	26.4129	17.8676	19.4156	22.4584	12.5033	12.9037	8.95295	18.5705	21.0703	18.2074	21.2697	24.9577	20.9907	15.5315	20.0838	10.8267	23.6181	13.1799	15.5267	12.0076	15.7017	13.7318	20.196	15.7484	23.4083	11.4217	16.0642	14.9992	13.5214	9.86938	6.10169	7.59298	9.8005	9.893	5.67301	5.66714	18.3108	9.66574	15.6195	8.8599	16.3211	11.3915	15.6392	10.6695	11.2677
64	12.5631	19.8136	21.8292	21.8281	30.3361	19.9496	22.8088	25.6213	14.7146	14.3109	10.8829	22.3447	24.6199	18.4376	25.5233	28.2268	23.9183	17.2943	22.0391	12.1038	26.5239	14.5864	17.9042	14.3912	18.65	15.9508	23.3474	17.7155	25.5999	13.4111	19.8475	17.569	16.1406	11.2181	6.78582	7.97994	11.5467	10.2722	6.01037	6.338	20.3889	10.6791	17.7793	10.096	18.961	12.6962	17.8919	11.8456	11.4754
68	14.9304	23.1547	25.935	24.2474	35.5265	23.118	26.8738	29.7409	17.0435	15.9887	12.1155	24.6943	28.1568	22.9444	29.8004	33.4053	29.5138	19.5795	25.4826	13.9754	33.7565	16.5372	19.8361	16.3062	20.7293	17.6168	27.1892	20.0569	30.0298	15.6944	23.7356	19.5267	18.8515	11.9859	7.69113	9.26469	13.1191	11.6905	6.24669	7.35245	24.2861	11.5474	20.8206	11.5019	22.5226	15.4414	21.3815	13.319	11.8842
72	16.8921	27.0156	30.3918	27.6911	38.9384	27.0814	30.825	35.4926	18.7966	18.6514	14.9438	28.3318	32.0214	27.208	34.7488	39.0052	33.507	23.3293	30.049	16.1275	38.98	18.9717	22.5729	19.5094	24.734	21.7347	30.9344	22.2315	34.008	17.9145	26.5038	22.5516	22.0609	13.736	9.11824	9.90329	18.3854	14.2565	7.19724	8.81825	28.8846	13.3561	24.7816	13.5014	25.9002	17.0215	25.1093	15.4394	12.1566
76	17.8099	30.9128	34.3485	31.6533	46.5444	30.3385	37.1042	40.5107	22.7445	22.1345	17.3394	30.5948	39.0284	30.9452	40.9464	44.6548	40.3512	27.0596	33.3296	17.924	46.7547	22.413	25.0767	22.4433	29.5067	25.466	36.2645	26.4623	41.9759	21.3676	29.7492	26.6533	26.883	16.2408	10.9665	11.1727	20.7657	17.9961	8.40883	9.90882	33.135	16.6519	28.3839	16.187	31.0687	20.3926	29.2821	18.4231	12.6263
80	21.5254	36.8137	40.1382	37.7395	55.8393	35.2554	42.9461	47.0925	26.5519	24.8828	19.6349	38.5597	45.5241	34.8057	48.7691	52.1672	47.8162	29.2333	38.0817	20.4164	53.8516	26.0365	29.3989	25.9681	34.6136	30.8405	44.0131	30.9258	47.4586	24.8982	35.4621	29.1522	31.6331	18.3809	12.4769	12.1798	26.9151	20.8892	9.36892	10.8003	39.2829	19.2641	32.7497	18.1227	37.5612	23.3952	33.8812	21.4435	12.7627
84	27.1501	41.5091	45.8074	42.3476	61.1736	40.684	48.6855	55.1141	30.2009	29.4674	23.1151	44.4128	52.5596	38.9231	55.0933	59.6037	54.0575	34.7962	43.8253	24.0796	60.5302	29.9664	33.8167	29.9028	40.8775	36.1153	49.8545	35.6539	53.6521	30.3067	40.9609	35.3611	35.5978	20.6602	13.6884	13.9442	33.5551	26.0916	10.3991	12.5113	48.9535	22.9285	39.0344	21.2095	43.5639	26.878	38.3837	25.0342	14.2634
88	31.1406	48.4193	53.345	49.1055	69.2572	47.1903	56.3156	64.2276	32.7226	35.3172	26.872	50.4108	61.1939	44.3148	62.9126	68.8592	62.5792	42.0925	52.1828	28.384	68.2368	36.2709	37.0804	35.2646	48.2138	44.3767	57.2735	39.8967	62.4989	35.9856	47.3412	40.5436	42.6645	23.8169	16.1109	16.2081	39.4525	30.2454	12.2013	15.4017	55.3248	26.4101	45.335	25.6076	49.2618	31.3716	45.7307	29.0529	14.3223
92	36.3624	56.0917	58.3782	55.3615	77.098	52.4827	65.8552	74.5868	38.8383	42.6541	32.2402	58.0759	70.3928	51.9846	71.5317	76.1078	69.0641	46.4376	59.2147	31.136	75.4449	39.4153	41.0219	40.3025	53.1524	49.9783	63.6036	43.1021	68.1641	39.34	54.0542	45.6403	47.9611	27.5271	18.9588	17.9907	43.5919	34.7316	13.9254	16.1718	58.9029	29.8315	50.6195	28.5685	57.1064	34.2435	51.7277	33.1189	15.371
96	41.7701	61.5505	67.284	60.9532	85.703	60.8764	71.273	82.7824	45.1118	49.9295	34.6182	63.6936	81.3546	58.6487	80.8897	83.1417	75.4227	53.8326	66.9065	35.2578	83.0563	49.8871	50.0271	46.436	60.1618	56.6244	71.4522	50.4999	77.0661	47.9032	62.2081	53.0114	55.7298	32.096	23.1846	20.4762	52.8674	39.5978	16.3975	20.0899	69.4678	39.1908	57.9211	33.2726	64.4898	40.5868	59.0419	40.2427	15.2465
100	50.9522	71.4163	73.0621	67.014	90.8317	71.7029	80.9814	88.7982	51.215	57.8142	39.1347	72.0743	87.5575	68.3427	87.3392	88.0133	79.0807	61.5941	70.8848	42.8327	88.7895	58.1229	56.854	52.8258	68.7177	66.1273	77.7266	55.7859	84.2292	55.7913	71.8322	59.6711	62.4547	36.1633	26.7021	23.9272	60.0759	48.0487	19.8574	23.4664	76.0458	47.5801	64.9935	37.2957	72.5381	50.3613	65.3039	46.945	15.3966
104	59.8433	77.7579	79.7974	73.8437	93.8439	78.0923	85.7234	93.5118	59.4096	66.1479	45.8644	77.4981	91.4261	78.3536	93.3235	93.076	84.2542	70.2311	78.351	51.2363	93.1787	68.4484	63.4645	62.6237	75.2831	74.9471	82.2244	63.0559	90.6018	67.0066	78.9676	67.1463	70.004	42.2194	32.1069	27.304	67.6325	54.301	22.5726	15.2224	83.4542	56.0365	73.9748	43.2254	80.0135	57.9923	72.8077	53.9452	15.9387
108	70.8272	85.5878	82.8394	80.4786	96.4493	85.5031	91.4377	96.7938	67.7315	72.3466	53.5544	84.5131	95.5813	86.4719	96.5644	95.5391	89.5536	79.0422	85.0492	56.3654	95.7217	75.7543	74.4759	70.8598	81.3544	82.2704	88.9326	71.9805	93.9432	77.6723	83.6178	74.038	80.2656	52.9879	37.6685	29.867	75.0398	64.0418	25.7133	33.1482	87.9145	65.7318	80.5815	49.5601	87.7611	63.7393	78.4675	64.9503	17.0429
112	81.0497	89.9205	89.3233	87.7198	97.5191	91.7588	95.8451	97.6633	77.3434	80.2144	61.276	90.195	98.1993	90.3838	97.7058	97.5405	91.7008	83.9875	88.195	63.3243	96.8988	81.8678	80.5011	75.8625	87.3089	87.315	91.2989	76.7001	95.6464	83.7662	87.8138	77.2903	84.1705	56.1949	42.9699	33.0438	79.6766	69.7712	30.5087	38.2048	92.9206	71.9727	84.2573	56.5468	92.8814	72.7676	84.2468	72.2293	17.3987
116	87.5602	94.1181	93.3026	91.1384	98.6674	94.1287	98.073	98.6545	84.8946	86.514	67.8246	94.5144	98.948	93.9395	98.8589	98.1225	95.2221	88.7827	92.7916	70.5019	98.3073	87.9868	88.791	82.6225	92.4535	91.5366	95.326	83.3101	97.0301	91.5049	92.0567	85.2547	90.3032	68.1935	50.7951	38.4514	85.6334	78.281	37.1197	45.9119	96.6095	79.6777	89.4336	66.3573	97.1424	79.8724	89.4566	81.4891	18.6025
120	93.7544	96.9041	95.7535	94.1357	99.5051	96.3492	99.0179	99.3032	91.1894	91.9635	76.2117	96.1547	99.5654	95.6726	99.6683	98.6741	96.9889	93.4984	96.0334	76.281	99.1131	94.1094	92.9142	90.4592	95.325	95.2125	97.3667	89.2897	98.324	94.4063	96.728	90.0744	94.5206	74.7474	59.3869	44.9588	90.4613	83.9224	44.6141	53.234	97.7974	87.7566	93.3742	73.6897	97.6484	87.9658	93.6752	88.3494	20.036
124	97.308	97.5623	97.591	96.8988	99.535	98.4689	99.5637	99.4463	95.2526	96.8535	82.3968	97.9161	99.6718	98.3258	99.7551	99.4515	98.1126	95.9807	97.5834	83.5181	99.5127	97.1707	96.6487	92.4267	97.5552	97.2424	98.3375	92.851	99.0673	96.9758	98.0726	92.7632	97.4501	80.9347	66.1879	52.336	94.6698	90.3608	53.5581	62.1654	98.1739	91.5005	94.9458	78.159	98.7701	91.5064	96.7786	92.7362	20.7463
128	98.424	98.6898	98.7925	98.3414	99.8513	99.2708	99.7372	99.788	97.7686	98.1211	87.4149	98.7153	99.8781	98.8714	99.9085	99.8475	98.9188	96.7057	98.6114	87.5229	99.8648	97.7276	96.999	95.7226	98.6771	98.5826	99.4745	95.6252	99.5674	98.3241	98.8779	95.4082	98.4372	87.0498	74.1475	59.9216	97.7052	96.0809	62.4796	70.0503	99.7036	95.8366	96.9328	86.4752	99.2155	96.88	98.199	95.3987	21.7848
132	99.1279	99.427	98.9504	98.9668	99.9391	99.3972	99.8973	99.9222	98.8189	98.9046	91.8963	99.3195	99.9723	99.3159	99.957	99.9061	99.3087	98.172	99.14	89.9823	99.8611	98.6217	99.203	96.3131	99.6994	99.0184	99.6927	96.7568	99.8054	99.2622	99.4139	97.1804	99.0624	89.6214	82.0221	67.8432	98.5832	96.5831	72.5865	79.3918	99.6495	97.97	97.8874	91.0727	99.6102	97.8094	98.7366	96.7867	23.0956
136	99.5959	99.7127	99.5391	99.6202	99.946	99.7818	99.9599	99.9538	99.0924	99.5308	95.8018	99.6388	99.9683	99.7966	99.9715	99.9636	99.5172	98.8918	99.6237	94.2441	99.9751	99.527	99.3807	97.8875	99.7079	99.7146	99.9168	98.4096	99.87	99.5194	99.7472	98.8104	99.475	93.2187	86.4297	73.9871	99.4651	98.8323	83.2381	85.5344	99.9075	99.0365	98.7501	93.8687	99.7283	99.0012	99.6128	97.3933	24.3587
140	99.7711	99.9026	99.865	99.8582	99.9946	99.9423	99.978	99.981	99.4368	99.7802	97.2256	99.7882	99.9569	99.9373	99.9933	100	99.8061	99.586	99.743	96.8889	99.9991	99.7545	99.8604	98.8033	99.7059	99.8575	99.9771	99.1113	99.9805	99.8035	99.9205	99.1973	99.6841	95.5208	90.7405	81.6034	99.7758	98.9018	88.8428	88.7254	99.9177	99.5841	99.2835	94.3675	99.9315	99.5176	99.8921	98.4	25.2952
C3-1 (L134R)
	Control																																																1000nM
	Expt 1																Expt 2																Expt 3																Expt 1
Time	i	ii	iii	iv	v	vi	vii	viii	ix	x	xi	xii	xiii	xiv	xv	xvi	i	ii	iii	iv	v	vi	vii	viii	ix	x	xi	xii	xiii	xiv	xv	xvi	i	ii	iii	iv	v	vi	vii	viii	ix	x	xi	xii	xiii	xiv	xv	xvi	i
0	1.86982	2.36848	1.79681	1.04512	1.59766	1.67192	1.37655	2.06752	1.69409	0.586801	2.23267	1.60484	2.05826	1.8904	2.07546	1.37385	2.83225	4.2555	3.09606	7.06447	4.84935	3.40814	3.65965	3.56543	3.1786	1.80302	2.63725	2.27288	3.75718	3.31807	3.23835	2.16381	3.9325	4.28493	3.62076	2.70875	3.54899	3.71878	2.86203	3.49338	4.08495	4.83463	3.96469	2.68001	6.18818	3.32235	5.21358	3.81776	1.95962
4	4.58665	5.28211	4.43413	3.95743	4.87898	5.14527	2.99078	4.08751	6.21512	2.71351	6.41875	4.24016	5.01996	5.7349	3.17328	3.3705	3.97436	6.89807	3.92974	9.90136	7.26265	4.59957	4.89169	5.01637	4.18532	2.9302	4.89936	3.61993	6.7756	4.77398	5.04414	3.79179	4.62816	5.51945	4.59832	3.532	4.1534	4.39607	3.96669	4.88844	4.33625	4.67182	4.06692	3.57842	7.05011	4.58969	5.73393	4.72452	6.18403
8	5.25137	6.75474	6.12684	5.87899	4.67368	6.18534	3.81092	5.54577	7.45254	4.35462	7.52687	5.68427	6.44383	6.80793	4.31504	4.11044	4.02029	8.16299	4.36381	12.8522	7.27004	4.82013	5.4242	5.25268	5.00297	3.28325	6.02426	4.23146	7.49724	5.00532	5.31927	3.8952	5.70748	6.9771	5.44367	4.33493	5.53271	5.27485	4.99972	5.90248	5.29171	5.30089	4.85805	4.40021	6.63448	4.91531	5.99766	5.69048	7.72318
12	6.01873	7.60803	5.96824	6.13671	4.67811	6.2605	3.9843	6.71267	7.93856	4.96505	8.36435	6.31472	7.11069	6.83431	4.71727	4.22241	3.90155	8.32877	4.32243	15.068	6.75066	4.9741	6.00278	6.08732	5.21054	3.5052	6.75232	5.0822	8.2302	5.60773	5.61567	3.88435	5.9192	7.89373	6.22534	4.96988	6.30471	5.55427	5.32984	6.21118	5.93315	5.70119	4.85598	5.54791	8.33941	5.67038	6.95506	6.15129	8.56867
16	5.90262	7.40882	6.41868	6.67765	4.32485	6.43416	4.41949	7.16187	7.57025	5.43207	8.32166	7.65929	7.8277	7.38513	5.07826	4.86634	4.07756	7.78729	4.45934	17.193	8.14821	5.76301	6.25166	6.19039	6.2797	3.62262	7.52549	5.37239	8.92421	5.73656	6.24869	3.98755	6.4689	7.96315	6.7613	5.04946	6.33766	6.10584	5.6203	6.09465	6.61438	6.53998	5.17566	5.90496	8.86315	6.04111	7.55499	6.47325	8.73805
20	6.43671	7.87253	6.54841	6.70259	4.5691	7.01122	4.56696	7.52079	8.03168	6.01708	9.0263	8.0801	8.04073	7.71731	5.36866	5.34842	3.97678	7.8719	4.27581	19.8822	8.15083	5.79002	6.77408	6.74762	6.71592	3.50775	7.62599	5.67515	9.28492	6.68228	6.43174	4.11859	7.11946	8.55058	7.25713	5.77199	6.35852	6.39167	5.54632	6.48562	7.56576	7.01571	5.72654	6.20289	9.57311	6.29821	8.12307	6.83328	9.39662
24	6.49833	8.3506	6.16787	7.33263	4.57463	7.23219	5.17421	8.55154	7.90486	6.58212	9.60958	8.60218	8.48578	7.84876	5.49624	5.13194	4.71043	8.7261	4.59162	23.8167	10.7024	8.32304	6.54233	7.66979	4.84285	8.21625	5.67156	9.22552	8.86453	10.467	3.1757	6.96881	5.02466	7.36917	5.73407	4.721	5.57271	7.90043	3.58822	8.80409	7.96806	8.00688	4.90433	8.78364	10.093	7.93366	8.00039	8.43094	10.2152
28	3.88511	5.96907	3.63216	3.70455	4.28057	7.19897	4.90868	9.49395	4.23022	3.17156	5.35871	6.15032	6.31155	6.21284	3.85278	5.10403	4.72888	9.35324	4.98066	28.8857	11.4125	8.49815	7.79288	8.69757	6.45799	8.98472	7.08948	10.3838	11.0909	11.2394	4.53242	8.06794	6.2129	8.08431	6.27045	5.33205	5.44388	8.00557	3.83179	8.59106	8.7855	8.90017	6.10142	9.45927	12.5855	9.32257	9.70062	9.47938	5.84798
32	4.25778	6.32888	3.88152	4.34364	4.71354	8.35191	5.45549	9.8805	5.256	3.38742	7.07366	7.36489	7.40474	6.93199	5.04407	5.68206	4.88264	8.48689	4.94184	33.2332	11.3749	8.97173	8.39184	9.50555	7.08292	8.38597	7.95017	10.1647	11.132	12.113	4.97541	8.25196	6.57148	9.15541	7.42353	6.62985	5.22933	8.18813	4.24859	9.22711	9.73185	8.98576	7.11269	9.31165	13.4372	8.37098	10.0973	9.35642	6.99416
36	4.74463	8.25887	4.12439	5.16399	5.23859	8.9086	5.86013	10.777	5.94275	3.42928	8.54892	8.20361	8.3173	7.63242	5.31699	6.66494	4.87179	8.63402	5.20239	37.3401	10.969	9.79104	8.27248	10.0108	7.6253	8.00653	7.82189	10.6192	11.3618	12.1051	5.27554	8.48979	7.75724	10.459	8.86045	7.44122	5.01464	8.96676	4.52179	9.65628	11.0963	9.58036	7.59878	9.07631	15.4875	8.44158	11.1511	9.97375	7.81229
40	5.76198	9.1628	5.06894	5.42254	5.66126	9.50161	6.30029	11.447	6.2415	4.157	9.60329	9.19423	8.85879	8.06304	6.14659	7.57709	5.10886	8.11332	5.59205	41.9777	11.5806	10.0144	8.95978	9.87932	8.49311	8.39108	8.50616	11.0444	11.958	12.6522	5.81192	7.6979	9.24445	12.9055	10.2057	8.69957	5.76522	10.0935	4.91642	10.4862	12.4671	10.7249	9.16149	9.8709	17.6132	8.73729	12.163	10.4907	8.14503
44	6.54958	9.12867	5.41528	5.95083	5.7599	9.88893	6.7729	12.3	7.1236	4.484	10.7697	10.1729	10.3555	8.94438	6.84682	8.11954	5.03157	8.50071	6.27128	45.8371	11.7979	10.6201	9.46328	10.555	8.70372	8.17909	8.54885	11.2344	13.1431	13.2973	6.00982	8.04418	10.6606	14.5542	11.8679	9.59694	6.65161	11.9599	5.76108	12.3155	14.6123	11.098	10.1895	11.0319	20.9783	9.79692	14.8588	11.5188	8.55099
48	6.93772	10.555	5.42751	6.37965	5.89205	10.3933	6.94097	13.5819	7.46726	5.08137	12.2865	11.3006	11.3347	9.67251	7.47707	9.07169	5.55772	8.64231	7.21188	50.24	12.814	10.9071	9.78607	10.2691	9.28838	8.61599	9.05476	12.3196	14.7489	14.4857	6.68704	8.35723	11.9253	16.2013	14.2974	11.1168	7.61176	13.1528	6.37876	13.1708	16.4735	12.9779	11.3567	11.8758	21.9091	9.91656	16.6582	13.2198	9.08384
52	7.66309	11.5873	6.76158	7.55257	6.65251	11.4396	7.31563	15.902	8.71691	5.77089	14.0022	12.4952	12.6128	10.7848	8.31827	10.042	6.26734	8.68451	7.97379	54.2256	13.1698	11.5542	10.6585	11.3066	10.8405	9.71437	9.933	13.2207	16.0923	14.8855	6.90864	8.25452	14.3358	17.6802	16.1886	13.2958	8.5617	14.7275	7.65542	14.5605	18.9996	13.5118	13.1235	12.6422	27.8375	12.0716	17.9727	14.7854	9.60005
56	8.91675	13.7515	6.68241	8.4415	6.99105	12.7041	8.26246	17.4235	10.433	7.20988	15.4066	14.343	14.5374	12.6364	9.30758	11.2485	6.98345	10.2425	8.9439	59.2267	13.4863	13.2243	11.69	12.682	12.182	10.6175	11.0239	13.3134	17.91	16.2932	8.17052	8.42852	16.7386	21.1848	19.0988	15.1067	9.11437	16.2581	8.00619	17.3152	22.3678	15.7989	14.9056	14.284	30.3455	12.3015	20.4224	17.1068	9.68211
60	10.4038	15.4712	7.9999	9.56579	7.59332	14.1497	9.0634	19.1717	11.3053	7.33028	17.5558	15.5586	16.8235	14.1563	10.2969	12.0002	7.52894	11.3354	10.2817	3.05606	14.4224	14.2507	12.6487	13.9277	13.3951	12.0956	12.6013	14.8424	20.6066	16.6835	8.84781	8.96703	19.3613	25.1772	22.6987	17.6801	11.0464	19.7714	9.27215	20.1487	26.6308	18.8343	17.1423	16.8168	35.7501	13.77	23.5102	19.3962	10.1906
64	10.9017	17.2452	8.87137	11.0861	8.14365	15.7525	9.87891	21.7433	12.8374	8.50112	20.82	17.9694	20.2375	16.2397	11.6385	13.2366	8.125	13.1396	12.5905	68.3373	16.03	16.3406	14.6632	15.4931	14.4673	14.6769	14.4204	16.9579	22.4013	18.2908	10.0738	9.81501	19.3326	28.5019	25.5583	21.0994	11.6254	22.1942	11.6746	23.0771	31.1136	20.9135	19.8912	19.8954	40.2548	16.2383	28.0365	22.635	10.5459
68	12.9298	19.4165	10.2573	12.2827	9.1581	16.9115	10.8293	24.7095	15.4275	9.17958	23.8897	20.6549	23.1186	18.3121	13.5179	15.5708	9.8423	16.3395	14.3972	73.6266	17.2546	17.789	16.6415	17.2728	17.5577	16.6035	16.4307	17.9847	26.2142	20.1447	11.4449	10.8728	27.1766	32.7786	29.3945	25.067	13.1622	26.234	13.9193	26.5995	37.5098	25.0177	22.8659	22.9462	45.5329	19.5283	33.9066	25.2135	11.249
72	14.351	21.4132	12.0817	13.8191	9.73647	20.1513	13.2628	28.2005	18.4427	10.6764	27.5752	24.8433	27.6898	21.3847	14.9608	18.675	11.083	20.6765	16.2081	77.5691	19.525	20.3348	19.4478	19.8179	20.3941	19.1115	18.9076	20.2617	29.8738	22.2938	13.218	11.9445	32.6327	38.3104	34.0622	30.3278	15.12	32.0388	15.4189	30.5986	43.2144	28.0999	28.5172	26.5189	52.8695	22.3521	39.2277	28.6816	11.4146
76	17.3386	24.9733	14.5364	16.5222	11.4685	23.5218	14.6932	31.8638	21.3642	12.2626	33.2044	29.1673	30.5545	24.7578	17.5068	21.3158	12.4972	24.0529	18.0262	82.6285	22.5106	23.6757	22.2246	21.5807	23.9884	22.4528	21.0618	23.1931	34.9546	24.7998	15.5822	12.9256	40.1958	45.6729	39.6546	33.9792	18.1131	35.9926	18.2206	36.9777	49.179	32.4024	33.4913	30.0081	60.0789	24.4074	46.6878	30.9659	11.905
80	18.9067	28.1964	16.8194	19.6029	11.8824	27.1865	16.6806	33.5586	24.6507	14.7146	39.663	32.5988	36.6893	27.7069	20.5159	24.2722	13.9582	29.4862	20.7499	86.0099	27.5669	26.2385	25.6691	24.3995	27.9316	26.2637	24.1096	26.341	39.3293	28.106	18.671	14.0885	47.1043	52.7212	45.8992	39.6327	20.0977	43.1048	20.4841	43.1925	57.6648	39.2408	40.9455	35.4028	65.8801	31.1248	53.2924	36.1704	12.5766
84	22.1152	32.7406	17.0748	22.2104	14.4377	33.2042	19.2205	42.7739	28.2727	17.2035	44.846	38.3292	42.8402	32.315	24.9934	26.7442	16.9343	34.2215	23.8808	90.0691	32.4345	29.2562	30.7687	27.7805	32.6551	31.8104	27.0433	29.7254	44.7303	31.9933	22.086	16.0687	55.739	60.4229	55.1868	47.4458	24.7802	48.3356	25.2089	50.1667	63.1088	45.7844	48.1158	40.3924	75.4591	37.9004	61.5635	42.5137	13.2252
88	25.7665	38.2035	21.0219	28.5554	17.257	38.5655	21.855	49.1799	34.8599	19.0443	55.0631	46.6541	49.5957	36.6003	28.0779	30.655	20.3577	39.1294	28.7332	94.1248	36.4228	33.8236	35.1342	32.2845	39.4917	35.1782	30.2568	32.4087	51.1186	35.6825	24.8499	18.0105	65.6081	67.8013	61.8319	55.4237	31.733	57.478	29.0859	56.4262	70.5071	51.8941	56.9899	45.9551	79.9076	43.7121	68.0596	46.0223	13.6593
92	30.215	45.1336	24.6775	33.709	20.0053	47.9623	26.1179	56.9171	40.6433	23.3384	63.2613	53.4334	55.7592	41.228	32.9951	35.6798	22.4821	45.1259	35.5997	96.2229	43.6536	38.3123	42.052	35.3019	42.5892	38.8753	34.7741	36.3205	55.0584	36.0503	28.1906	19.8217	73.7344	74.2812	70.4485	64.1594	39.2485	66.5165	33.9233	64.013	75.4721	57.8525	62.53	51.557	85.5202	50.5436	76.2012	53.8365	14.7691
96	35.2787	51.4428	29.7392	36.7945	22.9918	53.4718	29.102	65.3845	46.7075	27.6028	73.5826	61.4822	61.6895	44.8253	36.8772	39.8638	26.3081	52.7522	43.1433	98.3042	51.4646	42.3933	49.561	42.461	49.7238	46.0582	40.4413	42.0504	60.6943	41.83	32.7972	22.381	81.4918	83.4659	79.7603	71.7056	48.5147	74.7073	41.1172	71.6228	82.6267	67.2075	73.745	60.7231	91.725	59.9252	83.8785	63.7205	15.804
100	40.4426	58.6198	34.4839	43.4865	27.0788	60.9067	32.946	72.0926	55.2307	32.8255	82.8841	70.0365	67.9346	54.6504	44.3047	46.0725	33.4895	59.9889	53.4711	99.013	60.1557	48.8436	54.907	48.0473	57.5068	53.4676	46.0872	47.3358	69.402	47.994	37.8394	27.0478	89.3767	89.4213	85.0278	79.626	59.737	82.0576	51.2852	80.4398	89.1178	77.5803	80.3987	67.5109	92.7127	68.2032	88.6792	70.1348	16.777
104	48.3387	68.4621	40.9749	52.662	31.5515	69.3814	40.3099	82.2025	62.4642	38.6286	89.4573	78.4553	76.5113	64.1452	51.3663	53.4751	42.8841	68.259	61.5083	99.3674	66.5717	57.0994	64.2372	55.5887	67.8458	63.5299	53.2884	53.6644	75.6934	53.9419	42.7179	31.1427	93.5352	94.5058	90.9065	87.1124	68.8966	88.6965	60.1864	84.3495	93.3066	86.339	85.7093	76.2311	96.2059	79.3515	92.7623	76.9417	17.8986
108	55.7109	77.1818	50.5558	62.5101	36.7307	79.1354	46.9197	88.5683	69.2964	46.5018	93.8347	85.6168	83.2901	73.4671	58.7497	60.6267	50.3623	76.6486	69.1545	99.5172	75.6382	65.5404	72.9232	62.2761	75.4309	69.1715	60.5135	59.7905	81.5453	58.8894	47.504	34.545	97.0776	97.5046	94.4633	90.8209	78.2251	91.797	68.9054	90.7772	95.6215	89.992	88.6098	81.8425	97.5441	84.4248	96.5126	84.2098	18.6253
112	62.6028	85.7555	59.2188	72.2199	42.3402	86.6345	52.8792	92.4227	76.7932	53.2179	95.9161	91.563	88.6153	79.2701	66.9134	68.4218	59.1227	82.6929	77.5207	99.6957	84.7734	69.2168	78.8287	70.6258	82.3961	72.9569	67.8229	64.7061	85.5908	64.6885	52.3012	37.4666	98.579	98.1042	96.2193	94.6188	86.5919	94.8223	76.3768	94.0057	97.1286	92.5644	92.8545	86.8967	98.8723	89.2089	97.746	88.3011	20.0477
116	70.0659	92.9727	66.0866	85.1916	4.40643	92.5765	60.2193	95.162	81.7116	61.8639	97.6321	94.9797	93.5646	87.9167	76.5536	76.8014	71.5159	90.9163	85.1681	99.8886	88.2634	77.3957	89.0582	79.2109	89.5474	83.4179	75.9471	72.1311	91.0697	73.091	59.2717	44.5082	99.4258	99.4954	97.8425	96.27	91.1512	96.8302	83.4972	96.3265	98.6074	97.5607	95.9374	91.631	99.4738	92.0046	98.7357	92.9383	21.6054
120	79.108	96.4122	76.5629	92.3397	58.3158	94.4699	69.2034	97.073	87.7668	73.7704	99.2501	97.7008	96.3299	93.5295	83.5763	84.9282	83.1955	95.8607	91.0105	99.9298	94.3251	84.9248	94.3302	86.7643	94.1199	88.56	82.8672	79.052	93.5331	81.826	65.3153	51.0819	99.6978	99.562	98.4977	97.7329	95.0482	98.9729	89.364	97.6416	99.2347	97.3397	97.5604	93.597	99.6933	94.4633	99.0483	96.3064	22.6091
124	88.0134	97.094	85.2237	95.9224	68.3121	96.8878	75.8732	98.5042	92.1888	82.2085	99.578	98.9849	97.9578	96.7685	89.2462	90.6934	89.8928	97.8517	95.308	99.9643	96.0203	90.6609	95.5598	91.8575	97.1309	92.2171	89.5624	84.7977	95.7217	87.1015	71.3379	57.6823	99.8897	99.8479	99.3395	99.1958	97.054	99.1166	95.1771	98.7135	99.4734	99.0824	99.0218	96.0643	99.8645	97.4429	99.2597	97.8969	24.7269
128	92.6748	98.2354	91.5296	97.3617	78.2617	98.2077	81.3471	98.8537	94.5886	89.9624	99.7821	99.3443	98.8286	97.7452	93.0699	95.264	94.8696	98.6904	96.9931	99.974	97.0174	93.4389	97.1471	94.6616	98.3328	95.4774	94.8136	90.8393	97.5156	90.0155	78.1201	63.2179	99.9793	99.9552	99.6699	99.6574	97.9131	99.4936	97.0084	99.0999	99.7367	99.3362	99.2583	98.1427	99.9094	98.0083	99.7678	98.3764	25.7581
132	95.9723	99.2475	94.4572	98.3317	83.9193	98.8059	84.9031	99.2872	97.7297	94.1019	99.9332	99.7341	99.3481	98.3191	95.9583	96.5102	97.2713	99.3858	98.0829	100	98.6744	94.9586	98.5273	96.0271	99.0114	97.1973	97.2736	93.9765	98.8138	93.5011	83.5683	71.725	99.983	99.9579	99.8145	99.6247	99.3784	99.7973	98.2838	99.555	99.895	99.7402	99.6736	99.015	99.9865	98.9948	99.8963	99.2075	28.6212
136	98.3033	99.7093	96.8822	99.3043	90.5359	99.3854	87.2153	99.5798	99.0835	95.7836	99.948	99.8967	99.5468	99.1618	97.3752	97.9086	98.4284	99.703	99.1951	99.9954	98.8627	96.4212	99.1333	97.8029	99.6627	97.9368	98.0701	95.5299	99.3835	95.69	88.841	78.401	99.9771	99.993	99.8956	99.8692	99.5024	99.8941	99.3074	99.7827	99.9849	99.9248	99.9095	99.5065	99.989	99.3466	99.9456	99.6011	30.2897
140	98.815	99.8494	98.0719	99.6307	92.0905	99.7531	91.0243	99.9046	99.5545	97.5432	99.9925	99.9697	99.8498	99.6482	97.9481	98.4854	98.8778	99.9301	99.684	99.9876	99.3346	97.782	99.6485	98.8537	99.6723	98.5713	98.8848	97.0862	99.5183	98.3471	91.7921	83.6125	99.9985	99.9889	99.9755	99.9515	99.7861	99.9689	99.6641	99.8904	99.9856	99.9641	99.9586	99.7644	99.9661	99.7397	99.9445	99.7876	32.5609
C3-1 (S209A)
	Control																																																1000nM
	Expt 1																Expt 2																Expt 3																Expt 1
Time	i	ii	iii	iv	v	vi	vii	viii	ix	x	xi	xii	xiii	xiv	xv	xvi	i	ii	iii	iv	v	vi	vii	viii	ix	x	xi	xii	xiii	xiv	xv	xvi	i	ii	iii	iv	v	vi	vii	viii	ix	x	xi	xii	xiii	xiv	xv	xvi	i
0	1.87023	22.7609	0.965338	8.94313	1.15081	1.9802	1.54302	1.93648	2.16754	1.34208	1.36715	1.17823	2.4971	1.98898	2.16153	1.75888	2.35363	3.37057	4.48352	3.72935	2.43099	4.83325	2.41524	3.66283	2.73348	1.94276	4.13883	2.72077	2.51167	2.00016	3.44199	2.23993	2.20643	2.37573	4.20549	2.30465	3.30467	2.25312	3.47901	2.6005	4.1456	4.18518	4.03059	2.3233	5.52574	5.02853	3.68527	4.52393	1.69906
4	1.90332	34.2899	1.22071	12.0399	2.2525	3.44144	2.03546	3.6698	3.79207	4.0739	3.01365	2.76629	4.94101	4.63327	2.72761	3.45795	3.16707	4.53995	4.77578	4.68487	3.76015	6.48534	3.99881	5.41031	4.27871	3.21735	5.26725	4.7534	4.30696	3.79766	5.65829	3.11788	4.1706	4.56323	5.38938	4.25481	4.5423	2.6606	4.49754	2.91121	5.33495	5.4615	5.27616	3.3973	6.2348	5.86794	4.06285	4.65787	4.51923
8	2.72857	39.0063	2.07788	13.3907	2.70343	4.24051	2.6682	4.70587	4.92484	4.97424	3.06815	2.88469	6.26278	5.26366	3.19483	3.91288	3.9919	4.70912	5.27513	4.83118	3.7214	7.2047	3.96807	6.25829	4.87034	3.63754	6.53245	5.44637	5.43062	3.92877	5.79396	3.25127	5.41998	4.87331	5.81544	5.22305	5.65885	2.87011	5.04621	3.15809	6.04415	5.24467	5.82449	3.85638	6.29628	6.16538	4.56904	4.97589	5.19355
12	2.57674	42.4131	1.92107	15.8299	2.93103	4.92837	2.89401	5.1653	5.74616	4.90371	3.69964	3.09654	6.66522	6.17678	3.97422	4.46597	4.40995	4.82986	6.18949	5.02943	3.99356	7.23399	4.11037	7.14944	5.30428	3.93277	6.82485	5.54715	5.8048	3.96034	6.28288	3.77556	5.8955	5.52028	6.21926	5.67612	6.1774	3.30625	5.87961	3.61475	6.87624	6.30043	6.06398	4.54472	7.54124	6.8616	5.1041	4.824	5.33184
16	2.05757	47.9995	2.20498	20.2355	3.31061	5.43	3.58677	5.68772	6.65651	4.98833	4.30655	3.83268	7.73009	6.37012	4.40526	5.0516	4.99102	4.70456	5.90828	5.68682	4.25647	7.97331	4.1735	7.1111	5.15204	3.94445	8.0305	5.49113	6.05272	4.08571	6.6934	3.91039	6.11931	6.7555	6.20089	6.09154	5.9203	3.6191	6.10805	3.87434	7.39645	7.34527	6.85518	4.70297	7.92682	7.06247	5.31982	4.47309	5.57879
20	2.35681	54.2388	2.56466	24.593	3.68928	6.32557	4.0205	6.27901	7.43748	5.45853	4.5968	4.25363	8.65792	6.92515	5.30338	5.32175	4.58941	4.70808	6.60809	6.2263	4.29964	9.10719	4.59811	7.65508	5.02238	4.23284	8.63181	6.21601	6.3981	4.38294	7.29975	4.05304	6.27908	6.52693	6.10501	6.2158	6.02474	3.69177	6.29117	4.89328	8.33603	7.42422	8.09605	4.73779	9.26745	7.49765	5.67391	5.18644	6.00955
24	2.51085	58.9341	2.90831	30.1279	3.9497	6.77891	4.20183	7.04589	7.95286	5.32231	4.97872	4.29971	9.15299	7.69611	5.49935	6.11392	8.46458	7.14716	5.33364	7.78376	4.71423	11.9971	2.47948	8.38769	6.75957	7.72229	7.62144	7.62337	4.67748	6.74175	4.24928	4.96574	6.8799	8.93312	4.85791	9.44919	6.36384	7.31094	5.69256	6.65389	9.94736	9.13627	7.79046	5.71791	9.77143	11.0973	6.38352	6.48575	6.83411
28	2.85857	64.0864	3.27324	35.8213	3.23815	6.23135	4.44297	7.32455	6.28709	4.55197	4.87387	3.9508	8.28961	8.24789	5.75742	7.37007	8.68914	7.49482	5.9232	8.31468	5.74526	12.4867	3.25127	9.25343	7.03049	7.70971	9.01207	8.84022	5.4941	8.00743	5.51724	6.20538	7.2219	9.69828	5.61954	10.1926	8.01213	7.8565	6.40045	6.75785	11.3145	9.28348	8.70047	6.92549	11.6488	11.6774	8.19732	7.45241	5.95132
32	3.05171	68.1969	3.94265	41.6831	3.20202	6.97481	5.00559	8.7156	7.72899	4.94957	6.09209	4.41769	10.3174	10.0591	6.50593	8.78143	8.57503	7.19752	6.40556	8.99868	6.01417	12.9922	3.91053	9.49112	6.7028	8.44323	9.13206	8.98665	6.11841	8.69266	5.72944	6.36487	6.64864	10.0834	5.79803	9.5537	8.44489	8.11312	8.05088	7.24165	12.4749	9.24949	10.196	6.84412	11.7942	12.5373	8.80049	7.52017	6.77304
36	3.10614	73.5143	4.43365	47.276	3.146	7.37138	6.18693	9.42992	9.73571	5.90193	6.49625	4.98031	11.8404	11.0765	8.08065	8.53214	8.07209	7.29595	7.10523	9.43613	6.16372	14.0436	4.1275	8.71491	6.96128	8.04777	9.92844	9.96885	6.48016	8.39999	6.07745	6.83728	6.88239	10.7562	5.91519	9.62146	8.79297	7.81133	9.01263	7.20912	12.9048	10.2983	11.9068	7.30873	12.9265	12.738	9.44767	7.22957	7.48308
40	3.16866	77.339	4.63017	53.3475	3.89831	8.15553	6.78534	10.4641	10.3644	6.2357	7.20325	5.37999	13.8274	11.9492	7.87025	9.40601	8.87226	7.16111	6.94276	10.1346	6.41102	16.0572	4.49871	9.52918	7.06413	8.71594	11.1326	10.9206	6.93302	8.88574	6.5234	7.38216	7.34064	11.3654	6.49087	9.91041	9.17785	7.83198	9.05407	8.13923	14.9353	11.1544	13.0014	7.70958	14.4325	13.9131	10.6405	7.82051	7.84876
44	3.42838	82.7293	5.14616	59.0557	4.19368	9.0681	6.82374	11.9511	11.6756	7.1281	7.80331	6.40093	13.9519	13.2805	9.13303	10.2092	8.32504	7.22425	7.20062	10.6512	7.32337	17.2742	4.97527	10.373	7.25934	8.90155	12.8694	11.5889	7.67421	9.38584	7.66005	7.82846	8.66822	12.0058	7.66868	10.7359	10.1022	8.27566	9.59079	9.2908	16.5857	12.2873	14.2435	9.05448	16.5818	15.0617	12.0983	7.98768	8.72658
48	3.74095	87.2681	5.93494	63.6964	4.74103	10.3504	7.59325	13.7829	12.7316	8.31178	8.74143	7.135	15.7585	13.6191	10.7966	11.2447	8.67001	7.53737	7.93594	10.7817	8.41774	19.9756	5.18706	11.2181	7.72146	9.10249	14.2221	12.5824	8.21224	10.6845	8.58878	8.25431	9.4695	12.5526	8.70918	11.7174	11.0681	9.228	11.4907	10.0586	18.1486	14.0931	16.2041	9.23153	18.7392	16.0087	12.9898	8.41788	9.54362
52	5.66209	90.4837	6.5576	69.502	5.02735	11.7078	8.79496	15.2096	14.1412	9.16066	9.70422	7.87453	17.6886	15.2202	11.6224	11.852	9.51384	7.88095	8.63616	11.7228	9.80113	21.4638	6.20054	11.7505	8.04314	9.37224	16.03	13.5184	9.31698	11.5811	9.98895	8.95281	10.635	13.3826	10.1359	11.8997	11.7736	9.89887	12.9089	11.5286	20.8218	15.6014	19.4486	10.6816	22.0576	18.0987	14.9675	10.0412	10.4903
56	6.86415	93.9154	8.22647	75.4532	6.12366	13.2073	9.35269	17.53	16.9889	10.6019	10.747	8.24049	20.4254	17.8811	13.1175	13.1669	10.2798	8.4147	9.62174	12.341	11.6021	25.9541	7.04693	13.2672	8.43322	9.85232	18.3889	15.7918	10.2042	13.0714	11.7561	10.375	11.9303	14.3431	11.0437	14.2409	12.0681	10.2746	15.6468	12.9633	23.9148	17.1007	21.7353	12.2289	24.3224	20.2277	17.5605	11.1477	11.9671
60	11.0049	95.5885	10.1087	81.4726	6.97157	15.297	10.5335	20.8632	18.4956	11.726	12.7518	9.91738	22.4856	19.2305	14.6435	15.2828	11.3703	8.47943	10.8468	13.4423	13.9596	29.5741	8.71491	14.7116	9.53698	11.5391	20.8402	17.5395	10.7889	15.1809	13.169	10.621	13.7207	15.7647	12.927	15.3405	14.2683	12.1675	16.4953	14.8949	27.5784	19.8721	25.6341	15.1054	28.7499	23.4841	20.5867	12.7625	13.3878
64	14.6822	97.1695	13.3206	85.8823	7.45593	17.2881	12.6171	24.137	21.9401	13.9333	14.6672	11.8742	25.437	22.1094	17.2883	17.6768	12.2811	9.72639	12.11	14.7281	15.3565	33.718	8.43073	17.2077	10.8914	12.8472	23.8437	20.3884	11.9026	16.9341	15.7703	13.2451	15.1532	17.1505	15.0007	16.1111	15.8962	13.0789	19.8208	18.0634	31.9622	21.5762	27.6939	16.5707	32.044	26.3858	22.3396	14.237	15.7179
68	19.412	97.9144	16.9948	90.7488	8.84422	20.1893	15.4044	27.9341	25.7974	15.444	16.376	14.094	30.5791	24.3246	21.899	19.3213	13.1385	10.3935	14.2122	16.4395	16.9598	39.3106	11.1365	19.3848	11.9357	13.7442	28.162	21.6589	14.4337	19.2247	18.2622	13.7282	17.8292	18.8138	17.3544	17.4411	17.5768	14.4184	24.4055	20.8929	39.2323	25.5219	33.0737	18.4454	37.8937	30.3184	25.7152	16.6209	18.0679
72	24.5023	98.8338	21.8377	93.5212	9.74096	23.0759	16.7262	31.0006	29.9628	17.606	18.2632	15.7203	36.3444	28.4441	23.7044	22.9288	10.5236	11.125	15.9886	19.4007	20.9337	44.9378	12.3659	22.1776	13.3043	16.5256	33.7054	24.5761	15.5726	21.3107	22.3578	16.1627	21.792	21.3516	19.4987	20.5518	19.7952	16.0655	27.6427	21.8311	43.0419	30.1142	39.6431	22.1877	43.1427	36.1078	30.9847	19.4214	20.1508
76	29.3316	98.5618	26.8713	95.8769	11.2307	26.6298	18.5812	35.6543	33.9055	20.1777	21.16	18.0852	41.6376	32.8733	27.6939	27.0202	16.5249	12.9019	17.4179	21.5916	26.3291	54.5493	13.8111	26.1761	15.4814	18.2649	39.5025	28.8915	17.3554	24.8935	25.8299	18.9774	23.3019	24.1482	23.4881	24.0253	23.2958	18.3226	33.3624	25.5445	51.4693	35.582	45.468	25.0378	48.8787	40.6926	36.9582	21.7518	23.3716
80	35.3268	99.1407	32.8334	97.8212	12.7873	28.9232	21.7621	40.7378	41.2698	23.4687	23.5484	21.8178	48.0286	37.2735	32.4486	32.704	18.4428	14.6444	20.1457	24.3751	30.3177	61.7062	15.2255	31.4159	17.3498	20.0191	43.8035	34.919	19.6328	28.9677	30.9309	22.6959	27.7065	28.276	26.9046	25.6516	25.8113	22.2679	37.1036	29.4183	58.0809	41.7632	50.9269	28.5506	57.4492	46.953	41.4376	26.2928	26.3327
84	42.0308	99.5615	39.7046	99.0235	15.3406	33.7114	25.2075	46.566	47.5235	28.3023	27.2262	26.2514	55.5985	42.819	36.9039	38.7948	22.0672	16.1537	24.248	28.2979	35.5388	69.8949	17.7606	36.7068	20.1255	24.4238	49.5875	39.0769	22.94	33.4785	36.2787	23.725	31.5976	33.6801	18.7396	30.8934	30.8576	23.0223	43.5773	34.6221	68.9024	49.7026	59.1108	32.2432	66.4808	54.9584	48.9115	30.2419	30.9565
88	47.181	99.76	47.5151	99.3214	17.3456	40.2579	28.0552	52.6778	53.1511	32.8355	31.8364	30.4608	60.8613	48.0346	42.3946	42.552	25.0112	17.6846	28.6764	34.7053	40.4254	77.3424	21.9926	43.059	24.1544	28.6314	57.0667	43.6044	26.201	39.2243	41.5415	27.9858	39.2453	38.0075	35.7477	34.3607	36.8137	25.8025	49.0414	38.5213	75.9814	57.8188	66.92	36.9014	75.3488	64.4236	56.2089	35.1029	34.4668
92	54.657	99.8058	55.6818	99.4654	21.5374	45.9153	31.5074	59.3466	59.4902	39.0157	38.1126	34.4106	69.2561	57.3989	49.6554	51.922	27.5329	19.2227	36.0267	39.6833	46.4038	83.2749	25.5669	49.0613	26.2948	33.4802	66.2594	50.7865	30.4809	43.874	48.3196	31.4517	41.0585	40.6183	40.0922	39.5276	41.1833	29.6302	57.3719	44.8926	85.4658	67.2172	75.2337	40.3518	80.3258	71.5011	65.4804	38.4854	40.7625
96	59.3306	99.9354	61.7106	99.6945	24.989	52.4843	36.9461	66.9847	66.2181	45.1131	44.8176	40.2651	74.9565	63.0286	59.1743	58.5255	31.8074	23.2406	42.3543	48.0573	53.1412	89.6211	30.7251	59.0255	32.0889	39.8236	71.7895	56.6485	34.2232	52.0882	58.1644	38.4707	49.4771	46.037	45.6444	45.0152	46.2295	33.9419	63.1667	51.1318	90.1861	76.2025	80.8942	47.5627	87.4034	78.9071	75.7669	46.6736	46.8397
100	67.4712	99.9024	67.2584	99.8884	29.806	61.0238	43.7543	75.4888	73.2006	53.9678	49.6114	48.0563	84.3401	72.7917	68.9009	68.9777	36.587	26.3698	50.0705	54.6832	60.796	93.4461	36.8967	68.1677	39.6432	44.8154	76.9399	66.8974	40.3045	59.5607	65.8641	45.2437	57.8691	52.8077	26.0905	49.7099	54.4621	37.2491	68.9996	57.1635	94.6377	84.5739	87.0744	54.7888	91.1512	86.9269	83.1197	55.8829	53.9692
104	72.0126	99.9546	72.358	99.9313	35.203	70.7179	51.6949	82.2796	78.8318	63.8604	58.7122	58.172	89.6478	80.4581	75.9735	77.2626	43.8667	30.2266	58.2966	61.5755	67.836	95.7645	46.2618	77.4409	47.5824	51.243	82.0045	77.7302	47.5579	65.555	75.7555	50.8681	65.1396	59.9101	63.0512	57.3782	63.3648	42.6062	78.4112	66.6185	97.6352	90.4488	90.8427	62.3673	94.0693	91.6333	90.3517	62.9576	62.6315
108	76.9935	99.9148	77.0231	99.9898	41.4773	78.8093	60.3415	86.9446	85.2334	72.7719	69.6916	67.5452	94.4647	88.8551	82.4549	85.3992	49.2435	34.0573	66.8301	67.9411	74.9661	97.1443	52.9825	84.5121	54.187	58.743	88.3355	85.7266	56.6096	74.9948	84.6883	58.9332	72.4367	67.3356	71.669	61.5558	70.1272	49.55	82.2157	74.9946	98.0818	94.9029	94.9229	68.9935	97.3104	95.2287	94.1542	73.1542	69.5681
112	82.2284	99.7639	78.955	99.9679	47.3127	86.3042	68.6951	89.9896	90.8654	80.3657	77.7786	77.5079	96.1132	93.3853	88.81	92.7231	54.8831	38.1105	73.596	75.0179	79.3261	97.6069	60.0879	89.636	62.3048	62.3149	90.3124	89.1777	62.1352	79.0855	89.9695	68.061	79.6325	72.9196	78.783	67.9428	77.8063	56.5845	87.2863	81.6906	99.263	96.3559	95.7073	75.7095	98.1481	96.5753	95.4712	80.7982	77.5748
116	84.709	99.8855	82.3804	99.9945	52.8612	91.8146	78.764	94.1114	95.4365	90.3573	83.0067	84.8889	98.3117	95.9261	94.39	94.8329	64.5994	43.6532	78.643	82.0554	86.6654	98.81	70.7124	95.2755	70.425	73.6377	94.5425	93.1861	72.1843	87.9631	94.4548	77.5711	86.8716	80.9832	86.3055	73.9664	86.7122	65.2503	92.155	89.3997	99.7477	98.3273	97.9553	83.7968	99.1861	97.912	97.6063	86.1501	85.1312
120	87.693	99.8784	87.0623	99.9982	60.9318	94.5395	85.3164	95.8839	97.7877	93.5058	89.4573	92.8574	99.0684	97.7983	96.6204	97.6824	74.3479	49.4711	84.7619	86.7751	90.3823	99.1937	79.7355	97.8266	77.4559	79.7733	96.175	92.5264	80.522	91.3191	96.9401	84.5072	91.1327	88.4634	91.6059	78.2742	89.4427	71.6012	95.0053	93.5149	99.8495	99.4284	99.0967	89.2679	99.6926	99.1223	98.8144	93.9033	91.1838
124	90.0805	99.8161	88.4065	99.9912	71.2403	95.9487	91.2189	98.0635	99.046	95.1051	94.7015	94.3349	99.4073	98.3915	98.1472	98.3985	79.521	56.5957	88.2998	90.3162	93.6328	99.803	87.2296	98.5395	84.6939	84.4529	97.3567	97.101	88.1578	92.7293	98.0519	90.1338	96.3358	92.1724	94.2214	82.2544	93.8204	80.5667	97.7889	95.347	99.9295	99.7948	99.3492	93.9193	99.7673	99.4942	99.412	96.6711	95.7032
128	93.4447	99.6325	92.5429	100	77.7906	97.9207	93.7009	98.2528	99.3614	97.8203	97.1347	97.3715	99.7617	99.3408	98.7065	99.044	81.9109	63.7597	93.1602	93.9496	95.8075	99.8209	91.1141	99.0642	89.3036	90.9254	98.8531	97.5966	92.501	95.2469	99.0908	95.1019	98.4764	95.6224	97.2258	87.6753	96.9362	87.0169	99.1423	97.5544	99.987	99.9072	99.5771	96.3788	99.8917	99.8115	99.8686	98.1868	97.6569
132	93.916	99.5026	94.3695	100	84.7052	98.8442	95.2297	99.0074	99.8433	98.8268	97.9829	98.3871	99.8087	99.7405	99.4292	99.6045	89.6942	71.7966	95.6945	95.1172	97.7899	99.9386	95.819	99.5074	92.9918	90.6439	99.3248	99.2094	95.3115	96.2813	99.5554	96.276	99.6127	97.36	98.1861	91.5718	98.3502	89.1055	99.4776	98.4809	99.986	99.9497	99.6883	97.693	99.9199	99.9247	99.8188	99.4759	98.736
136	97.3453	99.5098	96.2088	99.9991	90.9357	99.088	97.8189	99.5389	99.8843	99.0896	98.5798	99.2356	99.9545	99.9218	99.696	99.8648	91.8123	77.7558	97.9583	97.3209	98.5699	99.973	96.8461	99.7515	95.5576	94.9147	99.6145	99.4472	96.3324	98.2488	99.6456	97.3394	99.7651	98.0663	98.8841	96.5086	99.4347	92.4294	99.6201	99.3879	99.9893	99.9869	99.9346	98.4684	99.9683	99.9422	99.9473	99.5846	98.9573
140	98.5991	99.3744	97.5385	99.997	94.7343	99.5565	98.5038	99.6677	99.9247	99.5498	99.1565	99.3044	99.9684	99.9446	99.7917	99.9597	93.4489	82.2832	99.3242	98.0717	99.3374	99.9701	98.1339	99.9282	97.2856	96.014	99.5955	99.8337	97.6558	98.9164	99.7593	98.8281	99.9132	98.7565	99.5982	96.4833	99.6757	93.8082	99.8289	99.4966	99.9973	99.9873	99.988	99.4482	99.9968	99.9822	99.9684	99.8417	99.5354
Figure 8d	Immunoblot of eIF4E and MCL1 protein expression in H1299 parental cells, the eIF4E dTAG C3-1 clone and C3-1 transfected with W73F or L85R mutant (n=3)
	Blots from Expt 3 are shown in the manuscript.
		Expt 1															Expt 2																Expt 3
Figure 8e	Real-time cell growth of the eIF4E dTAG C3-1 clone and C3-1 transfected with W73F or L85R mutant, as measured by incucyte (n=3)
	Ordinary one-way ANOVA was performed and compared with the control of each cell line or compound 4 alone (*p <0.05, **p <0.01, ***p <0.001, ****p <0.0001).
					P value
					C3-1	W73F	L85R
	Control vs. 1 µM dTAGV-1				<0.0001	0.9892	0.8164
	Control vs. 25 µM cmpd 4				0.9191	0.8368	0.79
	1 µM dTAGV-1 vs. 25 µM cmpd 4				<0.0001	0.0089	0.239
C3-1
	Control																								1uM dTAGv-1																								Compound 4 (25uM)
	Expt 1								Expt 2								Expt 3								Expt 1								Expt 2								Expt 3								Expt 1
Time	i	ii	iii	iv	v	vi	vii	viii	i	ii	iii	iv	v	vi	vii	viii	i	ii	iii	iv	v	vi	vii	viii	i	ii	iii	iv	v	vi	vii	viii	i	ii	iii	iv	v	vi	vii	viii	i	ii	iii	iv	v	vi	vii	viii	i
0	1.49715	1.53853	2.27025	1.53867	2.60541	2.17804	2.61736	2.13521	4.11583	5.39249	3.42057	5.29102	4.15548	6.19985	3.98514	5.91899	2.33201	2.44439	2.03256	2.06206	2.96737	2.1819	2.03754	2.25105	1.7517	1.61735	2.45303	2.01405	2.35991	1.52368	1.97295	2.36109	4.9781	5.18167	4.71043	7.69044	4.55232	5.88997	4.83173	6.75646	2.64333	2.92509	2.15952	2.52639	2.50767	2.68678	3.19104	2.61619	2.14122
3.98333	2.20318	3.15816	2.80946	2.72284	3.34162	3.84912	3.24927	2.73417	7.08327	8.95066	5.61761	11.6941	6.83418	10.0022	5.66106	14.3633	3.17971	4.01553	2.32897	3.55127	3.61951	4.03363	2.29623	3.90473	3.08038	3.28284	3.87979	3.40117	4.4867	5.3851	3.81244	3.3448	6.40273	7.47444	7.02503	13.9853	6.40362	10.9444	6.00575	9.55943	3.81362	4.96912	2.88282	4.6618	3.58885	5.81662	3.87399	3.297	5.63868
8.01667	2.45669	4.24209	3.25749	3.71166	4.0614	4.68847	3.86888	3.22993	8.23511	10.1325	5.67577	16.6679	7.73769	11.1858	6.63151	17.475	4.17648	5.53893	2.75883	4.32865	3.87344	5.58245	2.22584	5.34296	3.70517	3.66607	3.91019	4.62119	3.93319	6.12926	4.13199	4.39628	6.49702	9.74124	8.37257	15.6635	7.242	12.8155	6.76337	10.9972	4.05497	5.93308	3.36083	5.35968	4.93914	6.31818	5.00836	3.43066	6.57984
12	2.94292	4.52918	3.47114	4.3788	4.27532	5.60276	4.11776	4.18863	8.78751	10.6584	6.34616	17.8998	6.78126	11.7576	6.98794	19.0672	5.00042	6.92854	3.2597	4.32768	5.11135	5.69622	3.24747	5.39111	3.81542	4.17779	4.16908	5.60863	4.4753	6.80261	4.64025	5.26104	6.14797	10.3019	8.78468	17.0412	6.97654	14.1462	6.49909	12.3636	5.5037	6.24572	4.40076	5.97888	4.92899	6.7077	5.63612	4.18621	7.26846
15.9833	3.17563	4.93804	3.95398	4.46694	5.06852	7.31094	3.81949	4.29397	8.54484	11.5679	6.48651	20.0369	7.17859	12.2355	7.67559	20.689	5.93943	7.54055	3.5387	4.87822	6.54447	6.2013	3.15788	5.87747	3.90701	4.34564	4.3951	6.68435	4.73724	7.71241	4.80458	6.09548	6.78499	10.3713	8.67664	18.2523	7.29056	15.0873	7.46035	13.3204	6.3398	6.97426	4.49989	6.16856	5.90275	7.27757	6.33862	4.29114	8.38286
19.9667	3.65937	5.20992	4.42266	4.53795	5.72855	7.68567	4.21537	4.91151	5.23728	6.64719	5.75887	8.87586	6.11765	8.78171	7.71047	9.80299	6.45895	7.25803	3.63347	4.55308	6.9029	7.06206	3.43294	6.34173	4.10643	4.50265	4.6254	7.05038	5.13546	8.22875	5.43145	6.71405	6.24399	6.81877	7.09508	8.87862	6.12456	10.9039	9.21785	12.6369	6.72082	6.95043	5.26235	6.73609	6.52796	8.08935	7.56424	4.58596	8.04929
24	2.92903	3.47971	3.7949	2.972	5.77593	5.15093	5.08738	4.52655	6.05127	9.3522	6.32654	10.0106	6.47464	11.6563	8.3524	13.1634	3.80346	3.31972	2.03491	2.60797	4.84085	3.50568	2.14295	3.7442	3.52025	3.8876	4.2651	4.77467	4.79353	4.62402	4.3741	5.23051	7.7694	9.52814	8.41436	11.6621	7.83101	13.6661	11.2263	14.0372	5.10831	4.82662	3.58926	5.23306	4.92927	4.9933	6.06522	3.29334	4.67935
27.9833	3.3285	4.59155	4.41658	3.55203	6.47519	7.17272	5.96748	5.57513	7.24622	10.0034	6.90014	10.5068	7.08202	13.3876	7.90126	14.5791	4.89494	4.11258	2.46194	3.17605	6.49508	4.3893	3.15795	5.02024	4.02313	4.95248	5.31485	5.66023	6.5692	6.44645	5.37025	6.14404	8.48461	11.7654	8.64818	13.3156	8.10345	15.6757	11.4393	13.8583	5.29944	5.99684	4.20908	6.03469	5.68268	5.91339	6.97999	3.92158	6.23059
32.0167	3.98624	6.25725	5.13262	4.09158	7.65397	8.57379	6.659	6.36287	7.36192	10.7701	8.00087	11.3486	7.40012	14.5154	8.92221	15.2785	5.86083	4.80672	2.8985	4.04917	7.29346	4.86958	3.37671	5.13725	4.65275	6.13167	5.50273	6.28709	6.77215	7.92855	5.86946	6.722	8.01786	12.1262	8.65143	14.3604	7.59201	17.6823	12.0765	13.8682	5.89384	6.60305	4.37597	6.50931	5.95	6.2462	7.53627	4.38667	6.98214
36	4.5604	6.17477	5.69076	4.6569	8.69875	9.45913	7.18957	7.37062	8.51769	11.3676	8.51514	12.8129	7.75006	15.1524	9.27746	15.5813	6.88239	5.69746	3.51694	4.19008	7.73852	5.26138	3.67795	5.78001	4.637	6.27991	5.93674	7.13528	6.98787	8.76582	6.13568	7.28883	8.3591	12.8577	8.78778	15.717	8.47887	18.1343	11.5951	13.9619	6.26298	6.90899	4.49229	6.74935	6.5301	6.78278	7.70184	4.69648	6.60788
39.9833	4.96878	6.99036	6.49667	5.25973	10.4506	9.68888	8.29679	7.85871	9.55508	12.0223	9.71085	14.6233	9.45865	15.986	10.765	16.2063	7.55547	6.21353	3.74503	4.6864	9.40222	5.5352	4.43924	6.8473	5.02521	6.46041	5.99304	7.14433	7.477	9.41396	6.12048	6.87963	8.31261	13.3263	8.98817	16.0119	8.23096	18.5631	12.0907	13.9012	6.83777	7.01875	4.8968	7.27088	7.22784	7.16539	7.96025	5.1787	6.39313
43.9667	5.75942	7.43825	6.97993	6.04547	11.7966	10.8784	8.98866	8.2407	11.0153	13.0786	11.7038	16.4423	9.93535	17.451	12.6617	17.3339	8.71249	7.03567	4.22441	5.19404	10.9588	6.50855	5.22305	7.47016	5.36603	7.24469	5.99967	7.44798	7.85201	9.45631	6.04947	6.70977	8.58767	13.773	9.37555	16.3796	8.85852	19.6264	11.5782	13.8815	7.20214	7.51181	5.39733	7.50069	7.72726	7.7198	7.80739	5.32638	6.63841
48	6.57058	7.8833	8.47611	6.83991	14.2699	12.2199	10.2693	9.80058	13.0015	14.2922	13.1936	18.8389	11.5972	19.2635	14.1723	19.8035	9.89093	7.61515	4.75216	6.57832	11.8485	6.94083	6.01942	8.73674	5.14858	7.05598	5.79721	7.65473	7.9177	9.54873	6.08981	6.58598	9.13199	13.3552	9.55853	16.6951	8.91475	19.521	11.114	14.1928	7.51354	8.43902	5.29848	7.88068	7.96633	8.28629	7.76905	5.18858	7.01633
51.9833	7.34216	8.48689	9.2403	8.02857	16.4934	13.795	11.9209	11.121	14.7252	16.2893	15.0015	20.9889	12.9129	21.8292	15.5955	22.8106	11.5717	8.7071	5.59689	7.32206	14.098	7.32959	6.62225	9.74124	5.48332	7.09646	5.99621	7.14688	7.95445	9.94757	5.54294	6.92826	9.68481	13.8409	9.66422	17.0337	8.6736	19.9378	10.8718	14.6983	7.78376	8.86349	5.40209	8.09039	8.08729	9.0167	8.16486	5.21351	7.68077
56.0167	8.60294	9.94812	10.3513	8.77176	18.8017	16.0199	14.2704	13.1308	16.7426	16.8011	17.0495	23.4139	15.0754	23.0997	17.993	24.5598	12.5767	9.06492	6.29739	7.71779	16.8561	8.37008	8.7366	10.7622	5.41653	7.27488	5.83133	7.34527	7.78729	10.416	5.60994	6.96991	9.56302	13.7521	10.2356	17.5015	8.63651	19.873	10.8229	14.6729	8.17957	8.5246	5.63239	8.59637	8.2816	8.86853	8.27566	5.33999	9.14449
60	9.95793	11.363	11.5454	10.0823	21.3674	19.2678	16.0452	14.1721	18.74	19.9565	19.8492	26.7442	17.5269	26.1968	20.8473	28.5183	14.6259	10.4957	7.66274	8.87779	18.7211	9.43524	9.35352	12.2282	5.40997	7.04237	5.45431	7.39749	7.9235	11.1786	5.55233	7.15883	9.86378	14.0784	10.4264	17.6068	8.62194	19.9955	11.1203	14.9295	7.67794	8.72783	6.01562	8.6383	8.91634	9.21129	8.82419	5.44699	9.74456
63.9833	10.9891	13.2678	13.7012	11.9678	22.9954	21.0078	18.5937	16.5349	21.6568	23.1276	24.45	30.7187	21.1239	30.1504	24.076	31.2939	16.4395	11.9408	8.73086	9.83111	21.7061	10.3796	10.8929	14.7407	5.35436	7.07	5.66707	7.46352	7.6874	11.4529	5.46288	7.12222	10.1053	14.4718	10.7137	17.3842	8.73404	20.7553	10.9381	15.3704	8.48413	8.80077	6.3456	8.79352	9.08509	9.05739	8.93858	5.45991	10.4558
67.9667	13.7962	15.4117	15.3883	13.677	27.444	24.801	21.7704	19.4886	25.2724	25.5971	27.9341	34.776	24.0463	36.6823	29.1103	36.3429	20.0437	13.3594	9.59535	11.8635	25.4503	12.0473	11.8195	16.1096	5.25821	7.38146	5.54625	7.71994	7.71586	11.3882	5.44216	7.13321	10.6828	15.2918	10.7084	17.4581	9.42978	21.1983	11.4254	15.0671	8.68769	9.28976	6.71833	9.17613	9.64675	9.32803	9.03901	5.82719	12.2616
72	16.2726	15.5854	19.4954	16.1341	30.0316	26.9531	24.6126	23.3422	29.7333	29.955	31.5558	41.0094	27.6824	38.6444	32.2258	41.1072	23.5897	16.2751	11.2975	12.7154	29.9052	14.6596	14.3963	18.332	5.1941	7.27757	5.8602	8.299	7.65895	10.2042	5.75887	6.6563	11.4563	16.1323	11.3872	17.5292	9.55025	21.7799	11.7109	15.9012	8.87675	9.50811	6.8665	9.55805	10.0105	9.36298	9.38101	6.39057	12.6641
75.9833	18.1489	17.6361	22.104	18.4618	35.5205	30.2052	28.0202	26.0261	34.9717	34.391	37.3882	47.2045	33.0074	44.8843	40.2362	46.3884	28.6844	19.1991	13.705	15.2835	37.0311	16.995	17.3581	20.554	5.18195	7.36475	6.23273	8.33914	7.52383	10.6817	5.77047	7.12733	12.2879	16.4215	11.601	18.2066	9.83753	21.8163	12.504	16.2822	9.4896	10.3359	7.1158	10.0487	10.2165	9.83339	9.61967	6.21056	14.6514
80.0167	19.1996	18.1124	23.9708	18.6322	35.2407	32.7398	29.0454	26.7448	41.0103	40.0706	44.4626	53.753	41.3417	51.0914	47.9418	54.3364	32.8215	21.9325	16.0508	17.9245	42.7539	18.9746	21.9479	24.0594	5.25033	7.27605	5.97142	8.74344	7.34948	11.1158	6.00885	7.23924	12.6292	16.715	11.9625	17.8365	10.2184	22.3859	13.1881	17.0473	10.0238	10.4888	7.55319	10.2447	10.6537	10.0973	10.1495	6.37288	14.9015
84	21.1685	20.5035	26.813	20.3639	41.2812	34.8111	33.8508	28.2138	48.0145	45.461	51.5425	60.7047	47.1105	57.7957	55.137	61.7184	41.8071	25.4391	18.4119	20.3323	51.1829	23.4182	26.8076	28.0103	5.16737	6.91313	6.01334	8.57199	7.58835	10.7895	5.69594	7.07698	13.2393	17.5506	13.0044	18.9391	11.0845	23.1526	13.7456	17.4012	10.6064	10.6268	7.64651	10.6219	10.9416	10.5915	11.0497	6.62819	15.4519
87.9833	21.8364	22.5471	28.5803	22.44	43.1486	35.834	34.218	30.7252	57.9663	52.0774	59.3658	71.5964	58.1329	65.1233	63.5063	70.4644	48.4494	30.3875	21.6384	22.8595	60.9217	27.6226	34.331	31.74	5.28363	7.05757	6.02454	8.63029	7.39542	10.9367	5.74464	7.21168	13.9971	17.5925	13.8616	19.7894	11.6513	23.4713	14.3155	17.7079	10.8426	11.0982	8.00674	11.3615	11.3827	10.7281	11.669	7.00859	16.886
91.9667	23.9134	24.5598	31.574	25.426	48.7097	39.5511	37.9563	35.1457	67.9412	61.7883	70.3092	77.509	67.5519	73.7393	73.2955	76.3597	55.0825	38.7519	27.3535	27.2977	69.9446	33.2907	41.0912	35.8518	5.0248	6.97716	6.08366	8.46271	7.54248	10.9005	5.96174	7.03429	14.0834	18.2233	15.0286	19.9502	11.9357	24.601	15.4392	18.0199	11.6578	11.3467	8.76609	11.7272	11.8997	10.8578	12.1342	7.1511	17.6662
96	26.1407	27.062	33.3518	26.4794	50.3457	42.9305	39.4708	35.4839	78.4106	72.3377	78.9902	84.6988	80.2426	81.3616	83.3609	84.0671	62.9078	42.9314	32.866	32.4525	77.4891	39.4447	50.1309	43.5321	5.19065	7.14736	6.15481	8.56004	7.87791	10.9966	5.91381	7.21886	14.2767	18.911	16.1322	20.8557	12.7154	24.771	16.2362	18.7134	11.9014	11.8199	9.27166	12.2348	12.5628	11.1679	12.5367	7.71338	19.8035
99.9833	27.9701	28.4957	36.2092	28.5417	55.1426	48.3652	44.6286	39.1988	88.2339	81.4826	86.9104	88.4908	86.7314	87.9626	88.3798	91.1375	69.2288	52.1086	39.8908	38.2427	84.2152	45.1521	59.502	51.6785	5.42364	7.22307	6.08505	8.65799	7.83053	11.0652	5.76129	7.07926	15.6365	19.621	16.6368	21.5621	13.0467	25.8981	17.2138	19.1591	12.5405	12.3792	9.68819	12.5715	13.3338	11.8817	12.9857	7.84731	22.3823
104.017	29.4825	30.6094	38.4128	30.1046	58.77	49.5298	47.3151	40.9457	92.5263	88.5696	92.0055	94.0578	93.1995	93.3911	93.6366	94.5902	73.1671	60.1251	47.9168	42.6027	90.6557	52.3498	68.7323	58.4551	5.32086	7.24759	6.05334	8.85382	8.00515	10.6715	5.70969	6.8931	16.459	20.4315	18.0009	22.1955	13.6925	27.0922	18.0476	20.6301	13.3588	12.5544	10.0774	13.4385	13.3036	12.0376	13.8545	8.37091	24.1211
108	32.3448	32.7689	42.6978	32.4554	63.4032	56.121	52.933	45.2367	95.173	94.8486	95.4299	96.0539	96.2554	95.7106	97.0375	96.1626	78.3806	70.194	55.2328	49.5852	93.1008	61.0883	75.0468	64.6608	5.07881	7.38423	6.10598	9.07003	7.92896	10.6651	5.88162	7.03629	17.2668	21.2001	18.6536	22.7156	14.8157	27.3497	19.1986	21.6573	14.1221	13.1295	10.8954	13.7128	13.9079	12.3598	13.8912	8.38763	25.4404
111.983	34.9135	34.0985	43.9771	34.2876	65.5682	59.183	56.6475	48.2551	97.9914	96.494	96.6749	97.5492	98.1515	97.8864	98.9022	97.8481	83.5859	74.1282	63.5454	57.7487	95.4745	67.3576	83.3768	72.7326	5.51213	7.58945	6.11109	9.31076	8.26661	10.6935	5.85316	6.94919	18.2462	21.4981	19.3136	23.7793	15.8138	28.456	19.4763	22.6185	14.7783	13.1672	11.9723	14.4887	14.5007	12.6305	14.9266	8.90176	27.4106
115.967	38.4025	38.7483	47.7971	37.4997	73.1016	62.9866	61.6427	52.2751	97.9419	97.425	98.4023	98.4376	99.2767	98.7981	99.2319	98.4505	87.1552	83.0576	68.9911	64.3315	96.1596	76.689	89.3341	79.0542	5.40872	7.45275	6.21947	9.07563	8.14869	11.2202	5.83824	6.86754	18.7086	22.3087	21.396	24.6777	17.0637	29.8335	21.1898	23.9108	15.3302	13.7929	12.4241	15.599	15.6438	13.4943	15.3372	9.35911	30.3164
120	39.2404	40.4774	48.3931	39.112	74.4989	66.3667	66.4443	53.3205	99.2018	98.7062	99.1602	99.2118	99.5553	99.4403	99.775	99.3331	90.3555	88.7698	81.4616	74.8645	98.9891	88.9872	95.4283	88.95	5.36058	7.68305	6.17333	9.07873	8.12624	10.9988	5.67239	7.20387	20.3186	22.8192	22.2997	26.6578	18.0297	31.9379	21.98	25.3015	17.0113	14.7274	13.4757	16.2508	17.4224	13.2319	16.4424	9.86205	31.3175
123.983	44.5399	46.1438	56.1714	44.8458	82.0136	73.7905	69.7955	60.7038	99.6895	99.471	99.5911	99.6903	99.8475	99.6623	99.8143	99.4963	93.5674	92.7577	84.8231	80.9401	99.5457	93.3446	96.5002	91.8062	5.22222	7.63263	6.1765	9.31172	8.00253	11.1698	5.795	7.19993	20.9302	24.4166	23.8844	27.1849	20.2998	34.0065	22.8285	26.2885	17.5747	15.0448	13.5554	17.6513	17.5173	14.7403	17.2125	9.66657	33.1107
128.017	48.3014	46.9074	59.6275	46.9544	83.8591	73.2522	72.3974	61.8537	99.8746	99.6483	99.8479	99.8569	99.953	99.8557	99.9395	99.8812	96.5905	96.029	88.3015	85.8508	99.666	96.5323	97.7749	94.2531	5.48229	7.63435	6.19778	8.87973	7.82749	11.0718	5.73013	6.98269	22.8714	26.3998	25.974	29.2983	21.5695	36.3464	24.7269	28.024	18.4291	16.1344	14.2714	18.3549	18.6637	15.401	17.804	10.4078	36.8604
132	53.3591	52.6415	65.5129	51.9201	89.4348	80.1784	79.5543	68.4521	99.9836	99.825	99.9413	99.9638	99.9597	99.9469	99.9712	99.95	98.1413	97.4787	89.9751	90.0142	99.8664	97.0756	98.7976	95.7598	5.3373	7.77043	6.44749	9.29384	7.85035	11.0966	5.9775	7.08209	23.1783	27.2555	27.3168	30.3579	22.7055	40.6299	25.9671	30.0027	19.4237	16.6876	15.02	19.4148	19.4461	15.3081	18.5261	11.1156	40.3095
135.983	57.5345	57.3672	69.1494	55.2687	90.7481	84.1425	81.8292	70.5956	99.983	99.8665	99.943	99.9573	99.9708	99.9748	99.9976	99.9786	99.2483	98.1376	93.2168	92.4526	99.8697	98.6266	99.2131	97.6237	5.53313	7.91515	6.2768	8.95937	8.16886	11.3055	6.10066	7.21644	25.8849	29.5581	30.1313	32.7827	24.8528	43.7674	28.5265	32.4134	21.106	17.5738	16.4007	19.9901	21.1954	16.0806	19.5613	11.127	43.1732
139.967	61.2907	58.3397	74.0894	59.1913	92.0516	87.7468	84.2446	79.4089	99.9858	99.9857	99.9755	99.9846	99.9794	99.9557	99.9755	99.9982	99.4281	99.2462	95.5098	95.8719	99.9572	99.4484	99.7067	98.9735	5.50039	7.82894	6.39969	9.40781	8.27089	11.3745	6.16773	7.0901	28.1361	30.3961	33.8725	35.7975	26.5372	49.7059	31.7157	35.6337	21.4384	18.0527	17.7718	20.9883	22.5966	16.5025	20.5246	11.5064	49.7115
142.65	66.6953	62.4579	76.5739	63.5207	93.6065	85.5646	88.3801	81.9425	99.9962	99.9618	99.9831	99.9939	99.9814	99.9556	99.9952	99.9746	99.8713	99.6532	97.549	97.6586	99.996	99.8226	99.8541	99.5915	5.56145	7.59539	6.577	9.61013	8.52799	11.599	6.28316	7.26196	28.7007	30.9175	33.7179	37.0642	27.6632	50.4263	33.1736	37.6373	22.2367	19.4075	17.5144	21.9332	22.5407	16.9906	21.1548	11.57	51.5767
W73F
	Control																								1uM dTAGv-1																								Compound 4 (25uM)
	Expt 1								Expt 2								Expt 3								Expt 1								Expt 2								Expt 3								Expt 1
Time	i	ii	iii	iv	v	vi	vii	viii	i	ii	iii	iv	v	vi	vii	viii	i	ii	iii	iv	v	vi	vii	viii	i	ii	iii	iv	v	vi	vii	viii	i	ii	iii	iv	v	vi	vii	viii	i	ii	iii	iv	v	vi	vii	viii	i
0	2.395	2.62606	2.15068	2.47672	2.47624	2.00521	2.21105	2.13141	8.43502	6.39126	9.54728	6.90256	6.64332	5.71252	7.00321	5.51469	3.34141	2.36896	3.66925	2.00162	2.45489	2.98091	1.7403	2.0001	2.19233	1.61493	1.92011	1.82008	2.28752	2.66495	1.75964	1.88315	8.1748	8.24464	7.84973	7.56238	7.42436	6.33717	9.85508	5.94904	2.54013	2.19109	3.20471	2.04341	2.8536	2.7734	3.42831	2.12146	2.66785
3.98333	3.77121	3.89603	4.56876	3.75822	3.44565	4.08523	4.0098	5.1463	8.93712	6.97619	10.9183	8.97395	8.03044	8.0122	7.5755	7.79523	4.32824	4.46176	3.96911	4.52683	2.86479	4.42059	2.49061	3.36884	4.71527	3.74496	5.1816	4.49505	3.18413	4.21702	3.18503	4.21101	8.61261	12.6025	8.74199	10.0992	10.8334	10.9012	10.7706	7.26037	3.28201	3.92904	3.61323	3.96856	3.7759	4.62699	5.49845	4.92754	4.83097
8.01667	4.1103	4.44794	5.37681	5.05319	4.06602	5.25358	4.42964	5.24708	10.1763	9.1257	12.0974	11.4601	8.85085	9.36719	8.42866	9.64142	5.16585	5.93287	4.65787	5.83347	4.00068	5.13767	2.93974	5.06148	4.51978	4.46494	5.43559	5.34407	3.65792	4.76148	3.45857	5.23044	8.81182	14.2907	9.44304	12.5494	11.1774	12.1183	12.1439	8.79718	3.53573	4.38654	4.65296	5.63743	3.93948	5.63882	5.40541	6.86395	5.84763
12	4.88077	5.28418	5.24301	6.22789	4.43779	5.85406	4.87932	6.24316	11.1326	9.56392	12.9388	12.8963	11.0408	11.0341	9.25004	10.3653	5.54812	7.01004	5.20654	6.66715	4.53436	7.06323	3.57724	6.13533	5.15915	5.10797	5.4072	6.24779	4.64626	5.65961	4.21184	6.59193	9.66049	15.5488	10.4632	12.8901	11.7947	14.1879	11.8513	9.96698	4.17551	5.07163	5.23382	6.89807	4.66954	5.9585	5.99856	8.22426	6.50758
15.9833	5.66672	6.23701	5.99988	7.02365	5.25738	6.53963	6.02122	7.06344	11.6914	10.3787	14.2931	14.0264	11.655	12.2671	10.874	10.4418	6.57127	8.01883	5.64441	7.50373	5.34096	7.15614	3.8925	7.13625	5.66161	5.79354	6.36632	7.3186	5.37957	6.63033	5.12509	7.6177	10.6302	16.6366	10.8483	13.6259	12.6216	14.6259	12.7644	11.0958	5.0612	5.42668	5.87623	7.77651	5.25793	6.9784	6.65402	9.48877	7.80048
19.9667	6.2138	7.30396	6.87742	8.28442	5.862	7.80331	6.81449	8.9124	12.4896	11.1386	13.3026	12.2756	11.4963	12.1972	11.7067	9.6301	7.17009	8.9059	6.06944	8.24381	5.76074	7.67759	4.02831	7.39189	6.48313	6.45225	7.15137	7.66799	6.20158	7.50877	6.0494	7.99355	10.3224	13.625	10.8381	11.8685	12.4169	12.0131	11.2767	8.25859	5.75597	5.69124	5.89357	8.81666	5.79099	7.74211	7.06178	10.9134	8.73004
24	5.56684	7.73258	6.10888	8.23939	5.69933	6.27086	7.01039	7.34105	13.7861	13.576	15.684	15.9919	13.3692	14.5271	13.5547	12.6243	5.81199	5.7932	5.37522	6.56796	5.14306	6.57459	3.76264	4.90613	6.1124	5.0344	6.02267	5.6469	5.96603	7.44205	4.79436	6.2643	12.6331	16.5072	13.4144	14.9202	14.1265	14.4794	13.7704	9.68895	5.06852	5.00553	4.13116	6.66584	4.67976	5.27057	5.80121	6.21463	11.8315
27.9833	6.24164	9.28306	6.80281	10.0263	6.35506	7.68823	7.73285	8.63485	15.6941	14.9729	16.8823	18.0006	15.1468	16.2112	14.7992	14.2	6.78679	7.22004	6.05182	8.16838	6.45295	8.25714	4.51205	6.08933	6.63116	5.69539	7.16795	6.15426	7.0106	9.1916	6.00747	8.39688	13.8582	19.7765	14.4879	17.1647	15.8482	17.0934	16.1605	11.725	5.98772	6.47712	5.19915	7.91321	5.7253	6.25822	6.4325	8.12804	13.7527
32.0167	7.23717	11.5456	8.91744	11.9735	7.94561	9.28562	9.16439	9.80576	17.3668	16.3992	19.2014	19.6858	16.7441	18.2121	17.6063	15.4991	7.64941	7.81001	6.39382	9.46784	7.11815	9.7898	5.23134	7.24242	7.81796	6.26457	8.59029	7.91017	7.94547	10.5679	6.48893	10.0176	15.9573	21.4127	16.2827	17.922	17.9554	17.9533	17.8514	12.1337	7.06275	7.29105	5.90206	9.05836	6.98131	6.73091	6.9668	9.01719	13.7576
36	8.51417	13.2492	9.97023	13.0115	8.82301	10.6669	10.614	11.0552	19.9852	17.8593	20.9967	21.7648	18.9916	20.0399	19.6146	16.3024	8.74648	8.66545	7.23855	10.796	7.99596	11.8749	5.73006	8.16582	9.19271	6.94532	9.65676	9.29273	8.73936	11.7612	7.67891	11.6859	17.3046	22.9166	18.008	19.7834	20.1171	20.7573	19.0721	14.0474	7.58655	8.28553	6.59006	9.07838	7.4799	8.26681	7.64865	10.0281	14.357
39.9833	9.54637	15.3752	10.6604	14.4611	9.5796	11.5256	12.0188	12.7282	22.3173	20.5099	22.8521	24.8304	22.987	22.4562	21.6987	19.092	10.0606	10.0295	7.44909	12.0798	9.5385	12.9984	6.61362	9.08585	10.9052	8.1585	11.867	10.3445	9.83884	13.9126	8.27351	12.6488	18.964	26.5253	20.4565	22.9739	23.4887	23.4486	21.2124	15.5418	8.93768	9.20673	7.30092	10.8375	8.24934	8.9852	8.70158	11.6178	15.2883
43.9667	10.968	16.4979	12.1338	16.1141	11.1833	13.1547	13.8657	14.6852	26.3026	22.1706	26.7161	27.2165	25.816	25.0635	24.8925	21.4606	11.4125	12.322	8.48371	13.0265	10.2474	14.4482	7.95224	10.3119	11.7837	8.31793	13.3824	11.4268	10.9446	14.5925	9.64661	14.552	22.6475	28.0754	23.2114	25.173	25.8767	25.7512	24.2061	16.6998	10.1104	9.99164	7.96481	11.9884	9.43952	10.1841	9.90095	12.4103	17.0079
48	12.6577	18.7253	14.641	18.9556	12.8151	14.5056	15.9398	15.8402	29.6166	26.719	31.7455	30.4545	31.4218	29.541	27.9532	25.0567	13.1745	13.7624	9.53505	15.2447	12.5227	16.7576	9.17295	12.1581	12.8818	10.1353	15.49	12.9976	12.5523	16.4873	11.2904	15.5401	25.6174	31.4485	27.0853	29.1911	28.7559	30.6885	27.2019	18.1875	11.9078	11.0005	9.55695	12.615	10.741	11.1179	10.8262	13.6806	17.7889
51.9833	14.147	19.9516	16.576	20.6272	14.6259	17.0547	17.7196	17.4521	33.0805	29.107	36.907	34.9487	38.0005	33.2783	32.9249	27.352	14.7504	15.5214	10.9731	17.4477	14.4635	18.277	10.2967	13.1313	14.9047	11.5019	17.5509	15.0983	14.8744	18.9561	13.2349	17.3963	29.6983	37.7125	30.894	32.7485	34.2879	34.7477	31.0584	21.3858	13.4744	11.731	11.5382	13.7465	12.7488	12.514	12.6024	14.6543	18.3681
56.0167	16.8801	22.4308	18.8857	23.7748	17.9299	18.0501	20.3005	20.2236	39.2476	32.2789	41.6316	40.5413	42.7909	37.7437	38.665	31.8235	16.6953	17.574	12.2759	20.1356	17.09	22.1155	12.087	15.643	16.7788	13.4892	19.8341	17.1237	18.2431	20.25	14.5518	20.1247	33.8335	41.997	36.5012	37.6902	40.4522	39.1147	36.145	24.5765	15.9579	13.6373	13.6341	14.8356	14.034	13.9634	15.2051	17.3649	19.6597
60	19.7953	25.4504	21.6696	27.4762	20.7627	21.2405	24.0822	23.9317	46.8966	38.0534	47.4531	45.2658	50.4329	44.0079	44.4329	38.1905	19.8114	21.5961	13.6835	23.1806	18.8821	25.1174	14.5827	18.4126	19.8202	15.6	23.4974	20.2699	20.6711	23.9356	17.1047	23.4177	40.2869	49.4203	43.2812	44.2902	47.2627	45.934	42.646	27.3207	17.8111	14.3094	15.2044	17.4779	16.6401	15.9609	18.0913	19.9179	21.2981
63.9833	22.209	29.1111	24.9302	31.996	25.2527	24.6389	28.6909	26.842	54.4607	45.3523	55.9744	51.1503	58.7726	51.5348	50.5909	44.582	21.0721	24.7801	15.4202	26.9065	22.2319	27.8238	16.6457	20.3106	23.5791	18.4943	26.3776	24.0111	23.1086	27.3768	20.2983	26.3344	47.4854	57.2068	48.6773	49.9604	53.2542	53.4419	49.2636	32.8123	20.7147	16.3009	17.1876	20.0946	20.1359	17.3565	22.0024	21.1248	25.4934
67.9667	27.2966	34.2221	30.2509	36.8558	28.891	28.0404	32.8525	32.615	63.2138	52.2338	66.0912	59.9708	68.9833	58.0038	59.429	51.2614	24.9137	27.9319	17.5935	31.3346	26.538	31.858	18.7099	22.1212	26.0981	19.4233	29.8505	26.5391	27.274	31.8876	23.8082	29.4297	54.5688	65.338	56.1446	57.2182	61.0391	61.5964	54.992	38.8456	23.8137	17.0965	20.6584	21.5919	24.4546	20.1389	24.7941	23.0386	29.0292
72	33.7885	40.4515	34.3942	38.8238	32.9947	31.3512	37.9072	38.082	72.0179	58.6709	74.1743	68.3841	76.7809	67.2218	68.5317	59.9261	28.4722	31.3053	20.6072	35.482	28.908	38.0989	22.469	26.7538	31.2727	19.6677	35.1691	28.8268	30.9676	35.729	27.9807	33.1314	63.0719	73.8339	67.152	66.742	67.765	67.9213	64.2445	43.9947	28.1738	20.7817	24.4817	24.0546	28.3195	22.5434	28.4381	26.2362	34.5162
75.9833	37.7076	45.3743	39.2831	42.6005	38.1989	35.7174	44.6472	41.9497	80.3941	69.2903	81.4579	75.7178	85.0279	75.7672	75.5239	69.7592	33.676	39.9471	25.8887	44.4971	34.9592	45.2377	28.8179	14.8764	35.6374	22.8064	40.7864	34.2101	35.5721	41.7579	31.6826	38.412	75.8112	83.1922	77.5148	74.486	77.0093	76.3671	72.9875	53.5975	35.895	24.7541	31.2697	30.8266	34.2813	27.7597	34.8665	33.0577	36.515
80.0167	39.9029	48.7828	41.5464	44.7132	40.1625	37.4908	47.2758	45.0061	86.0786	77.7368	88.3989	84.3899	89.9549	84.7459	85.8409	79.9909	36.0721	41.8745	28.3544	48.0077	38.342	49.3654	31.8952	36.1232	36.7411	24.2149	43.5441	35.8329	36.3382	42.5657	33.4012	40.7317	86.3689	89.8018	85.2508	81.0999	84.7503	84.6068	80.524	63.1478	38.4326	26.6234	33.0236	33.2692	37.9582	28.8998	36.915	34.5728	39.0876
84	45.3866	53.7678	45.37	49.9289	44.1803	41.1539	52.8697	48.3806	93.1055	83.8575	95.2263	91.7148	94.4733	90.4921	90.5971	85.8901	41.5905	49.8071	32.9983	54.4317	45.5299	53.4957	37.0466	42.5572	40.0469	26.8471	46.0472	23.6547	40.6308	47.1815	37.4735	43.7876	90.4479	94.2661	92.4266	90.3822	91.4194	90.2027	88.1155	72.4043	45.8225	29.6914	39.9589	36.912	43.8171	34.0005	46.4199	38.97	41.893
87.9833	47.8818	54.9554	48.6503	53.3559	47.058	44.6248	56.7869	48.8051	95.562	88.7657	97.5469	95.7773	96.7353	93.6905	95.3867	91.9381	48.6926	56.566	39.1819	61.1792	52.4303	63.7296	44.1159	48.8192	43.0146	27.5901	48.9194	41.429	41.945	50.0569	40.0041	46.4208	95.9414	95.9994	96.6303	95.4506	95.9947	93.9668	93.1915	83.2194	51.9128	36.2173	48.4345	44.4141	50.3117	37.1356	56.36	45.3383	45.0593
91.9667	53.2501	58.8742	55.7026	56.1304	53.8786	49.3449	60.2713	56.4256	96.9059	93.7693	98.2833	97.456	98.4645	95.7364	97.4181	95.3986	56.3607	69.0257	45.3549	71.3014	60.4578	71.6389	52.4339	56.7105	48.644	31.41	55.1575	46.0737	46.8857	53.5316	42.5413	50.7701	97.8386	97.2683	97.6437	97.3764	98.0694	95.9977	96.033	89.8926	62.0882	41.3535	56.2514	50.4792	59.9905	42.2533	65.1536	52.8227	48.5564
96	57.0202	60.8807	57.7251	60.624	55.4769	50.4332	63.4197	57.3559	99.033	95.724	99.2238	98.0487	99.2896	98.173	97.7012	97.5025	63.7805	75.5669	52.2279	80.5554	69.2154	75.2431	60.3635	65.2091	51.2568	34.0774	56.662	48.3695	51.2336	56.4133	46.8094	53.4689	99.0591	98.2765	98.8437	98.6247	98.8942	98.3512	97.6016	96.3046	73.4396	48.7582	63.2544	58.2927	69.7955	48.787	74.0459	57.5259	50.8655
99.9833	62.2029	65.0742	62.9386	65.0557	59.9788	57.2946	69.7524	63.8893	99.1687	97.4647	99.4478	99.0371	99.653	98.7622	98.9276	97.6032	70.4169	82.5931	62.5204	84.5962	80.8708	83.7315	70.0531	75.0313	55.7655	37.5808	63.3703	53.2242	56.2843	62.4843	51.7335	57.5754	99.7616	99.4006	99.3966	99.1696	99.3413	98.5309	98.4947	97.1387	83.6479	57.1083	76.0364	67.0513	78.3866	55.8148	85.3067	64.039	55.179
104.017	66.4038	67.8157	65.8687	68.5066	63.0662	59.3518	73.3101	64.822	99.4535	98.4551	99.8755	99.367	99.8294	99.3606	99.7109	99.093	80.3276	88.9601	70.4163	91.2849	88.0635	90.4488	80.8158	85.2182	57.9488	39.8779	65.6285	55.3356	59.6148	64.282	54.1644	61.1335	99.7754	99.7232	99.7703	99.3057	99.6194	99.154	98.9515	99.0716	88.9668	66.0614	85.3075	74.8894	86.4394	63.8728	91.573	72.2575	58.1067
108	72.454	72.3581	69.5893	72.8338	69.0941	63.7678	77.5299	71.2092	99.7215	99.3764	99.8958	99.7521	99.9639	99.6823	99.9548	99.4423	85.7566	93.64	80.6298	94.4393	93.1034	93.2211	88.6812	91.7373	62.8342	44.7293	74.3485	61.0327	65.8079	71.6579	60.7164	68.0224	99.877	99.7733	99.8552	99.837	99.8431	99.6034	99.6268	99.0096	95.6826	77.3511	91.0962	82.4616	92.683	70.97	93.5311	80.1035	61.2816
111.983	75.8459	74.6911	71.5113	75.2496	71.0684	65.4463	80.1316	73.3521	99.836	99.7266	99.9367	99.8688	99.9685	99.932	99.9341	99.8857	91.6524	95.6977	87.7808	96.2326	96.1382	95.5356	93.6276	94.5131	65.947	44.5891	78.8277	63.9375	69.3594	74.949	63.7594	69.7072	99.959	99.9332	99.894	99.9238	99.965	99.8882	99.8198	99.5759	97.0011	85.6963	95.4185	90.05	94.611	79.9128	97.5231	86.3809	64.4758
115.967	81.3182	80.1357	78.8158	81.5903	77.6715	73.4733	85.7216	78.1406	99.9326	99.9109	99.9822	99.9099	99.9909	99.9652	99.9541	99.9734	94.4236	97.8493	93.9081	97.8517	97.9611	97.6108	97.2504	97.0122	69.2729	52.0065	82.877	69.4928	74.5714	79.1868	68.2651	76.4929	99.9595	99.9907	99.9833	99.9702	99.9969	99.9736	99.9553	99.8844	98.5678	92.1482	96.8714	92.961	97.7819	85.6878	98.5544	92.8414	70.5322
120	85.8887	83.4048	82.4484	84.0878	80.6273	76.3846	87.2855	81.2838	99.9938	99.947	99.9825	99.9088	100	99.981	99.988	99.9708	97.1301	98.5489	96.0101	98.7616	98.7463	98.7544	98.6523	98.7181	73.688	53.6983	85.7357	73.5975	76.4304	82.2628	73.564	77.3978	99.9861	99.9985	99.9936	99.9875	99.9937	99.9677	99.9501	99.9822	99.3662	95.7561	98.1499	95.6662	98.7075	90.3159	99.1123	96.812	69.3677
123.983	88.7017	86.6278	86.6642	86.5608	85.4728	81.2852	91.2372	85.0344	99.9856	99.9803	99.9729	99.9684	100	99.9931	99.9847	99.9594	98.6547	99.4146	97.4988	99.0432	98.9135	98.9217	99.1577	99.4333	77.297	60.0591	90.0018	79.1388	82.0911	85.0577	78.5728	82.6991	99.9867	99.9615	99.9987	99.995	99.9972	99.9959	99.9698	99.959	99.5495	97.2275	99.1223	97.2821	99.3682	95.3579	99.4452	98.0013	77.088
128.017	91.1971	88.3916	89.9172	90.6351	87.0107	82.2325	92.5067	86.1857	99.9935	100	99.991	99.9784	99.9909	99.994	99.9907	99.9894	99.4277	99.7852	98.6992	99.63	99.5436	99.3228	99.2735	99.5664	81.087	60.9789	92.349	80.9494	85.5278	88.2891	83.1774	86.4304	99.9921	99.992	100	99.9938	99.991	99.9929	99.9991	99.9927	99.8437	98.2484	99.4414	98.6804	99.7242	96.4442	99.6769	98.6475	80.9034
132	94.6295	91.1072	92.3312	94.0496	90.4617	87.1405	95.1209	91.3174	99.9932	99.9885	100	99.9843	99.9976	99.9956	100	99.9931	99.6872	99.943	99.4912	99.8517	99.7953	99.7039	99.7501	99.8322	86.2454	67.3381	95.1027	86.4537	90.9136	90.4587	86.6269	88.6052	99.9763	99.9887	99.9969	99.9937	100	99.9968	100	99.9936	99.949	99.2721	99.7555	99.418	99.9039	98.0869	99.9393	99.3657	85.8965
135.983	96.0694	92.5282	95.0184	95.2355	92.3426	89.6694	95.4176	93.155	99.9814	100	100	99.9925	100	99.9954	99.9961	99.9918	99.8741	99.9582	99.7859	99.9412	99.8438	99.9471	99.8984	99.9539	87.8523	72.125	95.6189	90.2966	93.0619	93.8269	88.193	92.7414	99.9847	99.9985	100	100	99.9964	99.9985	99.985	99.9991	99.9877	99.5343	99.8837	99.5944	99.9227	98.6654	99.986	99.7292	87.3893
139.967	97.3202	95.2657	96.1121	96.561	94.1225	92.016	97.0134	94.5498	99.9903	99.9979	99.9985	99.9981	99.9974	100	99.9968	99.9976	99.9183	99.9571	99.9259	99.9263	99.9462	99.9514	99.9104	99.9773	91.2562	75.3534	97.2619	94.1139	95.0121	94.76	91.9049	95.6996	100	99.9829	100	100	100	100	100	99.9944	99.9747	99.7912	99.9716	99.8418	99.9851	99.4433	99.9893	99.9284	91.0354
142.65	97.6352	95.7263	96.6253	97.0107	95.2721	93.8082	97.1062	95.7284	99.9777	100	99.992	99.9877	100	100	100	99.9962	99.9711	99.9754	99.8981	99.9689	99.9661	99.9602	99.9275	99.9845	93.7251	79.3553	96.6633	94.6592	96.7083	95.4337	94.4562	96.4394	100	99.9865	99.9994	100	100	99.9976	100	99.9989	99.982	99.8273	99.9616	99.9226	99.9787	99.6677	99.9914	99.9132	91.3397
L85R
	Control																								1uM dTAGv-1																								Compound 4 (25uM)
	Expt 1								Expt 2								Expt 3								Expt 1								Expt 2								Expt 3								Expt 1
Time	i	ii	iii	iv	v	vi	vii	viii	i	ii	iii	iv	v	vi	vii	viii	i	ii	iii	iv	v	vi	vii	viii	i	ii	iii	iv	v	vi	vii	viii	i	ii	iii	iv	v	vi	vii	viii	i	ii	iii	iv	v	vi	vii	viii	i
0	1.27321	0.831192	1.4604	1.48472	1.31465	0.901856	0.865247	0.843764	6.0559	5.14692	6.47387	4.42598	5.67922	5.36217	5.57609	6.52499	3.03527	1.97122	2.35715	2.57799	2.98512	2.3443	2.44502	2.13583	1.24786	1.22762	1.10446	1.10618	1.32578	1.17685	1.14369	0.541072	6.67026	5.9192	5.26829	4.75374	5.61125	4.63804	6.11136	6.34146	2.50028	1.90657	2.05107	1.40846	2.67082	2.42795	2.31709	1.92971	1.57949
3.98333	0.0893844	0.0913185	0.138221	0.514824	0.0874503	0.175729	0.0402713	0.279758	5.14962	9.02665	7.58946	8.01351	6.19591	10.7195	6.09479	10.7037	5.68523	3.83503	3.59292	4.40885	4.75961	4.97043	3.4299	2.8603	4.0815	4.13427	3.67568	5.03999	3.6285	4.71099	3.96628	3.19062	7.47085	10.5576	5.92859	7.80559	6.88598	9.03749	5.92313	8.82681	3.61461	3.65626	4.74815	3.28229	3.64418	2.85443	3.68797	3.79745	2.84683
8.01667	4.00351	4.22497	3.42617	5.55109	4.79408	7.62081	2.84738	4.63769	5.54757	10.8362	6.61983	10.3099	7.07353	13.5842	6.04243	12.8395	6.83328	5.54777	4.1706	5.72668	5.44824	6.01652	4.38798	3.80802	4.60032	4.74787	4.15361	6.20019	3.90183	7.82279	3.98064	3.9421	8.29099	14.313	6.05445	10.0278	7.05715	11.9525	5.84356	10.6723	3.96579	5.36742	4.48628	4.37763	4.36457	4.37058	4.65545	5.35084	3.25866
12	4.81184	6.16711	3.97491	7.02123	5.50177	7.71634	3.03092	5.18167	5.2591	11.5461	7.09287	11.1819	7.19627	14.5091	6.02053	12.8661	8.25804	6.65907	4.99951	5.55178	6.50068	6.87963	4.66042	4.58133	4.6685	5.71507	4.8329	6.7211	4.84962	7.20608	4.21737	4.53201	7.56479	15.5712	5.56711	10.5364	7.04914	13.377	6.04609	12.0004	4.69282	6.21222	5.10354	4.81232	4.86765	5.1186	5.46571	6.00008	4.49022
15.9833	5.0152	6.31265	4.66961	8.10082	5.87568	7.79924	3.16796	5.20336	4.78807	12.1164	6.81836	12.116	6.70956	15.2155	6.61845	13.1174	9.31787	6.97302	5.71556	6.14397	7.3443	7.97421	5.74526	4.86316	5.01091	5.67114	5.13774	6.72206	5.07294	6.55193	4.84631	5.05574	8.3075	16.1521	5.91643	11.5231	7.08644	13.8788	6.76289	13.5412	5.96568	7.39632	5.82905	4.79574	5.89405	5.44927	6.24993	6.39354	5.32079
19.9667	5.38835	6.03732	5.09505	7.73369	6.25117	8.51721	3.46161	5.57271	2.56293	5.60663	3.74772	7.10875	3.97954	7.73596	5.40506	5.43891	10.1495	8.20865	6.23563	6.52085	8.70358	8.5454	6.64436	5.26007	5.50791	6.39872	5.98247	7.74322	5.42765	6.72068	5.62058	4.87504	5.63204	9.40014	4.24403	7.85339	4.67299	6.16276	3.22785	7.13106	7.52984	8.21162	6.52928	5.321	7.12837	5.9862	7.11096	7.13072	5.67874
24	4.76314	4.07203	4.81619	6.51394	4.74034	4.39669	2.80621	3.52619	4.00247	8.52751	4.32975	8.5836	4.82144	9.42473	6.73547	6.9581	8.27027	6.79342	4.74014	6.52278	7.42927	6.28951	5.3929	5.19417	4.72135	4.95089	4.73053	4.12032	3.64639	3.94189	4.06886	3.80001	7.71738	11.2655	5.48754	8.91592	6.00257	8.39481	3.74993	8.00909	5.33543	4.39434	4.5356	4.23692	6.76779	4.76369	5.03212	4.55425	11.4263
27.9833	5.31188	5.7244	5.55192	7.42408	5.52753	5.06797	3.47528	5.20985	4.33086	10.127	5.27078	9.09821	5.39712	10.9406	6.86484	8.01386	9.29487	7.9405	5.42164	8.02076	8.2443	7.79606	6.29642	5.62528	5.32162	6.0244	5.72067	6.21007	5.11632	4.49208	4.76224	5.25917	8.662	13.2987	6.26755	9.96864	6.59945	10.3644	3.73964	8.21563	6.10211	5.13622	5.23624	4.97161	7.17734	5.97114	5.85654	5.7673	12.2018
32.0167	6.05534	5.71991	6.62412	8.81748	6.61569	5.11936	4.02534	6.21443	4.1505	9.99426	5.95753	10.1432	4.88789	12.0503	6.91817	8.3026	10.4281	10.0617	5.79624	9.18179	10.0412	8.49234	6.9172	6.78292	5.67453	7.44419	6.15578	6.61341	6.54641	6.60263	5.33453	5.36382	7.62427	14.3905	6.60726	10.9248	6.95589	10.7084	4.09027	8.42569	6.24993	6.21643	5.85219	5.02065	8.39958	6.91417	6.39596	6.44327	11.7273
36	7.0403	6.78769	6.88198	9.79553	7.39259	5.89716	4.5633	6.38615	4.73986	9.99744	5.93453	10.7439	5.3011	12.0605	7.2304	8.89271	12.6388	11.6909	7.29498	10.885	12.5393	9.8481	8.79594	7.87121	6.30402	7.95079	7.12278	7.23364	7.1033	7.87902	5.94897	5.95732	7.80276	14.4203	6.9248	11.3266	7.43935	12.0473	4.69979	8.88028	7.60879	6.13651	6.768	5.72626	9.63562	8.07112	6.78762	7.30445	11.8872
39.9833	7.50138	7.56445	7.85374	11.1804	8.45553	7.37642	5.51717	6.78292	4.54092	10.6399	6.60602	11.4722	5.23962	12.285	7.78252	8.99909	14.6018	12.5093	8.68763	12.6567	14.89	10.8301	9.98287	8.67747	6.72234	7.92972	7.94581	6.9677	7.56113	8.91696	6.03966	6.43996	8.39315	14.5717	6.68318	11.589	7.45531	11.7887	5.16053	9.32547	9.06485	7.00963	7.71718	6.66819	10.524	8.28104	8.08825	8.09454	12.3482
43.9667	8.89347	8.14303	8.73252	11.7243	9.0989	7.84227	5.73227	7.2402	5.24612	11.1929	7.48128	13.2003	6.46414	13.0018	8.1699	10.2611	16.4488	14.3199	9.70774	14.0198	17.0177	12.5294	11.9642	10.4375	7.12112	9.27712	8.6334	7.56555	7.91183	11.501	6.94746	7.2679	9.6015	15.1486	7.58835	11.185	8.14406	13.2299	5.86539	11.2836	9.96256	8.20092	8.77887	7.13107	12.1612	9.23567	9.04579	8.9173	12.918
48	10.3922	8.99004	10.0953	13.8498	11.2624	8.84284	6.36833	8.40199	5.95297	12.5998	8.31026	13.5833	7.1578	13.8916	9.16501	10.6922	18.9286	15.8326	11.4172	16.3408	21.5056	14.0735	14.4734	11.5989	8.26426	10.2117	9.83194	8.01607	8.74503	13.8778	7.51078	7.58379	10.4465	15.5218	8.55631	12.7677	8.60957	13.372	5.93605	11.5995	11.9902	9.15541	9.63942	7.98685	13.6188	10.4109	10.4656	10.5395	13.756
51.9833	12.0098	9.40746	11.7659	14.894	13.6108	10.2199	7.04679	9.28175	6.96162	13.7495	9.69261	15.2467	8.07623	14.9521	10.7444	11.2936	21.7395	18.2074	13.3712	18.4891	24.5971	16.7524	16.935	14.0594	8.63243	11.0945	10.6519	8.36214	9.42923	18.2966	8.39274	9.38191	12.322	16.499	9.08723	12.5834	8.79055	14.3969	6.89752	12.3821	14.34	9.57401	11.0288	8.54429	16.5325	11.566	12.1729	11.0368	15.0362
56.0167	14.3959	10.966	13.8019	17.2984	15.7066	11.5427	7.59719	10.4031	7.59498	14.0329	10.2682	15.676	9.39413	16.2543	11.7447	12.2614	25.4582	20.2009	15.1774	20.8357	27.0271	18.1381	19.5573	15.7469	10.9151	11.4921	12.0697	10.0757	11.5879	23.0576	9.37997	9.96884	13.157	16.5282	9.89307	13.2581	11.0335	15.5876	7.54842	13.5893	17.0094	11.0647	12.5448	9.54631	18.3385	11.7969	13.2526	12.8005	15.332
60	16.4524	12.6763	16.1756	20.0745	17.5946	12.1868	8.76595	11.6942	7.97103	14.7267	11.8621	17.8682	10.2076	17.0307	13.5472	12.9807	27.6745	23.4266	19.0356	23.3056	32.2845	21.6644	21.855	18.8454	11.8217	11.7149	13.893	11.4223	13.206	26.2364	10.9519	11.1941	14.5366	18.1416	10.7741	14.307	12.1378	16.9066	8.35509	15.2506	18.0695	11.3814	15.7259	11.3328	21.4435	13.7468	13.8408	13.7964	16.8262
63.9833	19.9833	14.1242	18.2815	22.2502	21.1931	14.3431	10.3011	13.3182	9.08129	16.789	13.3044	19.5587	11.8217	18.8177	15.9392	14.6154	32.7483	27.4876	21.6309	27.6792	38.1122	25.7073	25.6281	19.9984	12.3178	12.6357	15.6987	12.144	15.9157	31.2365	12.1443	12.8689	16.6551	18.8133	13.1155	15.0044	13.2216	17.6299	10.0795	16.5618	20.6032	13.0234	18.0093	12.7686	23.9421	14.9892	16.3171	14.8808	18.2453
67.9667	21.7718	16.0295	21.0132	25.2462	25.0477	16.4423	12.01	15.6095	11.2922	19.9334	15.5382	22.1474	14.8925	21.3021	18.5891	16.5139	38.3846	31.2219	25.068	32.3381	45.2257	30.668	29.3134	23.5575	13.9603	14.2645	17.3614	13.5515	18.0348	35.5211	13.2473	13.7006	18.9219	20.2077	14.8879	17.2063	14.6244	19.1252	11.1555	19.0702	23.7248	14.2152	20.5135	14.8485	27.2993	17.4269	17.6308	16.5259	19.2337
72	25.4154	19.0685	24.1406	29.9172	28.1314	19.0398	14.9658	16.2505	12.7425	21.1735	17.6428	23.344	16.2623	23.532	21.924	18.569	45.5197	36.4646	29.6257	37.4012	52.3452	33.9049	34.5378	27.1663	15.9901	16.274	20.0795	15.065	19.1553	37.4239	14.9838	14.6238	22.4568	21.3281	16.6469	18.3405	16.5137	19.9864	12.5237	20.3557	27.8723	15.7674	22.8692	15.7248	32.6877	18.895	20.4908	18.397	21.6214
75.9833	29.7776	21.8371	27.4016	33.8163	31.5443	21.3103	17.0953	18.5648	13.5145	22.9325	20.2296	26.5299	18.4706	26.2048	24.8594	20.0456	55.8228	45.4586	36.9443	45.2648	63.346	41.5641	42.7549	35.117	18.1942	17.456	21.9198	16.2387	21.9446	41.3213	17.2232	16.4203	24.96	23.9642	19.1289	20.2662	19.0716	22.3498	14.6954	22.7885	35.1609	19.1039	30.2419	20.1131	42.0707	21.832	25.7129	21.3798	24.7088
80.0167	31.2909	22.5316	29.268	35.2901	33.4583	22.3116	17.3695	20.0939	15.7675	26.0063	23.9887	31.1397	21.8733	30.0818	29.607	23.3543	60.8558	49.4954	41.1486	49.2851	69.4626	44.9428	46.5518	36.4682	19.4879	18.441	23.4508	16.9488	23.164	43.4473	18.136	16.8547	28.2661	27.2009	21.5914	21.7813	21.2841	25.0639	16.8301	24.6087	37.9922	20.8017	33.2778	21.8278	44.4169	23.1574	27.7233	22.801	25.4248
84	32.8338	24.823	31.8284	38.1862	37.735	24.2402	20.5766	23.2732	18.152	29.5828	27.6265	35.3431	25.6314	34.7438	33.509	26.7599	69.4928	55.58	47.2546	57.9068	76.1388	52.3517	55.1908	43.883	20.4359	19.2493	25.8069	18.0161	25.9048	46.9774	19.259	18.4715	30.8769	28.9027	24.7272	23.6965	23.683	26.3932	19.4028	27.5975	44.2644	23.6759	39.6849	24.8766	51.9126	28.1177	34.5647	27.6624	26.386
87.9833	34.6714	26.4442	34.7184	40.564	40.2513	25.1935	21.1569	24.8612	22.4407	34.7236	32.1046	38.5282	29.2577	37.5311	40.708	29.9592	76.5059	64.5457	58.1696	65.5735	82.1074	60.3522	62.8469	51.3874	21.0721	19.8245	26.9406	19.6123	27.4912	49.6506	20.3671	19.5859	36.2985	31.6833	28.8729	27.1939	26.5687	29.4796	22.7614	31.9419	50.6121	26.6531	46.7327	28.6123	59.457	32.2363	40.8729	28.7458	28.6143
91.9667	38.768	29.5116	35.8964	42.4556	45.6197	27.2269	22.7304	26.5606	24.8688	37.6271	36.0845	43.8616	34.2514	42.9087	47.0555	35.0495	85.6353	73.9777	66.5581	72.6725	87.9937	69.5663	71.5735	58.1658	22.9115	22.1715	29.0912	21.2157	29.359	54.0986	21.5035	21.0969	42.3529	37.3008	33.7806	28.914	30.3057	34.1624	26.5031	36.4632	58.3326	31.2935	55.1014	32.9386	66.578	35.9367	48.6216	35.9148	30.1442
96	41.6139	30.9023	38.2541	44.3484	48.7795	29.4568	25.2889	28.3572	29.7861	42.8951	45.1868	51.1312	40.2807	49.1077	55.8115	41.4454	91.3881	83.4006	78.7155	80.7145	93.709	78.4105	81.4217	67.3512	24.7739	22.4163	30.7743	22.4977	31.5117	55.3122	22.3469	21.952	47.8856	40.6037	39.371	32.2699	34.5692	40.047	31.3224	40.8589	67.145	36.2552	61.87	35.595	73.8695	40.6936	57.4988	40.9593	31.3176
99.9833	43.812	34.7456	41.8256	50.4453	52.6297	33.4305	27.618	31.2278	36.8831	51.8184	51.6091	57.7335	49.5037	59.4446	65.9434	46.2103	95.8203	91.0839	88.352	88.3541	95.6927	85.6144	87.6412	76.2725	26.4044	24.6	33.9436	23.5192	35.5589	60.7212	24.4382	24.0643	53.2595	47.3785	46.3913	35.4676	39.4017	45.0675	36.0692	47.9074	73.9385	41.5956	68.4419	41.655	78.916	48.0246	65.963	49.3744	34.332
104.017	45.7521	35.5337	44.1908	52.4257	55.2179	35.1682	28.4893	33.1689	44.485	59.1471	59.9382	64.2127	59.248	66.6142	74.0639	54.5057	97.3044	94.4377	91.7615	92.727	97.2216	88.9019	93.5551	84.2583	27.9676	26.1027	35.0108	25.2427	37.2832	63.0042	25.7729	25.4386	61.936	52.2991	51.7636	41.9242	46.7567	48.5066	42.435	55.6668	78.655	47.9118	76.7963	48.1036	85.7928	55.0816	75.2722	56.1294	35.7654
108	51.6092	39.2741	50.4373	58.8846	60.4728	37.3387	31.8526	35.8882	52.6484	64.1931	69.7555	70.4691	70.7499	75.2234	81.4603	62.2771	98.8816	96.5706	96.5798	95.6916	98.444	94.806	96.253	88.3956	30.514	27.9404	38.0087	27.4632	40.5398	66.2008	27.5023	27.0174	69.7726	58.9322	59.991	46.4163	52.8352	54.6451	51.2115	62.0583	86.5057	54.8767	81.9807	56.8963	90.9182	65.3187	81.478	64.8969	38.1332
111.983	55.2778	39.5424	53.0486	60.7019	64.1141	38.8594	34.4383	37.8959	65.1934	73.7465	79.1618	79.1862	82.9372	84.77	87.0162	71.6683	99.3896	98.5948	98.348	97.6073	99.0515	96.115	98.2064	92.5164	32.3227	28.7632	41.108	29.9111	43.2395	69.2528	31.6995	28.9781	79.4209	66.0205	70.2519	52.4365	62.1427	65.5028	60.9738	71.3017	91.1654	64.4351	88.8765	65.3278	95.383	71.544	89.0732	75.2826	39.8398
115.967	60.2525	43.4719	60.2032	65.9056	67.866	42.5746	38.0612	44.8863	74.0259	81.9573	85.3459	84.5292	89.6469	89.8359	94.6992	79.3873	99.7195	98.7016	98.5358	98.728	99.5107	96.7958	98.9348	96.0003	36.2695	32.0527	43.8394	32.4373	48.2965	73.6448	34.0554	32.704	86.7224	73.4945	78.2217	60.1786	72.2107	74.3565	69.8378	79.5934	94.843	71.6321	92.7398	73.4744	97.3862	77.559	94.8933	85.7665	42.4863
120	64.0156	47.8021	62.5023	68.8262	71.7191	45.7158	41.5335	46.2928	83.4113	88.3804	90.7269	90.9072	94.496	93.4818	96.5329	88.1457	99.808	99.4957	99.3714	99.3955	99.5924	98.6078	99.6143	97.3757	38.431	34.1875	45.7797	33.722	50.8131	76.6812	35.0267	33.5352	92.4603	83.64	86.3488	67.5023	81.3722	82.7418	82.4043	88.5167	97.6805	79.7012	96.4863	82.3932	98.8055	85.3658	97.2972	92.5997	46.5025
123.983	70.0105	51.3625	68.9382	72.2073	78.1225	52.2075	46.2806	51.1963	90.2784	92.2957	95.15	94.9646	96.2827	95.74	97.9404	92.8363	99.9181	99.6838	99.6156	99.515	99.8362	99.2651	99.7058	97.8519	44.5377	35.6835	51.7126	38.0252	55.0409	80.8822	38.3547	35.8292	96.3575	90.6376	92.366	75.129	91.1116	89.0888	91.3705	95.114	98.6786	85.1904	98.7621	90.6215	99.0683	90.9142	99.0863	95.752	50.4203
128.017	72.9223	54.6277	72.4938	75.8322	80.2552	55.4476	47.9293	55.031	94.4935	94.5489	97.3538	96.6679	97.7792	97.4176	98.7408	94.5924	99.972	99.8718	99.9059	99.8272	99.959	99.7715	99.7622	99.0417	47.4816	37.4616	54.7785	38.7338	58.0239	83.8562	40.9271	38.6208	97.623	94.7872	95.7949	84.4683	95.2865	94.5786	96.578	96.9463	99.0925	91.3459	99.147	95.1392	99.7305	95.6879	99.5811	97.5947	50.2179
132	78.5194	58.3122	80.492	82.0885	86.9475	59.0075	53.8274	59.8674	96.1353	96.6189	98.6914	97.8142	98.5128	98.0688	99.3886	96.8586	99.9186	99.8984	99.9482	99.9595	99.9941	99.8735	99.9043	99.7182	52.4007	42.8686	58.8534	42.4622	63.6863	87.5861	45.9978	43.9969	98.356	97.1735	97.1925	90.1267	97.9326	97.6402	97.7308	98.2448	99.6052	95.5163	99.785	97.6336	99.8756	96.9461	99.712	98.1398	56.0733
135.983	81.8148	62.0389	84.4348	84.0122	88.0411	63.4023	57.2674	63.1098	98.0715	97.8651	99.1407	98.7991	99.2309	98.6791	99.7292	97.9762	99.9797	99.976	99.9516	99.9788	99.9952	99.9684	99.9802	99.8942	56.6476	44.2335	62.1379	44.8169	67.7924	90.0874	50.3048	45.497	99.336	98.3062	98.1226	94.4449	99.0335	98.753	99.1391	98.735	99.9609	98.1253	99.8359	98.623	99.8971	97.7688	99.8688	99.1227	58.7583
139.967	86.7593	68.2305	89.736	89.1077	92.0203	67.4641	61.3078	68.0446	98.7711	99.1467	99.576	99.5674	99.7166	99.4487	99.8773	98.9186	99.9844	99.9767	99.9825	99.9817	100	99.9788	99.9906	99.9137	60.6483	48.9154	67.3133	49.0661	73.2006	93.5539	54.4007	49.9628	99.5658	99.4461	99.1242	97.3728	99.2444	98.9932	99.5278	98.596	99.9319	98.0503	99.9665	98.9797	99.9655	99.187	99.9344	99.6354	61.9933
142.65	89.7783	70.0305	91.1226	91.1362	93.9435	73.6962	64.4321	70.0113	99.2051	99.4911	99.5928	99.6041	99.8161	99.7821	99.9353	99.0272	99.9654	99.9898	99.993	99.9905	99.9973	99.9804	99.9798	99.9726	64.3031	50.5212	70.2044	52.7853	76.2867	94.8115	58.0302	54.1064	99.7996	99.4609	99.332	97.7581	99.6167	99.3277	99.6211	99.3615	99.9525	98.8761	99.985	99.5818	99.9766	99.3615	99.9934	99.7988	65.2773
	All graphs were plotted in Prism 10 version 10.2.0
[truncated: 79 more columns]

## Sheet: Suppl Fig. 9
Suppl Fig. 9b	Electro-chemiluminescent assay for binding of 4E-BP1 or eIF4G with endogenous eIF4E in SW620 lysates (n=2)
	RIIY
	Control		1 μM		3 μM		10 μM		30 μM		100 μM
	Expt 1	Expt 2	Expt 1	Expt 2	Expt 1	Expt 2	Expt 1	Expt 2	Expt 1	Expt 2	Expt 1	Expt 2
eIF4E:4E-BP1	100.56	99.44	24.78	23.51	13.47	12.93	10.54	11.02	8.77	8.47	7.32	7.25
eIF4E:eIF4G	100.52	99.48	4.17	3.96	0.91	0.88	0.52	0.53	0.37	0.38	0.4	0.34
	RIIG
	Control		1 μM		3 μM		10 μM		30 μM		100 μM
	Expt 1	Expt 2	Expt 1	Expt 2	Expt 1	Expt 2	Expt 1	Expt 2	Expt 1	Expt 2	Expt 1	Expt 2
eIF4E:4E-BP1	97.57	102.43	113.66	115.45	118.59	120.39	114.93	117.29	88.21	92.27	79.15	79.55
eIF4E:eIF4G	100.24	99.76	109.56	110.76	131.58	129.34	139.21	139.61	130.65	141.47	126.75	127.52
Suppl Fig. 9c	Immunoblot of eIF4E and FLAG-tagged eIF4E in H1299 cells expressing C- or N-terminal FLAG-tagged eIF4E (n=3)
	Red squares denote samples of interest. Blots from Expt 1 are shown in the manuscript.
	Expt 1					Expt 2					Expt 3
Suppl Fig. 9d	Quantification of exogenously expressed C- or N-terminal FLAG-tagged eIF4E in H1299 cells by electro-chemiluminescent assay (n=3)
	An ordinary one-way ANOVA was performed and compared with the controls (*p<0.05, **p<0.01, ***p<0.001, ****p<0.0001).
	eIF4E:eIF4E
	Control											C-term FLAG
	Expt 1		Expt 2		Expt 3							Expt 1		Expt 2		Expt 3
	i	ii	i	ii	i	ii	Average	SD				i	ii	i	ii	i	ii	Average	SD	P value
	301	346	141	389	294	290	293.5	83.9065				790355	739835	817241	779872	740923	769013	772873	29834	<0.0001
	Control											N-term FLAG
	Expt 1		Expt 2		Expt 3							Expt 1		Expt 2		Expt 3
	i	ii	i	ii	i	ii	Average	SD				i	ii	i	ii	i	ii	Average	SD	P value
	149	371	169	164	181	279	218.833	87.8326				793762	816291	790285	739382	720945	720234	763483	41676.5	<0.0001
Suppl Fig. 9e	Quantification of exogenously expressed C- or N-terminal FLAG-tagged eIF4E binding to eIF4G in H1299 cells by electro-chemiluminescent assay (n=3)
	An ordinary one-way ANOVA was performed and compared with the controls (*p<0.05, **p<0.01, ***p<0.001, ****p<0.0001).
	eIF4E:eIF4G											C-term FLAG
	Control											Expt 1		Expt 2		Expt 3
	Expt 1		Expt 2		Expt 3							i	ii	i	ii	i	ii	Average	SD	P value
	i	ii	i	ii	i	ii	Average	SD				42364	42153	42183	41914	42940	44105	42609.8	809.943	<0.0001
	1239	1183	1190	1538	1573	1202	1320.83	183.13
	Control											N-term FLAG
	Expt 1		Expt 2		Expt 3							Expt 1		Expt 2		Expt 3
	i	ii	i	ii	i	ii	Average	SD				i	ii	i	ii	i	ii	Average	SD	P value
	1390	1285	1534	1398	1449	1356	1402	84.3777				43972	42805	43582	43645	42164	44107	43379.2	748.238	<0.0001
Suppl Fig. 9f	Electro-chemiluminescent quantification of the binding of C- or N-terminal FLAG-tagged eIF4E to the eIF4G after addition of the competitive RIIY 4E-BPI derived peptide or RIIG negative control peptide (100 µM) or vehicle (n=3) only (control) to H1299 cell lysates
	An ordinary one-way ANOVA was performed (*p<0.05, **p<0.01, ***p<0.001, ****p<0.0001).
	Control									RIIY (Binding to C-term)									RIIG (Binding to N-term)
	Expt 1	Expt 2	Expt 3	Average	SD	SEM				Expt 1	Expt 2	Expt 3	Average	SD	SEM				Expt 1	Expt 2	Expt 3	Average	SD	SEM
C-term FLAG	56233	39770	28321	41441.3	14030.9	8100.72				4274	4760	4321	4451.67	268.057	154.763				68056	55751	66108	63305	6614.07	3818.63
N-term FLAG	43880	54067	37081	45009.3	8549.13	4935.84				3841	4441	3798	4026.67	359.467	207.538	P value			77325	70825	67331	71827	5071.79	2928.2	P value
														Control vs. RIIY		0.0056							Control vs. RIIY		0.0003
														Control vs. RIIG		0.0551							Control vs. RIIG		0.003
														RIIY vs. RIIG		0.0005							RIIY vs. RIIG		<0.0001

## Sheet: Suppl Fig. 10
Suppl Fig. 10a	HEK293 cells were transfected with protein synthesis reporter expressing bicistonic mRNA with a cap-dependent luciferase reporter and a cap-independent luciferase driven by a viral IRES (n=3)
	Cap translation								IRES
	Expt 1	Expt 2	Expt 3	Average	SD	SEM			Expt 1	Expt 2	Expt 3	Average	SD	SEM
1μM 4	86.9807	89.6269	85.7631	87.4569	1.97542	1.14051			89.4024	88.7999	90.7954	89.6659	1.02351	0.590923
10μM 4	59.3071	78.2232	84.8955	74.1419	13.2734	7.66342			71.8914	87.8401	91.9666	83.8994	10.6019	6.12103
Suppl Fig. 10b	SW620 cells were transfected with a c-Myc-regulated firefly luciferase expression reporter (or a constitutive CMV promoter-regulated renilla luciferase reporter).
	c-Myc								CMV
	Expt 1	Expt 2	Expt 3	Average	SD	SEM			Expt 1	Expt 2	Expt 3	Average	SD	SEM
10μM 4	60.4725	69.9104	72.6664	67.6831	6.39481	3.69205			79.9423	82.3228	86.5022	82.9224	3.32081	1.91727
10μM AZD8055	12.3101	13.573	15.5769	13.82	1.64737	0.951111			133.266	136.771	122.209	130.749	7.60051	4.38815
1μM 4	78.0135	73.663	88.6011	80.0926	7.68302	4.43579			81.4179	96.5278	89.8789	89.2749	7.57305	4.3723
1μM AZD8055	19.3014	17.4047	20.6194	19.1085	1.61604	0.93302			78.4064	88.3335	93.0951	86.6117	7.49418	4.32677
Suppl Fig. 10c
	Compound 4
Conc (uM)	Expt 1	Expt 2	Expt 3	Average	SD
10	129.389	104.762	146.07	126.741	20.781
1.99986	104.65	114.954	124.121	114.575	9.74107
3.99945	82.6922	94.8729	106.755	94.7733	12.0316
1	104.938	77.6252	97.6019	93.3883	14.1355
0.625173	101.166	89.4334	97.1901	95.9298	5.96703
0.312608	102.208	89.3591	102.06	97.8758	7.37604
0.158489	111.033	85.1065	106.397	100.846	13.8262
0.0794328	109.055	90.5649	63.4544	87.6916	22.9359
0.0398107	110.316	99.5897	111.343	107.083	6.50956

## Sheet: Suppl Fig. 11
Suppl Fig. 11
	RIGER 1/Normalised enrichment score
GENE	H1299_REP1	H1299_REP2	H1299_REP3	H1299_REP4	H1299_REP5
EIF4A1	906	1695	84	412	3166
EIF4A2	42691	59023	51999	50851	28433
EIF4A3	1466	11936	1536	930	3573
EIF4B	22987	15883	4557	24628	3251
EIF4E	646	140	626	403	209
EIF4E1B	56489	45355	40613	62802	28506
EIF4E2	17526	52939	81366	58790	46876
EIF4E3	50687	46232	65730	22038	67557
EIF4EBP1	92346	43307	57286	88780	47002
EIF4EBP2	20678	47944	10164	45152	69441
EIF4EBP3	33497	24447	75143	32172	14580
EIF4ENIF1	49827	10753	8615	20214	14644
EIF4G1	1937	374	649	1058	5181
EIF4G2	7219	1452	1630	4884	1935
EIF4G3	47686	46488	10954	37506	7343
EIF4H	29314	35036	37314	21120	32299
NON-TARGETING_1	23485	6107	12497	16549	14831
NON-TARGETING_2	7291	8883	5900	18205	7653
NON-TARGETING_3	21226	21454	86193	41911	50230
NON-TARGETING_4	66504	28890	25678	53494	23794
NON-TARGETING_5	63356	55249	68301	37071	69553
NON-TARGETING_6	55055	57320	44266	81306	55600
NON-TARGETING_7	41406	52368	78806	7657	16219
NON-TARGETING_8	20285	30271	9107	26858	54226
NON-TARGETING_9	34680	10231	22374	11420	21700
NON-TARGETING_10	81948	42343	43373	17420	56826
NON-TARGETING_11	78272	7554	15928	14523	44712
NON-TARGETING_12	36093	44204	15251	3214	14834
NON-TARGETING_13	26533	21932	17746	8584	25162
NON-TARGETING_14	37179	31449	22135	7155	62579
NON-TARGETING_15	26678	53792	18824	28449	19237
NON-TARGETING_16	19007	6317	14830	14270	17826
NON-TARGETING_17	7528	48479	49720	26908	73465
NON-TARGETING_18	19570	23178	63221	26735	45862
NON-TARGETING_19	70392	10842	4314	31163	8428
NON-TARGETING_20	13272	83854	26559	9025	75664
NON-TARGETING_21	47092	55896	52125	38741	64764
NON-TARGETING_22	35305	100000	54546	40024	25369
NON-TARGETING_23	46914	39608	84372	24614	24687
NON-TARGETING_24	30915	87098	16581	39732	16027
NON-TARGETING_25	19193	10056	100000	39479	17934
NON-TARGETING_26	26537	43310	24549	17786	25110
NON-TARGETING_27	1155	494	2103	1047	4903
BUB1B	741	1588	1219	476	1351
PRPF8	758	585	435	193	383
RPLP0	309	444	592	491	755

## Sheet: Suppl Fig. 12
Suppl Fig. 12c		Quantification of N-terminal FLAG-tagged eIF4E expression in H1299 cells (n=2)
Control				WT				L85R				W73F				W56A
Expt 1	Expt 2	Average		Expt 1	Expt 2	Average		Expt 1	Expt 2	Average		Expt 1	Expt 2	Average		Expt 1	Expt 2	Average
94	178	136		748869	851191	800030		542795	577932	560364		492364	490048	491206		675325	632645	653985
S209A				L45F				W130F				L134D				L134A
Expt 1	Expt 2	Average		Expt 1	Expt 2	Average		Expt 1	Expt 2	Average		Expt 1	Expt 2	Average		Expt 1	Expt 2	Average
635925	635574	635750		52245	25033	38639		21754	16033	18893.5		8467	4467	6467		15983	23223	19603
L134W				L134R				I79F				Y76A
Expt 1	Expt 2	Average		Expt 1	Expt 2	Average		Expt 1	Expt 2	Average		Expt 1	Expt 2	Average
17943	25154	21548.5		336783	318932	327858		36823	20782	28802.5		12495	12684	12589.5

## Sheet: Suppl Fig. 13
Suppl Fig. 13a		Quantification of the eIF4E:eIF4G interaction in H1299 cells transfected with either C- or N-terminal wild type FLAG (WT) or dTAG FKBP12F36V (dTAG) tagged eIF4E, as measured by the electro-chemiluminescent assay
		Each data point represents the mean luminescence signals from 2 technical repeats from one experiment
WT C-term		dTAG C-term			WT N-term		dTAG N-term
Expt 1		Expt 1			Expt 1		Expt 1
850	650	1589	1291		16010	14203	7675	7517
Suppl Fig. 13b		Immunoblotting of eIF4E, FLAG-tagged eIF4E and MCL1 protein expression in H1299 cells transfected with eIF4E 3’-UTR siRNA (n=1)
Suppl Fig. 13c		Thermal stabilisation of eIF4E-dTAG protein by compound 4 or 5 binding (n=3)
		An ordinary one-way ANOVA corrected for multiple comparisons was performed (*p <0.05).
	Control								Compound 4 (0.5 μM)								Compound 4 (1 μM)								Compound 4 (5 μM)
	Expt 1	Expt 2	Expt 3	Average	SD	SEM			Expt 1	Expt 2	Expt 3	Average	SD	SEM	P value		Expt 1	Expt 2	Expt 3	Average	SD	SEM	P value		Expt 1	Expt 2	Expt 3	Average	SD	SEM	P value
	0.823512	0.993027	1.18346	1	0.180076	0.103967			0.991946	1.05918	1.15942	1.07018	0.0842781	0.048658	>0.9999		1.40753	1.05524	0.677983	1.04692	0.364845	0.210643	>0.9999		1.02499	1.41602	1.26284	1.23462	0.197039	0.113761	0.9779
									Compound 4 (10 μM)								Compound 4 (25 μM)								Compound 4 (50 μM)
									Expt 1	Expt 2	Expt 3	Average	SD	SEM	P value		Expt 1	Expt 2	Expt 3	Average	SD	SEM	P value		Expt 1	Expt 2	Expt 3	Average	SD	SEM	P value
									2.01995	1.46398	1.7267	1.73688	0.278124	0.160575	0.1315		1.52186	1.95555	1.36309	1.6135	0.306678	0.177061	0.2885		2.40442	1.49373	1.94056	1.94624	0.455369	0.262907	0.0286
																									Compound 5 (50 μM)
																									Expt 1	Expt 2	Expt 3	Average	SD	SEM	P value
																									0.526697	1.24942	1.23527	1.0038	0.413242	0.238585	>0.9999

[truncated: 5 more sheets: Suppl Fig. 14, Suppl Fig. 15, Suppl Fig.17, Suppl Fig. 18, Suppl Fig. 19]
